# Supplementary material for: Phylogenetic Distribution of Polysaccharide-Degrading Enzymes in Marine Bacteria
Source: Front Microbiol. 2021 Mar 18;12:658620. doi: 10.3389/fmicb.2021.658620 (PMC8012555; doi:10.3389/fmicb.2021.658620)
Supplement: Supplementary Table 1 — Marine-related word list for BioSample filtering. [file Table_1.XLSX]

## Sheet: Sheet1
Word list
seawater
sea-water
marine
ocean
sea
coast
sea-ice
deep-sea
Pacific
Atlantic
gulf
bay
seaweed
seamount
seashore
seabed
seafloor
beach
fjord
tidal
seafood
coral
sponge
