# Supplementary material for: Phylogenetic Distribution of Polysaccharide-Degrading Enzymes in Marine Bacteria
Source: Front Microbiol. 2021 Mar 18;12:658620. doi: 10.3389/fmicb.2021.658620 (PMC8012555; doi:10.3389/fmicb.2021.658620)
Supplement: Supplementary Table 2 — Selected reference sequences. [file Table_2.XLSX]

## Sheet: Sheet1
ID-note	Seq ID	Family	Enzyme	Protein	EC	Organism	Uniprot	PDB	Reference title	Year published	First author	Environmental source	Kindom	Taxonomy tag	Phylum(only for Bacteria)	Class(only for Bacteria)	Order(only for Bacteria)	Family(only for Bacteria)	Genus(only for Bacteria)
	1814455A	GH5	cellulase	endoglucanase (CelA;BrEND)	3.2.1.4	Prevotella ruminicola AR20			DNA sequence and transcription of an endoglucanase gene from Prevotella (Bacteroides) ruminicola AR20	1991	P.E. Verco	Other	Bacteria	Bacteria	Bacteroidetes	Bacteroidia	Bacteroidales	Prevotellaceae	Prevotella
PDB	1DYS	GH6	cellulase	endo-β-1,4-glucanase B (EG VI) (partial) (Cel6B)	3.2.1.4	Humicola insolens	Q7SIG5	1DYS[A]	Structure and function of Humicola insolens family 6 cellulases: structure of the endoglucanase, Cel6B, at 1.6 A resolution	2000	Gideon J. DAVIES	NA	Eukaryota	Fungi	NA	NA	NA	NA	NA
PDB	1J1T	PL18	alginate lyase	alginate lyase (partial)	4.2.2.11	Pseudoalteromonas sp. 272		1J1T[A]	Primary Structure and Chemical Modification of Some Amino Acid Residues of Bifunctional Alginate Lyase from a Marine Bacterium Pseudoalteromonas Sp. Strain No. 272	2002	Yoshiko IWAMOTO	Marine	Bacteria	Bacteria	Proteobacteria	Gammaproteobacteria	Alteromonadales	Pseudoalteromonadaceae	Pseudoalteromonas
PDB	1RWA	PL8	hyaluronate lyase	chondroitin AC lyase (partial)	4.2.2.1	Paenarthrobacter aurescens	P84141	1RWA[A]	High-resolution crystal structure of Arthrobacter aurescens chondroitin AC lyase: an enzyme-substrate complex defines the catalytic mechanism	2004	Vladimir V. Lunin	NA	Bacteria	Bacteria	Actinobacteria	Actinobacteria	Micrococcales	Micrococcaceae	Paenarthrobacter
PDB	1V5D	GH8	chitosanase	chitosanase (ChoK)	NA	Bacillus sp. K17		1V5D[A,B]	Crystal structure of family GH-8 chitosanase with subclass II specificity from Bacillus sp. K17	2004	Adachi, W.	NA	Bacteria	Bacteria	Firmicutes	Bacilli	Bacillales	Bacillaceae	Bacillus
PDB	2XSP	GH7	cellulase	cellobiohydrolase 1 (HirCel7A;38802) (Cel7A)	3.2.1.176	Heterobasidion irregulare TC 32-1		2XSP[A]	Structural, Biochemical, and Computational Characterization of the Glycoside Hydrolase Family 7 Cellobiohydrolase of the Tree-Killing Fungus Heterobasidion Irregulare	1992	SARAH F.	NA	Eukaryota	Fungi	NA	NA	NA	NA	NA
PDB	5D8W	GH5	cellulase	β-1,4-endoglucanase (GlCel5A;GL28282) (Cel5A)	3.2.1.4	Ganoderma lucidum		5D8W[A,B]	Functional and structural analyses of a 1,4-β-endoglucanase from Ganoderma lucidum	2016	Guizhi Liu	NA	Eukaryota	Fungi	NA	NA	NA	NA	NA
PDB	6FAO	GH6	cellulase	endoglucanase mgCel6A (mgCel6A)	3.2.1.4	uncultured bacterium		6FAO[A]	Discovery and characterization of a thermostable GH6 endoglucanase from a compost metagenome	2018	Marianne S. Jensen	Other	Bacteria	Unknown	NA	NA	NA	NA	NA
	AAA09708.1	GH7	cellulase	cellobiohydrolase (Cbh1-1) (Cel7A)	3.2.1.176	Phanerochaete chrysosporium BKM-1767	Q01762		Structure, organization, and transcription of a cellobiohydrolase gene cluster from Phanerochaete chrysosporium	1992	SARAH F. COVERT,	NA	Eukaryota	Fungi	NA	NA	NA	NA	NA
	AAA16969.1	GH8	cellulase	endo-β-1,4-glucanase (CMCax;AEG)	3.2.1.4	Komagataeibacter hansenii ATCC 23769	P37696	1WZZ[A]	A new gene required for cellulose production and a gene encoding cellulolytic activity in Acetobacter xylinum are colocalized with the bcs operon	1994	Standal,R.	NA	Bacteria	Bacteria	Proteobacteria	Alphaproteobacteria	Rhodospirillales	Acetobacteraceae	Komagataeibacter
	AAA18167.1	GH18	chitinase	chitinase (Chit42;ech-42;ECH42)	3.2.1.14	Trichoderma harzianum P1 / IMI206040	Q12735		Isolation and sequence of an endochitinase-encoding gene from a cDNA library of Trichoderma harzianum	1993	Christopher K. Hayes,	Other	Eukaryota	Fungi	NA	NA	NA	NA	NA
	AAA18586.1	GH19	chitinase	chitinase	3.2.1.14	Hordeum vulgare	P11955	1CNS[A,B]	Identification of an endochitinase cDNA clone from barley aleurone cells.	1996	HvuN Kvu SONG	Other	Eukaryota	Other Eukaryota	NA	NA	NA	NA	NA
	AAA19865.1	GH46	chitosanase	chitosanase (Cns;Chs;CsnN174)	3.2.1.132	Streptomyces sp. N174	P33665	1CHK[A]	Purification and characterization of a chitosanase from Streptomyces N174	1992	Boucher I.	Other	Bacteria	Bacteria	Actinobacteria	Actinobacteria	Streptomycetales	Streptomycetaceae	Streptomyces
	AAA20892.1	GH9	cellulase	endo-β-1,4-glucanase I (CelI;CMC) (Cel9C=Cel9I)	3.2.1.4	Hungateiclostridium thermocellum NCIB10682 / F7	Q02934	2XFG[A]	Gene sequence and properties of CelI, a family E endoglucanase from Clostridium thermocellum	1992	GEOFFREY P. HAZLEWO	NA	Bacteria	Bacteria	Firmicutes	Clostridia	Clostridiales	Hungateiclostridiaceae	Hungateiclostridium
	AAA20893.1	GH5	cellulase	endo-1,4-glucanase A	3.2.1.4	Butyrivibrio fibrisolvens A46	P22541		Cloning and sequencing of the celA gene encoding endoglucanase A of Butyrivibrio fibrisolvens strain A46	1990	GEOFFREY P. HAZLEWO	Other	Bacteria	Bacteria	Firmicutes	Clostridia	Clostridiales	Lachnospiraceae	Butyrivibrio
	AAA22303.1	GH44	cellulase	endo-β-1,4-glucanase A (CelA)	3.2.1.4	Paenibacillus lautus PL236	P29719		celA from Bacillus lautus PL236 encodes a novel cellulose-binding endo-β-1,4-glucanase	1992	Hansen,C.K.	NA	Bacteria	Bacteria	Firmicutes	Bacilli	Bacillales	Paenibacillaceae	Paenibacillus
	AAA22304.1	GH5	cellulase	endo-β-1,4-glucanase K (Egl-K)	3.2.1.4	Bacillus sp. KSM-635	P19424	1G01[A]	Molecular cloning and nucleotide sequence of a gene for alkaline cellulase from Bacillus sp. KSM-635	1990	KATSUYA OZAK	Other	Bacteria	Bacteria	Firmicutes	Bacilli	Bacillales	Bacillaceae	Bacillus
	AAA22408.1	GH5	cellulase	endo-β-1,4-glucanase B (CelB;EG-B)	3.2.1.4	Paenibacillus lautus PL236	P23550		Multiple endo-β-1,4-glucanase-encoding genes from Bacillus lautus PL236 and characterization of the celB gene	1990	Per L. Jergensen	NA	Bacteria	Bacteria	Firmicutes	Bacilli	Bacillales	Paenibacillaceae	Paenibacillus
	AAA22409.1	GH8	cellulase	endo-1,4-glucanase	3.2.1.4	Bacillus sp. (in: Bacteria)	P29019		Molecular cloning and nucleotide sequence of the gene encoding an endo-1,4-β-glucanase from Bacillus sp. KSM-330	1991	KATSUYA OZAK	Other	Bacteria	Bacteria	Firmicutes	Bacilli	Bacillales	Bacillaceae	Bacillus
	AAA23086.1	GH9	cellulase	endo-β-1,4-glucanase B (CenB;Celf_0019) (Cel9A)	3.2.1.4	Cellulomonas fimi ATCC 484	P26225		Multiple domains in endoglucanase B (CenB) from Cellulomonas fimi: functions and relatedness to domains in other polypeptides	1991	A. MEINKE	NA	Bacteria	Bacteria	Actinobacteria	Actinobacteria	Micrococcales	Cellulomonadaceae	Cellulomonas
	AAA23089.1	GH5	cellulase	endo-β-1,4-glucanase D (CenD;Celf_1924) (Cel5A)	3.2.1.4	Cellulomonas fimi ATCC 484	P50400		Cellulose-binding polypeptides from Cellulomonas fimi: endoglucanase D (CenD), a family A beta-1,4-glucanase	1993	A.MEINKE	Other	Bacteria	Bacteria	Actinobacteria	Actinobacteria	Micrococcales	Cellulomonadaceae	Cellulomonas
	AAA23090.1	GH8	cellulase	endo-β-1,4-glucanase (CMCase) (fragment)	3.2.1.4	Cellulomonas uda CB4	P18336		Sequence of a cellulase gene of Cellulomonas uda CB4	1986	Katsumi Nakamura	Other	Bacteria	Bacteria	Actinobacteria	Actinobacteria	Micrococcales	Cellulomonadaceae	Cellulomonas
	AAA23220.1	GH5	cellulase	endo-β-1,4-glucanase C (LC2;CelC;EgC) (Cel5B)	3.2.1.4	Hungateiclostridium thermocellum NCIB 10682EL	P07985	1CEC[A]	A common protein fold and similar active site in two distinct families of beta-glycanases.	1995	Roberto Dominguez	NA	Bacteria	Bacteria	Firmicutes	Clostridia	Clostridiales	Hungateiclostridiaceae	Hungateiclostridium
	AAA23221.1	GH5	cellulase	endo-β-1,4-glucanase A (CelA;Cca;CelCcaCcel_1099) (Cel5A)	3.2.1.4	Ruminiclostridium cellulolyticum H10	P17901	1EDG[A]	Sequence analysis of the Clostridium cellulolyticum endoglucanase-A-encoding gene, celCCA	1989	Eric Fame	NA	Bacteria	Bacteria	Firmicutes	Clostridia	Clostridiales	Hungateiclostridiaceae	Ruminiclostridium
	AAA23225.1	GH5	cellulase	endo-β-1,4-glucanase / β-1,3:1,4-glucanase H (CelH) (Lic26A;Cel5E)	3.2.1.4	Hungateiclostridium thermocellum NCIB 10682	H6SHY4		Nucleotide sequence and deletion analysis of the cellulase-encoding gene celH of Clostridium thermocellum	1990	E. YagU	NA	Bacteria	Bacteria	Firmicutes	Clostridia	Clostridiales	Hungateiclostridiaceae	Hungateiclostridium
	AAA23226.1	GH48	cellulase	cellobiohydrolase (CelS) (Cel48A)	3.2.1.176	Hungateiclostridium thermocellum F7		1L1Y[A,B,C,D,E,F]	Cloning and DNA sequence of the gene coding for Clostridium thermocellum cellulase Ss (CelS), a major cellulosome component	1993	Wang,W.K.	NA	Bacteria	Bacteria	Firmicutes	Clostridia	Clostridiales	Hungateiclostridiaceae	Hungateiclostridium
	AAA23233.1	GH5	cellulase	endo-β-1,4-glucanase / xylanase D (EngD)	3.2.1.4	Clostridium cellulovorans ATCC 35269	P28623	3ICG[A,B,C,D]	Analysis of functional domains of endoglucanases from Clostridium cellulovorans by gene cloning, nucleotide sequencing and chimeric protein construction.	1991	Tetsuo Hamamoto	NA	Bacteria	Bacteria	Firmicutes	Clostridia	Clostridiales	Clostridiaceae	Clostridium
	AAA24817.1	GH12	cellulase	endo-1,4-glucanase S	3.2.1.4	Pectobacterium carotovorum SCC3193	P16630		CelS: a novel endoglucanase identified from Erwinia carotovora subsp. carotovora	1990	Saarilahti, H. T.	NA	Bacteria	Bacteria	Proteobacteria	Gammaproteobacteria	Enterobacterales	Pectobacteriaceae	Pectobacterium
	AAA24818.1	GH8	cellulase	endo-β-1,4-glucanase Y (CelY)	3.2.1.4	Dickeya dadantii 3937	P27032		Sequence analysis of the cellulase-encoding celY gene of Erwinia chrysanthemi: a possible case of interspecies gene transfer	1991	Guiseppi,A.	Other	Bacteria	Bacteria	Proteobacteria	Gammaproteobacteria	Enterobacterales	Pectobacteriaceae	Dickeya
	AAA24893.1	GH5	cellulase	endo-β-1,4-glucanase 3 (Cel3;Cel-3;Eg3;Fisuc_2230;FSU_2772) (Cel5G)	3.2.1.4	Fibrobacter succinogenes subsp. succinogenes S85	P14250		Structure of the cel-3 gene from Fibrobacter succinogenes S85 and characteristics of the encoded gene product, endoglucanase 3	1989	MARTINJ.McGAVIN,	NA	Bacteria	Bacteria	Fibrobacteres	Fibrobacteria	Fibrobacterales	Fibrobacteraceae	Fibrobacter
	AAA24894.1	GH9	cellulase	endo-1,4-glucanase A (EndA)	3.2.1.4	Fibrobacter succinogenes AR1	P23665		endAFS, a novel family E endoglucanase gene from Fibrobacter succinogenes AR1.	1991	R. CAVICCHIOLI,	Other	Bacteria	Bacteria	Fibrobacteres	Fibrobacteria	Fibrobacterales	Fibrobacteraceae	Fibrobacter
	AAA25049.1	PL7	alginate lyase	poly(α-L-guluronate) lyase (AlyA)	4.2.2.11	Klebsiella pneumoniae subsp. aerogenes type 25	Q59478	4OZX[A]	Alginate lyase from Klebsiella pneumoniae subsp. aerogenes: gene cloning, sequence analysis and high-level production in Escherichia coli	1994	Andrew J. Barona	Other	Bacteria	Bacteria	Proteobacteria	Gammaproteobacteria	Enterobacterales	Enterobacteriaceae	Klebsiella
	AAA26469.1	GH5	cellulase	endo-1,4-glucanase I (EGI)	3.2.1.4	Ruminococcus albus F-40	P16216		Structure of a Ruminococcus albus endo-1,4-β-glucanase gene	1989	KUNIOOHMIYA	NA	Bacteria	Bacteria	Firmicutes	Clostridia	Clostridiales	Ruminococcaceae	Ruminococcus
	AAA26551.1	GH18	chitinase	chitinase A (ChiA;SmChiA)	3.2.1.14	Serratia marcescens 2170 / 27117 / BJL200 / ATCC990 / QMB1466	O83008	1CTN[A]	Isolation and characterization of genes encoding two chitinase enzymes from Serratia marcescens	1986	Jonathan D.G.Jones	NA	Bacteria	Bacteria	Proteobacteria	Gammaproteobacteria	Enterobacterales	Yersiniaceae	Serratia
	AAA26713.1	GH6	cellulase	endo-1,4-glucanase A	3.2.1.4	Streptomyces sp. KSM-9	P13933		Structural and functional relationships in two families of β-1,4-glycanases	1991	Neil R. GILKES	Other	Bacteria	Bacteria	Actinobacteria	Actinobacteria	Streptomycetales	Streptomycetaceae	Streptomyces
	AAA26720.1	GH18	chitinase	chitinase-63	3.2.1.14	Streptomyces plicatus ATCC 27800	P11220		Cloning and high-level expression of chitinase-encoding gene of Streptomyces plicatus	1992	P.W. Robbins	NA	Bacteria	Bacteria	Actinobacteria	Actinobacteria	Streptomycetales	Streptomycetaceae	Streptomyces
	AAA27730.1	GH56	hyaluronidase	hyaluronidase (HYA;Api m 2;Apim2;LOC406146)	3.2.1.35	Apis mellifera	Q08169	1FCQ[A]	Bee venom hyaluronidase is homologous to a membrane protein of mammalian sperm	1992	MICHAEL GMACHL	Other	Eukaryota	Other Eukaryota	NA	NA	NA	NA	NA
	AAA27854.1	GH18	chitinase	chitinase	3.2.1.14	Brugia malayi	P29030		Transmission-blocking antibodies recognize microfilarial chitinase in brugian lymphatic filariasis	1992	JULIET A. FUHRMAN	Other	Eukaryota	Other Eukaryota	NA	NA	NA	NA	NA
	AAA32916.1	GH19	chitinase	chitinase (SP2)	3.2.1.14	Beta vulgaris	P42820		A hydroxyproline-containing class IV chitinase of sugar beet is glycosylated with xylose.	1994	Nielsen K.K.	Other	Eukaryota	Other Eukaryota	NA	NA	NA	NA	NA
	AAA32941.1	GH19	chitinase	chitinase-26 (Chi26)	3.2.1.14	Hordeum vulgare	P23951		Biochemical and molecular characterization of three barley seed proteins with antifungal properties.	1991	Robert Leah	Other	Eukaryota	Other Eukaryota	NA	NA	NA	NA	NA
	AAA33120.1	GH18	chitinase	chitinase	3.2.1.14	Cucumis sativus	P17541		Isolation of a complementary DNA encoding a chitinase with structural homology to a bifunctional lysozyme/chitinase	1989	J. P. METRAUX	Other	Eukaryota	Other Eukaryota	NA	NA	NA	NA	NA
	AAA33444.1	GH19	chitinase	chitinase A (ChitA;ChitA-B73;GRMZM2G051943)	3.2.1.14	Zea mays B73	B4FTS6		Antifungal proteins from plants. Purification, molecular cloning,and antifungal properties of chitinases from maize seed	1992	Huynh,Q.K.	Other	Eukaryota	Other Eukaryota	NA	NA	NA	NA	NA
	AAA33445.1	GH19	chitinase	chitinase B (ChitB)	3.2.1.14	Zea mays	P29023		Antifungal proteins from plants. Purification, molecular cloning, and antifungal properties of chitinases from maize seed.	1992	Huynh,Q.K.	Other	Eukaryota	Other Eukaryota	NA	NA	NA	NA	NA
	AAA34106.1	GH19	chitinase	chitinase	3.2.1.14	Nicotiana tabacum	P17513		Isolation of complementary DNA clones encoding pathogenesis-related proteins P and Q, two acidic chitinases from tobacco.	1990	Payne G.	Other	Eukaryota	Other Eukaryota	NA	NA	NA	NA	NA
	AAA34107.1	GH19	chitinase	chitinase	3.2.1.14	Nicotiana tabacum	P17514		Isolation of complementary DNA clones encoding pathogenesis-related proteins P and Q, two acidic chitinases from tobacco.	1990	Payne G.	Other	Eukaryota	Other Eukaryota	NA	NA	NA	NA	NA
	AAA34210.1	GH6	cellulase	cellobiohydrolase II (CBHII;Cbh2;CBH-II;TrCel6A;HjCel6A;TrCbh2) (Cel6A)	3.2.1.91	Thermobifida fusca YX	P07987	1CB2[A,B]	Homologous domains in Trichoderma reesei cellulolytic enzymes: gene sequence and expression of cellobiohydrolase II	1986	Tuula T. Teeri,	Other	Eukaryota	Fungi	NA	NA	NA	NA	NA
	AAA34212.1	GH7	cellulase	endo-β-1,4-glucanase I (EGI;Egl1;EG-I;TrCel7B) (Cel7B)	3.2.1.4	Trichoderma reesei	P07981	1EG1[A,C]	The crystal structure of the catalytic core domain of endoglucanase I from Trichoderma reesei at 3.6 A resolution, and a comparison with related enzymes	1997	Gerard J. Kleywegt	NA	Eukaryota	Fungi	NA	NA	NA	NA	NA
	AAA34213.1	GH5	cellulase	endo-β-1,4-glucanase II (EG2;EGII;Egl2;EG-II;TrEGII;TrCel5A) (formerly EGIII) (Cel5A)	3.2.1.4	Trichoderma reesei	P07982	3QR3[A,B]	EGIII, a new endoglucanase from Trichoderma reesei: the characterization of both gene and enzyme	1987	M. Saloheimo”	NA	Eukaryota	Fungi	NA	NA	NA	NA	NA
	AAA34219.1	GH19	chitinase	chitinase / agglutinin isolectin I (Uda1;UDA)	3.2.1.14	Urtica dioica	P11218		The gene for stinging nettle lectin (Urtica dioica agglutinin) encodes both a lectin and a chitinase.	1992	Lerner,D.R.	Other	Eukaryota	Other Eukaryota	NA	NA	NA	NA	NA
	AAA50607.1	GH6	cellulase	cellobiohydrolase II (Cel3;Cel3A)	3.2.1.91	Thermobifida fusca YX	P49075		The cel3 gene of Agaricus bisporus codes for a modular cellulase and is transcriptionally regulated by the carbon source	1994	CHEOK-MAN CHO	Other	Eukaryota	Fungi	NA	NA	NA	NA	NA
	AAA51650.1	PL8	hyaluronate lyase	hyaluronate lyase (Hyase)	4.2.2.1	Cutibacterium acnes	P0CZ00		Cloning and sequencing of the hyaluronate lyase gene from Propionibacterium acnes	1997	Bret Steine	NA	Bacteria	Bacteria	Actinobacteria	Actinobacteria	Propionibacteriales	Propionibacteriaceae	Cutibacterium
	AAA52077.1	GH9	cellulase	endo-β-1,4-glucanase (CelA;270-6)	3.2.1.4	Dictyostelium discoideum	P22699		A Dictyostelium discoideum cellulase is a member of a spore germination-specific gene family	1991	John E. Blum	NA	Eukaryota	Other Eukaryota	NA	NA	NA	NA	NA
	AAA57277.1	GH19	chitinase	chitinase 6	3.2.1.14	Populus sp.	P16579		Wound-induced and developmental activation of a poplar tree chitinase gene promoter in transgenic tobacco.	1994	Clarke,H.R.	Other	Eukaryota	Other Eukaryota	NA	NA	NA	NA	NA
	AAA61639.1	GH18	chitinase	chitinase	3.2.1.14	Chelonus sp. near curvimaculatus	Q23737		Isolation, cloning, and characterization of new chitinase stored in active form in chitin-lined venom reservoir	1994	Anuradha Krishnan	Other	Eukaryota	Other Eukaryota	NA	NA	NA	NA	NA
	AAA61980.1	GH5	cellulase	endo-β-1,4-glucanase (Egl)	3.2.1.4	Ralstonia solanacearum AW	P17974		Role of the two-component leader sequence and mature amino acid sequences in extracellular export of endoglucanase EGL from Pseudomonas solanacearum	1992	JIANZHONGHUANG	Other	Bacteria	Bacteria	Proteobacteria	Betaproteobacteria	Burkholderiales	Burkholderiaceae	Ralstonia
	AAA62211.1	GH6	cellulase	cellobiohydrolase 6B / exoglucanase (E3;Ex;Tfu_0620) (Cel6B)	3.2.1.91	Thermobifida fusca YX	Q47SA9	4AVN[A]	Characterization of a Thermomonospora fusca exocellulase	1994	Sheng Zhang	NA	Bacteria	Bacteria	Actinobacteria	Actinobacteria	Streptosporangiales	Nocardiopsaceae	Thermobifida
	AAA62420.1	GH19	chitinase	chitinase (ChiA1;ChiI201;Zm.201)	3.2.1.14	Zea mays	Q41795		Molecular analysis of two cDNA clones encoding acidic class I chitinase in maize.	1994	Wu,S.	Other	Eukaryota	Other Eukaryota	NA	NA	NA	NA	NA
	AAA62421.1	GH19	chitinase	chitinase (pCh2;uiu5;ChiI93771;Zm.847;Zm.93771)	3.2.1.14	Zea mays	Q41794		Molecular analysis of two cDNA clones encoding acidic class I chitinase in maize.	1994	Wu,S.	Other	Eukaryota	Other Eukaryota	NA	NA	NA	NA	NA
	AAA63405.1	GH46	chitosanase	chitosanase (Csn;CsnN106)	3.2.1.132	Nocardioides sp. N106	P48846		A new chitosanase gene from a Nocardioides sp. is a third member of glycosyl hydrolase family 46	1995	Masson,J.-Y.	Other	Bacteria	Bacteria	Actinobacteria	Actinobacteria	Propionibacteriales	Nocardioidaceae	Nocardioides
	AAA64999.1	GH19	chitinase	chitinase A	3.2.1.14	Solanum chilense	Q40114		Isolation of an osmotic stress- and abscisic acid-induced gene encoding an acidic endochitinase from Lycopersicon chilense	1994	Chen,R.D.	Other	Eukaryota	Other Eukaryota	NA	NA	NA	NA	NA
	AAA65586.1	GH7	cellulase	endo-β-1,4-glucanase I (EG I;Eg1;Fof7) (Cel7B)	3.2.1.4	Fusarium oxysporum	P46237	1OVW[A,B,C,D]	Structure of the endoglucanase I from Fusarium oxysporum: native, cellobiose, and 3,4-epoxybutyl beta-D-cellobioside-inhibited forms, at 2.3-A resolution	1997	Gerlind Sulzenbacher	NA	Eukaryota	Fungi	NA	NA	NA	NA	NA
	AAA68015.1	GH18	chitinase	chitinase 2 (Cht2)	3.2.1.14	Candida albicans	P40953		Molecular cloning and characterization of chitinase genes from Candida albicans	1995	Kenneth J. Mccreath	NA	Eukaryota	Fungi	NA	NA	NA	NA	NA
	AAA68279.1	GH56	hyaluronidase	hyaluronidase (Dol m 2)	3.2.1.35	Dolichovespula maculata	P49371		Sequence identity and antigenic cross-reactivity of white face hornet venom allergen, also a hyaluronidase, with other proteins	1994	Gang Lu	Other	Eukaryota	Other Eukaryota	NA	NA	NA	NA	NA
	AAA71887.1	GH5	cellulase	bifunctional β-mannanase / endo-β-1,4-glucanase (ManA)	3.2.1.4	Caldicellulosiruptor saccharolyticus	P22533		The β-mannanase from 'Caldocellum saccharolyticum' is part of a multidomain enzyme	1992	Gibbs,M.D.	NA	Bacteria	Bacteria	Firmicutes	Clostridia	Thermoanaerobacterales	Thermoanaerobacterales Family III Incertae Sedis	Caldicellulosiruptor
	AAA71990.1	PL5	alginate lyase	alginate lyase (AlgL)	4.2.2.3	Pseudomonas aeruginosa 8830	Q06749		Sequence of the algL gene of Pseudomonas aeruginosa and purification of its alginate lyase product	1993	Aoife Boyd	Other	Bacteria	Bacteria	Proteobacteria	Gammaproteobacteria	Pseudomonadales	Pseudomonadaceae	Pseudomonas
	AAA75196.1	GH19	chitinase	chitinase 2	3.2.1.14	Pisum sativum	P21226		Molecular cloning and characterization of a pea chitinase gene expressed in response to wounding, fungal infection and the elicitor chitosan	1995	Chang,M.M.	Other	Eukaryota	Other Eukaryota	NA	NA	NA	NA	NA
	AAA75477.1	GH5	cellulase	endo-β-1,4-glucanase E1 (EGAc;EGI;TcE1;Acel_0614) (Cel5A)	3.2.1.4	Acidothermus cellulolyticus 11B	P54583	1C0D[A,B]	Catalytically enhanced endocellulase Cel5A from Acidothermus cellulolyticus	2005	JOHN O. BAKER	NA	Bacteria	Bacteria	Actinobacteria	Actinobacteria	Acidothermales	Acidothermaceae	Acidothermus
	AAA81528.1	GH18	chitinase	chitinase A1 (ChiA;ChiA1)	3.2.1.14	Bacillus circulans WL-12	P20533	1ITX[A]	Three-dimensional structure of the catalytic domain of chitinase A1 from Bacillus circulans WL-12 at a very high resolution	1999	Takuo Matsumoto	NA	Bacteria	Bacteria	Firmicutes	Bacilli	Bacillales	Bacillaceae	Bacillus
	AAA83223.1	GH18	chitinase	chitinase (Chi69;Chi04)	3.2.1.14	Janthinobacterium lividum	Q48373		Cloning and sequencing of a gene encoding the 69-kDa extracellular chitinase of Janthinobacterium lividum	1995	Andrew P. Gleave	Other	Bacteria	Bacteria	Proteobacteria	Betaproteobacteria	Burkholderiales	Oxalobacteraceae	Janthinobacterium
	AAA83521.1	GH8	cellulase	endo-β-1,4-glucanase A (CelA) (Cel8A)	3.2.1.4	Hungateiclostridium thermocellum NCIB 10682 / JW20	P04955	1CEM[A]	The crystal structure of endoglucanase CelA, a family 8 glycosyl hydrolase from Clostridium thermocellum	1996	Pedro M Alzari	NA	Bacteria	Bacteria	Firmicutes	Clostridia	Clostridiales	Hungateiclostridiaceae	Hungateiclostridium
	AAA85364.1	GH19	chitinase	chitinase	3.2.1.14	Picea glauca	Q40838		Endochitinase and β-1,3-glucanase genes are developmentally regulated during somatic embryogenesis in Picea glauca	1997	Dong,J.Z.	Other	Eukaryota	Other Eukaryota	NA	NA	NA	NA	NA
	AAA86895.1	PL16	hyaluronate lyase	hyaluronate lyase (HylP2)	4.2.2.1	Streptococcus pyogenes 10403	Q54699	2DP5[A]	Analysis of a second bacteriophage hyaluronidase gene from Streptococcus pyogenes: evidence for a third hyaluronidase involved in extracellular enzymatic activity	1995	WAYNE L. HYNES	NA	Bacteria	Bacteria	Firmicutes	Bacilli	Lactobacillales	Streptococcaceae	Streptococcus
	AAA91086.1	GH48	cellulase	cellulase (CelA)	3.2.1.4	Caldicellulosiruptor saccharolyticus	P22534		celA, another gene coding for a multidomain cellulase from the extreme thermophile Caldocellum saccharolyticum	1994	V. S. J. Te'o	NA	Bacteria	Bacteria	Firmicutes	Clostridia	Thermoanaerobacterales	Thermoanaerobacterales Family III Incertae Sedis	Caldicellulosiruptor
	AAA91127.1	PL5	alginate lyase	alginate lyase (AlgL)	4.2.2.3	Pseudomonas aeruginosa FRD1	Q06749		Alginate Synthesis in Pseudomonas aeruginosa: the Role of AlgL (Alginate Lyase) and AlgX	1996	STEVEN R. MONDAY	Other	Bacteria	Bacteria	Proteobacteria	Gammaproteobacteria	Pseudomonadales	Pseudomonadaceae	Pseudomonas
	AAA91966.1	GH5	cellulase	endo-β-1,4-glucanase (CelA;Cel)	3.2.1.4	unidentified bacterium	Q60054		Direct isolation of functional genes encoding cellulases from the microbial consortia in a thermophilic, anaerobic digester maintained on lignocellulose	1995	F. G. Healy	NA	Bacteria	Unknown	NA	NA	NA	NA	NA
	AAA92642.1	GH18	chitinase	chitinase 2 (Cts2)	3.2.1.14	Coccidioides posadasii	P54197		Isolation and characterization of two chitinase-encoding genes (cts1, cts2) from the fungus Coccidioides immitis	1995	Elizabeth J. Pishko	NA	Eukaryota	Fungi	NA	NA	NA	NA	NA
	AAA92643.1	GH18	chitinase	chitinase 1 (Cts1)	3.2.1.14	Coccidioides posadasii	P54196		Isolation and characterization of two chitinase-encoding genes (cts1, cts2) from the fungus Coccidioides immitis	1995	Elizabeth J. Pishko	NA	Eukaryota	Fungi	NA	NA	NA	NA	NA
	AAA93130.1	GH18	chitinase	chitinase A (ChiA;AcD1ChiA)	3.2.1.14	Aeromonas caviae K1 / D1	Q43919		Cloning and primary structure of the chiA gene from Aeromonas caviae	1995	Yaron Sitrit	Other	Bacteria	Bacteria	Proteobacteria	Gammaproteobacteria	Aeromonadales	Aeromonadaceae	Aeromonas
	AAA96135.1	GH9	cellulase	endo-β-1,4-glucanase (Egl1)	3.2.1.4	Pisum sativum	Q41012		Characterization of an endo-β-1,4-glucanase gene induced by auxin in elongating pea epicotyls	1996	Sheng-Cheng Wu	Other	Eukaryota	Other Eukaryota	NA	NA	NA	NA	NA
	AAA98101.1	PL16	hyaluronate lyase	hyaluronate lyase (HylP1;HylP)	4.2.2.1	Streptococcus pyogenes phage H4489A	P15316		Sequence analysis and expression in Escherichia coli of the hyaluronidase gene of Streptococcus pyogenes bacteriophage H4489A	1988	WAYNE L. HYNES	NA	Viruses	Viruses	NA	NA	NA	NA	NA
	AAA98644.1	GH18	chitinase	chitinase I (Chit1;Ech42)	3.2.1.14	Trichoderma harzianum T-25-1	Q12710		Secretion of an enzymatically active Trichoderma harzianum endochitinase by Saccharomyces cerevisiae	1995	Henriette Draborg	NA	Eukaryota	Fungi	NA	NA	NA	NA	NA
	AAB00822.1	GH48	cellulase	cellobiohydrolase B (Cbp120;CbhB;CenE) (Cel48A)	3.2.1.176	Cellulomonas fimi ATCC 484	P50899		Cellobiohydrolase B, a second exo-cellobiohydrolase from the cellulolytic bacterium Cellulomonas fimi	1995	Shen,H.	NA	Bacteria	Bacteria	Actinobacteria	Actinobacteria	Micrococcales	Cellulomonadaceae	Cellulomonas
	AAB03889.1	GH5	cellulase	endo-β-1,4-glucanase 2 (Egl2)	3.2.1.4	Macrophomina phaseolina	Q12637		Cloning, characterization and functional expression of an endoglucanase-encoding gene from the phytopathogenic fungus Macrophomina phaseolina	1995	Haiyin Wang	NA	Eukaryota	Fungi	NA	NA	NA	NA	NA
	AAB23692.1	GH19	chitinase	chitinase	3.2.1.14	Dioscorea japonica	P80052		Amino acid sequence of the N-terminal domain of yam (Dioscorea japonica) aerial tuber acidic chitinase. Evidence for the presence of a wheat germ agglutinin domain in matured acidic chitinase from unstressed tuber.	1992	Araki T.	Other	Eukaryota	Other Eukaryota	NA	NA	NA	NA	NA
	AAB32942.1	GH6	cellulase	cellobiohydrolase II (CbhII;Cbh2) (Cel6A)	3.2.1.91	Phanerochaete chrysosporium	Q02321	5XCY[A]	Isolation, characterization, and analysis of the expression of the cbhII gene of Phanerochaete chrysosporium	1994	CORINNE A. M	NA	Eukaryota	Fungi	NA	NA	NA	NA	NA
	AAB34355.1	GH18	chitinase	chitinase (Chit42)	3.2.1.14	Trichoderma harzianum CECT 2413	P48827		Cloning and characterization of a chitinase (CHIT42) cDNA from the mycoparasitic fungus Trichoderma harzianum	1994	Irene Garcfa	NA	Eukaryota	Fungi	NA	NA	NA	NA	NA
	AAB36147.1	GH45	cellulase	endo-1,4-glucanase 1 (Egl1)	3.2.1.4	Ustilago maydis	P54424		Filament-specific expression of a cellulase gene in the dimorphic fungus Ustilago maydis	1995	Florian Schauwecker	NA	Eukaryota	Fungi	NA	NA	NA	NA	NA
	AAB40891.1	GH5	cellulase	endo-β-1,4-glucanase 5A (EngF) (Cel5A)	3.2.1.4	Clostridium cellulovorans	P94622		Characterization of engF, a gene for a non-cellulosomal Clostridium cellulovorans endoglucanase	1996	Salah A. Sheweita	NA	Bacteria	Bacteria	Firmicutes	Clostridia	Clostridiales	Clostridiaceae	Clostridium
	AAB41452.1	GH48	cellulase	processive endo-cellulase F (CelF;Ccel_0729) (Cel48F)	3.2.1.176	Ruminiclostridium cellulolyticum H10	P37698	1F9D[A]	Molecular study and overexpression of the Clostridium cellulolyticum celF cellulase gene in Escherichia coli	1996	Cor i n ne Rever be I-Le roy	NA	Bacteria	Bacteria	Firmicutes	Clostridia	Clostridiales	Hungateiclostridiaceae	Ruminiclostridium
	AAB42155.1	GH9	cellulase	endo/exo-β-1,4-glucanase 9A (E4;CelD;TfCel9A;Tfu_2176) (processive) (Cel9A)	3.2.1.4	Thermobifida fusca YX	P26221	1JS4[A,B]	DNA sequences of three beta-1,4-endoglucanase genes from Thermomonospora fusca	1991	GUIFANG LAO	NA	Bacteria	Bacteria	Actinobacteria	Actinobacteria	Streptosporangiales	Nocardiopsaceae	Thermobifida
	AAB47538.1	GH18	chitinase	chitinase (Chi;ChiB;ChiB4)	3.2.1.14	Bombyx mori	P90710		Molecular cloning of chitinase cDNAs from the silkworm, Bombyx mori and the fall webworm, Hyphantria cunea	1998	M. G. Kim	Other	Eukaryota	Other Eukaryota	NA	NA	NA	NA	NA
	AAB47539.1	GH18	chitinase	chitinase	3.2.1.14	Hyphantria cunea	P91731		Molecular cloning of chitinase cDNAs from the silkworm, Bombyx mori and the fall webworm, Hyphantria cunea	1998	M. G. Kim	NA	Eukaryota	Other Eukaryota	NA	NA	NA	NA	NA
	AAB48073.1	GH56	hyaluronidase	hyaluronidase (Ves v 2 allergen)	3.2.1.35	Vespula vulgaris	P49370	2ATM[A]	Yellow jacket venom allergens, hyaluronidase and phospholipase:sequence similarity and antigenic cross-reactivity with their hornet and wasp homologs and possible implications for clinical allergy	1996	Te Piao King	Other	Eukaryota	Other Eukaryota	NA	NA	NA	NA	NA
	AAB48567.1	GH18	chitinase	complement fixation-chitinase	3.2.1.14	Coccidioides posadasii SILVEIRA	P0CB51	1D2K[A]	Molecular cloning and characterization of the Coccidioides immitis complement fixation/chitinase antigen	2000	THOMAS HOLLIS	NA	Eukaryota	Fungi	NA	NA	NA	NA	NA
	AAB49933.1	GH18	chitinase	chitinase	3.2.1.14	Serratia plymuthica IC1270	P97034		Molecular cloning, structural analysis, and expression in Escherichia coli of a chitinase gene from Enterobacter agglomerans	1997	LEONID S. CHERNIN	Other	Bacteria	Bacteria	Proteobacteria	Gammaproteobacteria	Enterobacterales	Yersiniaceae	Serratia
	AAB51451.1	GH5	cellulase	endo-β-1,4-glucanase 1 (Egl1)	3.2.1.4	Macrophomina phaseolina	Q12638		A unique endoglucanase-encoding gene cloned from the phytopathogenic fungus Macrophomina phaseolina	1995	HAIYIN WANG	Other	Eukaryota	Fungi	NA	NA	NA	NA	NA
	AAB52722.1	GH18	chitinase	chitinase	3.2.1.14	Entamoeba dispar SAW 1734	P92134		Cloning and expression of chitinases of Entamoebae	1997	Humberto de la Vega	Other	Eukaryota	Other Eukaryota	NA	NA	NA	NA	NA
	AAB52723.1	GH18	chitinase	chitinase (EhCHT1;EHI_109890)	3.2.1.14	Entamoeba histolytica HM-1:IMSS	P90546		Cloning and expression of chitinases of Entamoebae	1997	Humberto de la Vega	Other	Eukaryota	Other Eukaryota	NA	NA	NA	NA	NA
	AAB52724.1	GH18	chitinase	chitinase 1 (Chi1;Chit1;EiChit1)	3.2.1.14	Entamoeba invadens IP-1	P90547		Cloning and expression of chitinases of Entamoebae	1997	Humberto de la Vega	Other	Eukaryota	Other Eukaryota	NA	NA	NA	NA	NA
	AAB53952.1	GH18	chitinase	chitinase (Chi535;MsCHT5)	3.2.1.14	Manduca sexta	P36362		Isolation and characterization of a genomic clone for the gene of an insect molting enzyme, chitinase	1997	HEE KYUNG CHOI	Other	Eukaryota	Other Eukaryota	NA	NA	NA	NA	NA
	AAB58579.1	GH18	chitinase	chitinase (Chi)	3.2.1.14	Bacillus thuringiensis SUBSP. PAKISTANI	O07088		Cloning of chitinase gene from Bacillus thuringiensis subsp. Pakistani	1997	S. Thamthiankul	NA	Bacteria	Bacteria	Firmicutes	Bacilli	Bacillales	Bacillaceae	Bacillus
	AAB61461.1	GH5	cellulase	endo-β-1,4-glucanase A (CelA) (Cel5A)	3.2.1.4	Cellvibrio mixtus ATCC 12120	O07652		Possible roles for a non-modular, thermostable and proteinase-resistant cellulase from the mesophilic aerobic soil bacterium Cellvibrio mixtus	1997	C. M. G. A. Fontes	NA	Bacteria	Bacteria	Proteobacteria	Gammaproteobacteria	Cellvibrionales	Cellvibrionaceae	Cellvibrio
	AAB65594.1	GH12	cellulase	cellulase A (CelA) (Cel12A)	3.2.1.4	Rhodothermus marinus ITI378	O33897	1H0B[A,B]	Cloning, sequencing and overexpression of a Rhodothermus marinus gene encoding a thermostable cellulase of glycosyl hydrolase family 12	1998	Halldórsdóttir, S.	Marine	Bacteria	Bacteria	Bacteroidetes	NA	Bacteroidetes Order II Incertae sedis	Rhodothermaceae	Rhodothermus
	AAB65776.1	GH19	chitinase	chitinase (Chi4A)	3.2.1.14	Vitis vinifera	O24530		A class IV chitinase is highly expressed in grape berries during ripening.	1997	Robinson,S.P.	Other	Eukaryota	Other Eukaryota	NA	NA	NA	NA	NA
	AAB65777.1	GH19	chitinase	chitinase (Chi4B)	3.2.1.14	Vitis vinifera	O24531		A class IV chitinase is highly expressed in grape berries during ripening.	1997	Robinson,S.P.	Other	Eukaryota	Other Eukaryota	NA	NA	NA	NA	NA
	AAB68959.1	GH18	chitinase	chitinase I	3.2.1.14	Acanthocheilonema viteae	Q17100		Identification of chitinase as the immunodominant filarial antigen recognized by sera of vaccinated rodents	1996	Ralf Adam	Other	Eukaryota	Other Eukaryota	NA	NA	NA	NA	NA
	AAB69347.1	GH5	cellulase	endo-β-1,4-glucanase (CelB29)	3.2.1.4	Orpinomyces joyonii SG4	O13333		Isolation and analysis of two cellulase cDNAs from Orpinomyces joyonii	2000	Xiao Qiu	Other	Eukaryota	Fungi	NA	NA	NA	NA	NA
	AAB69348.1	GH5	cellulase	endo-β-1,4-glucanase (CelB2) (fragment)	3.2.1.4	Orpinomyces joyonii SG4	O13334		Isolation and analysis of two cellulase cDNAs from Orpinomyces joyonii	2000	Xiao Qiu	Other	Eukaryota	Fungi	NA	NA	NA	NA	NA
	AAB70917.1	GH18	chitinase	chitinase A (ChiA)	3.2.1.14	Stenotrophomonas maltophilia 34S1	O30678		Characterization of a chitinase gene from Stenotrophomonas maltophilia strain 34S1 and its involvement in biological control	2002	Donald Y. Kobayashi	NA	Bacteria	Bacteria	Proteobacteria	Gammaproteobacteria	Xanthomonadales	Xanthomonadaceae	Stenotrophomonas
	AAB71950.1	GH12	cellulase	endo-β-1,4-glucanase (CelB;CelB2;EGI)	3.2.1.4	Streptomyces lividans 1326	Q54331	1NLR[A]	Purification and characterization of the CelB endoglucanase from Streptomyces lividans 66 and DNA sequence of the encoding gene.	1994	Wittmann S	NA	Bacteria	Bacteria	Actinobacteria	Actinobacteria	Streptomycetales	Streptomycetaceae	Streptomyces
	AAB81849.1	GH18	chitinase	chitinase 1 (Cht1)	3.2.1.14	Aedes aegypti	O17411		Chitinases are a multi-gene family in Aedes, Anopheles and Drosophila	1998	H. de la Vega	Other	Eukaryota	Other Eukaryota	NA	NA	NA	NA	NA
	AAB81998.1	GH18	chitinase	chitinase (Chit1;Chit42)	3.2.1.14	Metarhizium anisopliae var. anisopliae E6	O14456		A chitinase encoding gene (chit1 gene) from the entomopathogen Metarhizium anisopliae: isolation and characterization of genomic and full-length cDNA	1998	Maurı ´cio Reis Bogo	NA	Eukaryota	Fungi	NA	NA	NA	NA	NA
	AAB87764.1	GH18	chitinase	chitinase 1 (AgChi-1)	3.2.1.14	Anopheles gambiae	O44079		Characterization of a novel gut-specific chitinase gene from the human malaria vector Anopheles gambiae	1997	Zhicheng Shen	Other	Eukaryota	Other Eukaryota	NA	NA	NA	NA	NA
	AAB92678.1	GH6	cellulase	endo-β-1,4-glucanase / cellobiohydrolase (CelA)	3.2.1.4	Thermobifida fusca YX	P78720		Two cellulases, CelA and CelC, from the polycentric anaerobic fungus Orpinomyces strain PC-2 contain N-terminal docking domains for a cellulase-hemicellulase complex	1997	XIN-LIANG LI	Other	Eukaryota	Fungi	NA	NA	NA	NA	NA
	AAB92679.1	GH6	cellulase	endo-β-1,4-glucanase/cellobiohydrolase (CelC)	3.2.1.4	Thermobifida fusca YX	P78721		Two cellulases, CelA and CelC, from the polycentric anaerobic fungus Orpinomyces strain PC-2 contain N-terminal docking domains for a cellulase-hemicellulase complex	1997	XIN-LIANG LI	Other	Eukaryota	Fungi	NA	NA	NA	NA	NA
	AAB97779.1	GH18	chitinase	chitinase A (ChiA)	3.2.1.14	Enterobacter sp. G-1	O54328		Molecular cloning, nucleotide sequencing, and regulation of the chiA gene encoding one of chitinases from Enterobacter sp. G-1	1997	JAB KWEON PARK	NA	Bacteria	Bacteria	Proteobacteria	Gammaproteobacteria	Enterobacterales	Enterobacteriaceae	Enterobacter
	AAC02965.2	GH12	cellulase	endo-1,4-glucanase B (CelB)	3.2.1.4	Pectobacterium carotovorum subsp. carotovorum LY34	O31030		Characterization of Erwinia carotovora subsp. carotovora LY34 endo-1,4-b-Glucanase Genes and Rapid Identification of Their Gene Products	1997	Park, Y. W.	Other	Bacteria	Bacteria	Proteobacteria	Gammaproteobacteria	Enterobacterales	Pectobacteriaceae	Pectobacterium
	AAC04567.1	PL5	alginate lyase	alginate lyase (AlgL)	4.2.2.3	Azotobacter vinelandii	O52195		Genetic analysis of the transcriptional arrangement of Azofobacter vinelandii aIginate biosynthetic genes: identification of two independent promoters	1996	Lourdes Lloret	Other	Bacteria	Bacteria	Proteobacteria	Gammaproteobacteria	Pseudomonadales	Pseudomonadaceae	Azotobacter
	AAC05164.1	GH5	cellulase	endo-β-1,4-glucanase E (CelE)	3.2.1.4	Orpinomyces sp. PC-2	Q9HFE0		Two genes of the anaerobic fungus Orpinomyces sp. strain PC-2 encoding cellulases with endoglucanase activities may have arisen by gene duplication	1998	Huizhong Chen	Other	Eukaryota	Fungi	NA	NA	NA	NA	NA
	AAC06139.1	GH9	cellulase	cellobiohydrolase K (CelK) (Cel9K)	3.2.1.4	Hungateiclostridium thermocellum JW 20 / F7	O68438		Cloning and sequence analysis of a new cellulase gene encoding CelK, a major cellulosome component of Clostridium thermocellum: Evidence for gene duplication and recombination	1999	IRINA KATAEVA	NA	Bacteria	Bacteria	Firmicutes	Clostridia	Clostridiales	Hungateiclostridiaceae	Hungateiclostridium
	AAC06197.1	GH5	cellulase	endoglucanase (partial)	3.2.1.4	Fibrobacter succinogenes subsp. succinogenes S85	O66065		Molecular cloning and expression of a novel family A endoglucanase gene from Fibrobacter succinogenes S85 in Escherichia coli	2000	K.K. Cho,	Other	Bacteria	Bacteria	Fibrobacteres	Fibrobacteria	Fibrobacterales	Fibrobacteraceae	Fibrobacter
	AAC06321.1	GH5	cellulase	endo-β-1,4-glucanase D (CelD;W5-CelD;W5C-P) (Cel5D)	3.2.1.4	Neocallimastix patriciarum W5	O59943		A novel polysaccharide hydrolase cDNA (celD) from Neocallimastix patriciarum encoding three multi-functional catalytic domains with high endoglucanase, cellobiohydrolase and xylanase activities	1992	GANG-PING XU	Other	Eukaryota	Fungi	NA	NA	NA	NA	NA
	AAC06387.1	GH9	cellulase	endo-β-1,4-glucanase (E1;EGtf1;Tfu_1627) (Cel9B)	3.2.1.4	Thermobifida fusca YX	Q08166		DNA sequences of three beta-1,4-endoglucanase genes from Thermomonospora fusca	1991	GUIFANG LAO	NA	Bacteria	Bacteria	Actinobacteria	Actinobacteria	Streptosporangiales	Nocardiopsaceae	Thermobifida
	AAC06388.1	GH6	cellulase	endo-β-1,4-glucanase (E2;CelB;Tfu_1074) (Cel6A)	3.2.1.4	Thermobifida fusca YX	P26222	1TML[A]	DNA sequences of three beta-1,4-endoglucanase genes from Thermomonospora fusca.	1991	GUIFANGLAO	Other	Bacteria	Bacteria	Actinobacteria	Actinobacteria	Streptosporangiales	Nocardiopsaceae	Thermobifida
	AAC09387.1	GH18	chitinase	chitinase C1 (ChiC;Chi52)	3.2.1.14	Serratia marcescens KCTC2172	Q54442		Cloning of the 52-kDa chitinase gene from Serratia marcescens KCTC2172 and its proteolytic cleavage into an active 35-kDa enzyme	1998	Sang Wan Gal	NA	Bacteria	Bacteria	Proteobacteria	Gammaproteobacteria	Enterobacterales	Yersiniaceae	Serratia
	AAC15949.1	GH56	hyaluronidase	hyaluronoglucosaminidase 1 (Hyal1;Hyal-1)	3.2.1.35	Mus musculus	O70229		The hyaluronidase gene HYAL1 maps to chromosome 3p21.2-p21.3 in human and 9F1-F2 in mouse, a conserved candidate tumor suppressor locus	1997	Tony B. Cso´ ka	Other	Eukaryota	Other Eukaryota	NA	NA	NA	NA	NA
	AAC16010.1	GH19	chitinase	chitinase (acidic)	3.2.1.14	Elaeagnus umbellata	O65330		Differential expression patterns of an acidic chitinase and a basic chitinase in the root nodule of Elaeagnus umbellata.	2002	Kim H.B.	Other	Eukaryota	Other Eukaryota	NA	NA	NA	NA	NA
	AAC16011.1	GH19	chitinase	chitinase (Basic)	3.2.1.14	Elaeagnus umbellata	O65331		Differential expression patterns of an acidic chitinase and a basic chitinase in the root nodule of Elaeagnus umbellata.	2002	Kim H.B.	Other	Eukaryota	Other Eukaryota	NA	NA	NA	NA	NA
	AAC16418.1	GH9	cellulase	endo-β-1,4-glucanase 1 / cellulase 2 (Cel2;AtCEL2;EGase;At1g02800) (AtGH9B2)	3.2.1.4	Arabidopsis thaliana	O64949		Identification of genes expressed during early Arabidopsis carpel development by mRNA differential display: characterisation of ATCEL2, a novel endo-1,4-beta-D-glucanase gene	1999	Mei-Hing Yung	NA	Eukaryota	Other Eukaryota	NA	NA	NA	NA	NA
	AAC19169.1	GH5	cellulase	endo-β-1,4-glucanase 5A (Cel5A)	3.2.1.4	Salipaludibacillus agaradhaerens	O85465	1A3H[A]	Structure of the Bacillus agaradherans family 5 endoglucanase at 1.6 A and its cellobiose complex at 2.0 A resolution	1998	Gideon J. Davies	NA	Bacteria	Bacteria	Firmicutes	Bacilli	Bacillales	Bacillaceae	Salipaludibacillus
	AAC24807.1	GH19	chitinase	chitinase (ChtC1)	3.2.1.14	Solanum tuberosum	O81144		A distinct member of the basic (class I) chitinase gene family in potato is specifically expressed in epidermal cells.	1999	Ancillo,G.	Other	Eukaryota	Other Eukaryota	NA	NA	NA	NA	NA
	AAC24808.1	GH19	chitinase	chitinase (ChtC2)	3.2.1.14	Solanum tuberosum	O81145		A distinct member of the basic (class I) chitinase gene family in potato is specifically expressed in epidermal cells.	1999	Ancillo,G.	Other	Eukaryota	Other Eukaryota	NA	NA	NA	NA	NA
	AAC36359.1	GH19	chitinase	chitinase (Chi2;CaChi2)	3.2.1.14	Capsicum annuum	O82552		Pepper gene encoding a basic class II chitinase is inducible by	2000	Jeum Kyu Hong	Other	Eukaryota	Other Eukaryota	NA	NA	NA	NA	NA
	AAC36862.1	GH5	cellulase	xylanase / endoglucanase (PRU_2231)	3.2.1.4	Prevotella ruminicola 23	D5EV54		Analyses of the gene and amino acid sequence of the Prevotella(Bacteroides) ruminicola 23 xylanase reveals unexpected homology with endoglucanases from other genera of bacteria	1993	Terence R. Whitehead	Other	Bacteria	Bacteria	Bacteroidetes	Bacteroidia	Bacteroidales	Prevotellaceae	Prevotella
	AAC36898.1	GH6	cellulase	cellobiohydrolase A (CbhA;Celf_1925) (Cel6B)	3.2.1.91	Cellulomonas fimi ATCC 484	P50401		Cellobiohydrolase A (CbhA) from the cellulolytic bacterium Cellulomonas fimi is a beta-1,4-exocellobiohydrolase analogous to Trichoderma reesei CBH II	1994	Andreas Meinke	Other	Bacteria	Bacteria	Actinobacteria	Actinobacteria	Micrococcales	Cellulomonadaceae	Cellulomonas
	AAC37035.1	GH5	cellulase	endo-β-1,4-glucanase (CelA)	3.2.1.4	Clostridium longisporum	P54937		Cloning of an endo-(1-->4)-beta-glucanase gene, celA, from the rumen bacterium Clostridium sp. ('C. longisporum') and characterization of its product, CelA, in Escherichia coli	1993	VOLKERMITTENDO	Other	Bacteria	Bacteria	Firmicutes	Clostridia	Clostridiales	Clostridiaceae	Clostridium
	AAC37122.1	GH18	chitinase	chitinase 55kDa	3.2.1.14	Serratia marcescens KCTC2172	Q59929		Isolation and characterization of the 54-kDa and 22-kDa chitinase genes of Serratia marcescens KCTC2172	1997	Sang Wan Gal	NA	Bacteria	Bacteria	Proteobacteria	Gammaproteobacteria	Enterobacterales	Yersiniaceae	Serratia
	AAC38571.3	GH48	cellulase	exoglucanase S (ExgS;P70)	3.2.1.176	Clostridium cellulovorans ATCC 35296	O65986	4KIH[A]	Properties of exgS, a gene for a major subunit of the Clostridium cellulovorans cellulosome	1998	Chi-Chi Liu	NA	Bacteria	Bacteria	Firmicutes	Clostridia	Clostridiales	Clostridiaceae	Clostridium
	AAC44386.1	GH9	cellulase	endo-1,4-glucanase D (CelD; Fisuc_1860; FSU_2362) (Cel9C)	3.2.1.4	Fibrobacter succinogenes subsp. succinogenes S85	P77864		A novel family 9 endoglucanase gene (celD), whose product cleaves substrates mainly to glucose, and its adjacent upstream homolog (celE) from Fibrobacter succinogenes S85.	1995	LAERCIO M. MALBURG, JR.	NA	Bacteria	Bacteria	Fibrobacteres	Fibrobacteria	Fibrobacterales	Fibrobacteraceae	Fibrobacter
	AAC44673.1	GH18	chitinase	chitodextrinase (EndoI)	3.2.1.14	Vibrio furnissii	P96156		The chitin catabolic cascade in the marine bacterium Vibrio furnissii. Molecular cloning, isolation, and characterization of a periplasmic chitodextrinase	1996	Nemat O. Keyhani	Marine	Bacteria	Bacteria	Proteobacteria	Gammaproteobacteria	Vibrionales	Vibrionaceae	Vibrio
	AAC45429.1	GH12	cellulase	endo-β-1,4-glucanase (CelA2;Cel2)	3.2.1.4	Streptomyces halstedii JM8	O08468		Two genes encoding an endoglucanase and a cellulose-binding protein are clustered and co-regulated by a TTA codon in Streptomyces halstedii JM8.	1997	Garda AL	Other	Bacteria	Bacteria	Actinobacteria	Actinobacteria	Streptomycetales	Streptomycetaceae	Streptomyces
	AAC46383.1	GH18	chitinase	chitinase A (ChiA)	3.2.1.14	Vibrio harveyi BB7	P96168		A chitin-binding domain in a marine bacterial chitinase and other microbial chitinases: implications for the ecology and evolution of 1,4-beta-glycanases	1998	Amy L. SvitiI	Other	Bacteria	Bacteria	Proteobacteria	Gammaproteobacteria	Vibrionales	Vibrionaceae	Vibrio
	AAC48326.1	GH5	cellulase	endoglucanase 2 (Eng2;Eng-2)	3.2.1.4	Heterodera glycines	O18454		Endogenous cellulases in animals: isolation of beta-1, 4-endoglucanase genes from two species of plant-parasitic cyst nematodes	1998	GEERT SMANT	Other	Eukaryota	Other Eukaryota	NA	NA	NA	NA	NA
	AAC48341.1	GH5	cellulase	endoglucanase 2 (Eng2;Eng-2)	3.2.1.4	Globodera rostochiensis RO-1	O44078		Endogenous cellulases in animals: isolation of beta-1, 4-endoglucanase genes from two species of plant-parasitic cyst nematodes	1998	GEERT SMANT	Other	Eukaryota	Other Eukaryota	NA	NA	NA	NA	NA
	AAC49089.1	GH7	cellulase	cellobiohydrolase I (Cel1)	3.2.1.176	Bipolaris zeicola	Q00328		Characterization and disruption of a gene in the maize pathogen Cochliobolus carbonum encoding a cellulase lacking a cellulose binding domain and hinge region	2015	Paola Sposato	NA	Eukaryota	Fungi	NA	NA	NA	NA	NA
	AAC49409.2	GH18	chitinase	chitinase 1 (Cht1)	3.2.1.14	Candida albicans	P46876		Molecular cloning of a third chitinase gene (CHT1) from Candida albicans	1996	KENNETH J. McCREATH	NA	Eukaryota	Fungi	NA	NA	NA	NA	NA
	AAC49435.1	GH19	chitinase	chitinase (ChiA4;Ep3;EP3-1/H5)	3.2.1.14	Daucus carota	Q96408		Characterization of chitinases able to rescue somatic embryos of the temperature-sensitive carrot variant ts 11.	1996	Kragh K.	Other	Eukaryota	Other Eukaryota	NA	NA	NA	NA	NA
	AAC49704.1	GH9	cellulase	endo-β-1,4-glucanase 3 (Cel3;TomCel3) (SlGH9A1)	3.2.1.4	Solanum lycopersicum	O04890		A membrane-anchored E-type endo-1,4-beta-glucanase is localized on Golgi and plasma membranes of higher plants	1997	DAVID A. BRUMMELL	Other	Eukaryota	Other Eukaryota	NA	NA	NA	NA	NA
	AAC49731.1	GH5	cellulase	endo-β-1,4-glucanase (CelA)	3.2.1.4	Orpinomyces joyonii 19-2	P87211		An endoglucanase from the anaerobic fungus Orpinomyces joyonii: characterization of the gene and its product	1997	Jin-Hao Liu	Other	Eukaryota	Fungi	NA	NA	NA	NA	NA
	AAC60385.1	GH18	chitinase	chitinase (Chit42)	3.2.1.14	Trichoderma hamatum LU593	O43111		Homologous transformation of Trichoderma hamatum with an endochitinase encoding gene, resulting in increased levels of chitinase activity	1998	GaŁbor Giczey	NA	Eukaryota	Fungi	NA	NA	NA	NA	NA
	AAC60491.1	GH6	cellulase	endo-β-1,4-glucanase (CenA;MCenA)	3.2.1.4	Micromonospora cellulolyticum	Q53488		Cloning and sequencing of an endo-beta-1,4-glucanase gene mcenA from Micromonospora cellulolyticum 86W-16.	1994	Feng Lin	Other	Bacteria	Bacteria	Actinobacteria	Actinobacteria	Micromonosporales	Micromonosporaceae	Micromonospora
	AAC60541.1	GH5	cellulase	endo-β-1,4-glucanase 1 / carboxymethylcellulase 1 (Cmc1)	3.2.1.4	Saitozyma flava MUT-6	Q04469		Cloning and molecular analysis of cDNA encoding a carboxymethylcellulase of the yeast Cryptococcus flavus	2014	Zhifeng Cui	NA	Eukaryota	Fungi	NA	NA	NA	NA	NA
	AAC62241.1	GH9	cellulase	endo-β-1,4-glucanase 5 (Cel5;TomCel5) (SlGH9B4)	3.2.1.4	Solanum lycopersicum	O82473		Molecular characterization of a tomato endo-beta-1,4-glucanase gene expressed in mature pistils, abscission zones and fruit	1999	Panagiotis Kalaitzi	Other	Eukaryota	Other Eukaryota	NA	NA	NA	NA	NA
	AAC63094.1	GH5	cellulase	endo-β-1,4-glucanase A (CelA)	3.2.1.4	Neocallimastix frontalis	Q01409		Cloning, sequencing, and expression of an endoglucanase gene from the rumen anaerobic fungus Neocallimastix frontalis MCH3	1998	Yuko Fujino	Other	Eukaryota	Fungi	NA	NA	NA	NA	NA
	AAC72236.1	GH18	chitinase	chitinase A (ChiA)	3.2.1.14	Vibrio cholerae	Q9ZFP7		Endochitinase is transported to the extracellular milieu by the eps-encoded general secretory pathway of Vibrio cholerae	1998	TERRY D. CONNELL	NA	Bacteria	Bacteria	Proteobacteria	Gammaproteobacteria	Vibrionales	Vibrionaceae	Vibrio
	AAC76556.1	GH8	cellulase	endo-β-1,4-glucanase (YhjM;BcsC;b3531) (periplasmic)	3.2.1.4	Escherichia coli str. K-12 substr. MG1655	P37651	3QXF[A,B,C,D]	Cloning of the Escherichia coli endo-1,4-D-glucanase gene and identification of its product	1999	Y. W. Park	NA	Bacteria	Bacteria	Proteobacteria	Gammaproteobacteria	Enterobacterales	Enterobacteriaceae	Escherichia
	AAC78293.1	GH9	cellulase	endo-β-1,4-glucanase (Cel1;EG1)	3.2.1.4	Fragaria x ananassa	Q9SB85		Characterization of two divergent endo-beta-1,4-glucanase cDNA clones highly expressed in the nonclimacteric strawberry fruit	1999	Immaculada Llop-Tous	Other	Eukaryota	Other Eukaryota	NA	NA	NA	NA	NA
	AAC79667.1	GH18	chitinase	chitinase C (ChiC)	3.2.1.14	Pseudoalteromonas sp. S9 / S91	Q9ZIX2		Multiple genes involved in chitin degradation from the marine bacterium Pseudoalteromonas sp. strain S91	1999	Somkiet Techkarnjanaru	NA	Bacteria	Bacteria	Proteobacteria	Gammaproteobacteria	Alteromonadales	Pseudoalteromonadaceae	Pseudoalteromonas
	AAC83240.1	GH9	cellulase	endo-β-1,4-glucanase 25 (Kor1;Tsd1;KORRIGAN1;AtKOR;At5g49720) (AtGH9A1)	3.2.1.4	Arabidopsis thaliana	Q38890		A plasma membrane-bound putative endo-1,4-beta-D-glucanase is required for normal wall assembly and cell elongation in Arabidopsis	1998	Fre ́de ́ric Nicol	Other	Eukaryota	Other Eukaryota	NA	NA	NA	NA	NA
	AAC95059.1	GH12	cellulase	endo-β-1,4-glucanase A (CelA)	3.2.1.4	Thermotoga neapolitana	O08428		Purification, characterization, and molecular analysis of thermostable cellulases CelA and CelB from Thermotoga neapolitana.	1998	Bok JD	NA	Bacteria	Bacteria	Thermotogae	Thermotogae	Thermotogales	Thermotogaceae	Thermotoga
	AAC95060.1	GH12	cellulase	endo-β-1,4-glucanase B (CelB)	3.2.1.4	Thermotoga neapolitana	P96492		Purification, characterization, and molecular analysis of thermostable cellulases CelA and CelB from Thermotoga neapolitana.	1998	Bok JD	NA	Bacteria	Bacteria	Thermotogae	Thermotogae	Thermotogales	Thermotogaceae	Thermotoga
	AAC98883.1	GH56	hyaluronidase	chondroitin sulfate hydrolase / hyaluronoglucosaminidase 4 / hyaluronidase 4 (Hyal4;HYAL4;HYAL-4)	3.2.1.-	Homo sapiens	D0VXG1		Expression analysis of six paralogous human hyaluronidase genes clustered on chromosomes 3p21 and 7q31	1999	Antonei Benjamin Cso´ ka	Other	Eukaryota	Other Eukaryota	NA	NA	NA	NA	NA
	AAD01959.1	GH9	cellulase	endo-β-1,4-glucanase (CelA)	3.2.1.4	Pseudomonas sp. YD-15	Q9Z3X7		Cloning and sequencing of beta-1,4-endoglucanase gene (celA) from Pseudomonas sp. YD-15	1999	S. Her, H.-S. Lee	Other	Bacteria	Bacteria	Proteobacteria	Gammaproteobacteria	Pseudomonadales	Pseudomonadaceae	Pseudomonas
	AAD04193.1	GH5	cellulase	endo-β-1,4-glucanase B (CelB)	3.2.1.4	Orpinomyces sp. PC-2	P78719		Monocentric and polycentric anaerobic fungi produce structurally related cellulases and xylanases	1996	XIN-LIANG LI	Other	Eukaryota	Fungi	NA	NA	NA	NA	NA
	AAD04295.1	GH19	chitinase	chitinase (Chi1b)	3.2.1.14	Vitis vinifera	Q9ZTK4		Induction of different pathogenesis-related cDNAs in grapevine infected with powdery mildew and treated with ethephon.	1999	Jacobs,A.K.	Other	Eukaryota	Other Eukaryota	NA	NA	NA	NA	NA
	AAD09137.2	GH56	hyaluronidase	chondroitin sulfate hydrolase / hyaluronidase 1 (HYAL1;Hyal-1;LUCA1;LUCA-1)	3.2.1.-	Homo sapiens	Q12794	2PE4[A]	Structure of Human Hyaluronidase-1, a Hyaluronan Hydrolyzing Enzyme Involved in Tumor Growth and Angiogenesis	2007	Chao, K.L.	Other	Eukaryota	Other Eukaryota	NA	NA	NA	NA	NA
	AAD16034.1	PL18	alginate lyase	poly-MG alginate lyase (Aly;alyPEEC)	4.2.2.-	Pseudoalteromonas elyakovii IAM 14594	Q9Z6D6		Cloning, sequence analysis and expression of Pseudoalteromonas elyakovii IAM 14594 gene (alyPEEC) encoding the extracellular alginate lyase	2001	Tomoo Sawabe	Marine	Bacteria	Bacteria	Proteobacteria	Gammaproteobacteria	Alteromonadales	Pseudoalteromonadaceae	Pseudoalteromonas
	AAD28281.1	GH56	hyaluronidase	hyaluronidase (embryonic) XEH1	3.2.1.35	Xenopus laevis	Q9W6K5		Expression pattern of a novel hyaluronidase during Xenopus embryogenesis	1999	Cheryl E. Hyde	Other	Eukaryota	Other Eukaryota	NA	NA	NA	NA	NA
	AAD31545.1	GH7	cellulase	cellobiohydrolase I.2 (Cbh1.2)	3.2.1.176	Humicola grisea var. thermoidea	O94093		The product of Humicola grisea var. thermoidea cbh1.2 gene is the major expressed protein under induction by lignocellulosic residues	2003	Edejan H. De Paula	NA	Eukaryota	Fungi	NA	NA	NA	NA	NA
	AAD36816.1	GH5	cellulase	endoglucanase / β-mannanase (Tm_Cel5A;TM1751) (Cel5A)	3.2.1.4	Thermotoga maritima MSB8	Q9X273	3AMC[A,B]	Evidence for lateral gene transfer between Archaea and bacteria from genome sequence of Thermotoga maritima	1999	Karen E. Nelson	NA	Bacteria	Bacteria	Thermotogae	Thermotogae	Thermotogales	Thermotogaceae	Thermotoga
	AAD38027.1	GH9	cellulase	endoglucanase (Cel1;EG)	3.2.1.4	Cherax quadricarinatus	Q86GS4		Isolation of a cDNA encoding a putative cellulase in the red claw crayfish Cherax quadricarinatus	1999	Keren A. Byrne	Other	Eukaryota	Other Eukaryota	NA	NA	NA	NA	NA
	AAD39739.1	GH5	cellulase	endo-β-1,4-glucanase E (EngE)	3.2.1.4	Clostridium cellulovorans ATCC 35269	Q9XD99		Three surface layer homology domains at the N terminus of the Clostridium cellulovorans major cellulosomal subunit EngE	1999	YUTAKA TAMARU	Other	Bacteria	Bacteria	Firmicutes	Clostridia	Clostridiales	Clostridiaceae	Clostridium
	AAD39947.1	GH48	cellulase	β-1,4-exocellulase (E6;CelF;TfCel48A;Tfu_1959) (Cel48A)	3.2.1.176	Thermobifida fusca YX	Q47NH7	4JJJ[A]	Cloning, expression and characterization of a family 48 exocellulase, Cel48A, from Thermobifida fusca	2000	Maxim Kostylev	NA	Bacteria	Bacteria	Actinobacteria	Actinobacteria	Streptosporangiales	Nocardiopsaceae	Thermobifida
	AAD41096.1	GH7	cellulase	cellobiohydrolase I (CbhI)	3.2.1.176	Volvariella volvacea V14	Q9Y895		Cloning of the cbhI and cbhII genes involved in cellulose utilisation by the straw mushroom Volvariella volvacea	1999	J. Jia	NA	Eukaryota	Fungi	NA	NA	NA	NA	NA
	AAD41097.1	GH6	cellulase	cellobiohydrolase II (CbhII) (frameshift)	3.2.1.91	Thermobifida fusca YX	Q9Y894		Cloning of the cbhI and cbhII genes involved in cellulose utilisation by the straw mushroom Volvariella volvacea	1999	J. Jia·J. A. Buswell	Other	Eukaryota	Fungi	NA	NA	NA	NA	NA
	AAD43818.1	GH5	cellulase	endoglucanase (Egl-1) (Cel5B)	3.2.1.4	Piromyces rhizinflatus 2301	Q9Y870		A comparative analysis of two cDNA clones of the cellulase gene family from anaerobic fungus Piromyces rhizinflata	2003	Cheng-Fang Tsai	Other	Eukaryota	Fungi	NA	NA	NA	NA	NA
	AAD45868.1	GH5	cellulase	endo-β-1,4-glucanase 1 (Eng-1)	3.2.1.4	Meloidogyne incognita	Q9UA57		Isolation of a cDNA encoding a beta-1,4-endoglucanase in the root-knot nematode Meloidogyne incognita and expression analysis during plant parasitism	1999	Marie-Noëlle Rosso	Other	Eukaryota	Other Eukaryota	NA	NA	NA	NA	NA
	AAD48494.3	GH5	cellulase	endo-β-1,4-glucanase B (CelB;CflB;CelCflB;SP18)	3.2.1.4	Cellulomonas flavigena CDBB-531	Q9S3V3		Expression and characterization of the celcflB gene from Cellulomonas flavigena encoding an endo-beta-1,4-glucanase	2002	Ange´lica Gutie´rrez-Nava	NA	Bacteria	Bacteria	Actinobacteria	Actinobacteria	Micrococcales	Cellulomonadaceae	Cellulomonas
	AAD51055.1	GH6	cellulase	cellobiohydrolase (Cbh6) (Cel6A)	3.2.1.91	Thermobifida fusca YX	Q9UW10		A comparative analysis of two cDNA clones of the cellulase gene family from anaerobic fungus Piromyces rhizinflata	2003	Cheng-Fang Tsai	Other	Eukaryota	Fungi	NA	NA	NA	NA	NA
	AAD53006.1	GH18	chitinase	chitinase (PLC)	3.2.1.14	Cucurbita moschata	Q9SQI0		Molecular cloning and characterization of a class III chitinase in pumpkin leaves, which strongly binds to regenerated chitin affinity gel	1999	Min Gab Kim	Other	Eukaryota	Other Eukaryota	NA	NA	NA	NA	NA
	AAD54602.1	GH12	cellulase	endo-β-1,4-glucanase A (EglA;EGPf;TCel1;PF0854) (Cel12)	3.2.1.4	Pyrococcus furiosus DSM 3638	E7FHY8	3VGI[A]	An Endoglucanase, EglA, from the Hyperthermophilic Archaeon Pyrococcus furiosus Hydrolyzes b-1,4 Bonds in Mixed-Linkage	1999	MICHAEL W.	Marine	Archaea	Bacteria	NA	NA	NA	NA	NA
	AAD54679.1	GH6	cellulase	endo-β-1,4-glucanase (Cel6A)	3.2.1.4	Thermobifida fusca YX	Q9RQE6		A beta-1,4-endoglucanase-encoding gene from Cellulomonas pachnodae	1999	A. E. Cazemier	Other	Bacteria	Bacteria	Actinobacteria	Actinobacteria	Micrococcales	Promicromonosporaceae	Xylanimicrobium
	AAE25068.1	GH7	cellulase	endoglucanase I (EG I;EG1) (Cel7B)	3.2.1.4	Humicola insolens	P56680	1A39[A]	Crystal structure of the family 7 endoglucanase I (Cel7B) from Humicola insolens at 2.2 A resolution and identification of the catalytic nucleophile by trapping of the covalent glycosyl-enzyme intermediate.	1998	Lloyd F. Mackenzie	NA	Eukaryota	Fungi	NA	NA	NA	NA	NA
	AAE59774.1	GH12	cellulase	endo-β-1,4-glucanase III (Egl3;EGIII;EG III;EG3;TrCel12A) (Cel12A)	3.2.1.151/3.2.1.4	Trichoderma reesei QM9414	O00095	1H8V[A,B,C,D,E,F]	Molecular Characterization and Heterologous Expression of the Gene Encoding a Low-Molecular-Mass Endoglucanase from Trichoderma reesei QM9414	1998	HIROFUMI OKADA	NA	Eukaryota	Fungi	NA	NA	NA	NA	NA
	AAE60101.1	GH12	cellulase	endo-β-1,4-glucanase (EglA;AnEglA)	3.2.1.4	Aspergillus niger CBS 120.49 / N400	O74705	1KS4[A]	Determination of the structure of an endoglucanase from Aspergillus niger and its mode of inhibition by palladium chloride	2001	Shahram Khademi	NA	Eukaryota	Fungi	NA	NA	NA	NA	NA
	AAF00074.2	GH5	cellulase	endoglucanase A (CelA;EglA) (partial)	3.2.1.4	Piromyces rhizinflatus 2301		3AYR[A]	Substrate binding of a GH5 endoglucanase from the ruminal fungus Piromyces rhizinflata.	2011	Chih-Wen Tseng	NA	Eukaryota	Fungi	NA	NA	NA	NA	NA
	AAF02299.1	GH19	chitinase	chitinase (Ch1;Chi2;Chi3)	3.2.1.14	Brassica juncea	Q9SQF7	2Z37[A,B,C,D]	Methyl jasmonate induces expression of a novel Brassica juncea chitinase with two chitin-binding domains.	1999	Zhao K.J.	Other	Eukaryota	Other Eukaryota	NA	NA	NA	NA	NA
	AAF04491.1	GH7	cellulase	cellobiohydrolase A (CbhA;An07g09330)	3.2.1.176	Aspergillus niger CBS 513.88	Q9UVS9		Two cellobiohydrolase-encoding genes from Aspergillus niger require D-xylose and the xylanolytic transcriptional activator XlnR for their expression	1999	Marco M. C. Gielkens	NA	Eukaryota	Fungi	NA	NA	NA	NA	NA
	AAF04492.1	GH7	cellulase	cellobiohydrolase B (CbhB;An01g11660)	3.2.1.176	Aspergillus niger CBS 513.88	Q9UVS8		Two cellobiohydrolase-encoding genes from Aspergillus niger require D-xylose and the xylanolytic transcriptional activator XlnR for their expression	1999	Marco M. C. Gielkens	NA	Eukaryota	Fungi	NA	NA	NA	NA	NA
	AAF16902.1	GH18	chitinase	chitinase (PfChit1)	3.2.1.14	Plasmodium falciparum K1	Q9U4I9		The chitinase PfCHT1 from the human malaria parasite Plasmodium falciparum lacks proenzyme and chitin-binding domains and displays unique substrate preferences	1999	Joseph M. Vinetz	Other	Eukaryota	Other Eukaryota	NA	NA	NA	NA	NA
	AAF19168.1	GH9	cellulase	endocellulase (EgltA) (Cel9)	3.2.1.4	Myxobacter sp. AL-1	Q9RAI8		Temporal secretion of a multicellulolytic system in Myxobacter sp. AL-1. Molecular cloning and heterologous expression of cel9 encoding a modular endocellulase clustered in an operon with cel48, an exocellobiohydrolase gene	2000	C. I. Avitia	NA	Bacteria	Bacteria	Proteobacteria	Deltaproteobacteria	Myxococcales	Myxobacter	Myxobacter
	AAF22512.1	PL7	alginate lyase	poly(α-L-guluronate) lyase (AlyVGI;AlyVG1)	4.2.2.11	Vibrio halioticoli IAM 14596T	Q9RGQ3		Cloning and Sequence Analysis of Vibrio halioticoli Genes Encoding Three Types of Polyguluronate Lyase	2000	Itsuro Sugimura	Marine	Bacteria	Bacteria	Proteobacteria	Gammaproteobacteria	Vibrionales	Vibrionaceae	Vibrio
	AAF23368.1	GH18	chitinase	chitinase (Chi41)	3.2.1.14	Bacillus circulans NO. 4.1	Q9RG51		Cloning, sequencing, and expression of a chitinase-encoding gene from Bacillus circulans No. 4.1.	2002	Chanpen Wiwat	Other	Bacteria	Bacteria	Firmicutes	Bacilli	Bacillales	Bacillaceae	Bacillus
	AAF24188.1	GH46	chitosanase	chitosanase (ChoK)	3.2.1.132	Bacillus sp. KFB-CO4	Q9RC18		Thermostable chitosanase from Bacillus sp. Strain CK4: cloning and expression of the gene and characterization of the enzyme	2000	Yoon,H.G.	Other	Bacteria	Bacteria	Firmicutes	Bacilli	Bacillales	Bacillaceae	Bacillus
	AAF32371.1	PL5	alginate lyase	alginate lyase (AlgL)	4.2.2.3	Pseudomonas syringae pv. syringae FF5	Q9L7P2		Characterization of Alginate Lyase from Pseudomonas syringae pv. syringae	2000	LORI A. PRESTON	Other	Bacteria	Bacteria	Proteobacteria	Gammaproteobacteria	Pseudomonadales	Pseudomonadaceae	Pseudomonas
	AAF36391.1	GH7	cellulase	cellobiohydrolase I (Cbh1;ThCBHI;ThCel7A) (Cel7A)	3.2.1.176	Trichoderma harzianum FP 108 / IOC-3844	Q9P8P3	2Y9L[A]	Purification, and Biochemical and Biophysical Characterization of Cellobiohydrolase I from Trichoderma harzianum IOC 3844	2011	Colussi, Francieli1	NA	Eukaryota	Fungi	NA	NA	NA	NA	NA
	AAF63208.1	GH18	chitinase	chitinase	3.2.1.14	Plasmodium gallinaceum	Q9NJX9		Chitinases of the avian malaria parasite Plasmodium gallinaceum, a class of enzymes necessary for parasite invasion of the mosquito midgut	2000	Joseph M. Vinetz	Other	Eukaryota	Other Eukaryota	NA	NA	NA	NA	NA
	AAF91283.1	GH12	cellulase	cellulase 12A (Cel12A)	3.2.1.4	Streptomyces sp. 11AG8	Q9KIH1	1OA4[A]	Cloning and expression of an endocellulase gene from a novel Streptomycete isolated from an East African soda lake	2001	Solingen, P.	Other	Bacteria	Bacteria	Actinobacteria	Actinobacteria	Streptomycetales	Streptomycetaceae	Streptomyces
	AAG04556.1	PL7	alginate lyase	poly-MG alginate lyase (PA1167)	4.2.2.-	Pseudomonas aeruginosa PAO1	Q9I4H0	1VAV[A,B]	Structure and Function of a Hypothetical Pseudomonas aeruginosa Protein PA1167 Classified into Family PL-7	2004	Masayuki Yamasaki	Other	Bacteria	Bacteria	Proteobacteria	Gammaproteobacteria	Pseudomonadales	Pseudomonadaceae	Pseudomonas
	AAG06935.1	PL5	alginate lyase	alginate lyase (AlgL;PA3547)	4.2.2.3	Pseudomonas aeruginosa PAO1	Q06749	4OZV[A]	Expression, purification, crystallization and preliminary X-ray analysis of Pseudomonas aeruginosa AlgL	2012	FrancisWolfram	Other	Bacteria	Bacteria	Proteobacteria	Gammaproteobacteria	Pseudomonadales	Pseudomonadaceae	Pseudomonas
	AAG09437.1	GH18	chitinase	chitinase 92 (Chi92)	3.2.1.14	Aeromonas hydrophila JP101	Q9F9Q8		Identification and characterization of the three chitin-binding domains within the multidomain chitinase Chi92 from Aeromonas hydrophila JP101	2001	MEI LI WU	Marine	Bacteria	Bacteria	Proteobacteria	Gammaproteobacteria	Aeromonadales	Aeromonadaceae	Aeromonas
	AAG23965.1	GH19	chitinase	chitinase	3.2.1.14	Vigna unguiculata subsp. sesquipedalis	Q9FUH3	4TX7[A]	Production in Pichia pastoris, antifungal activity and crystal structure of a class I chitinase from cowpea (Vigna unguiculata): Insights into sugar binding mode and hydrolytic action.	2017	Landim P.G.	Other	Eukaryota	Other Eukaryota	NA	NA	NA	NA	NA
	AAG27061.2	GH18	chitinase	chitinase A (ChiA)	3.2.1.14	Cellulomonas uda ATCC 21399	Q9EY44		Biochemical and genetic characterization of ChiA, the major enzyme component for the solubilization of chitin by Cellulomonas uda	2003	Gemma Reguera	NA	Bacteria	Bacteria	Actinobacteria	Actinobacteria	Micrococcales	Cellulomonadaceae	Cellulomonas
	AAG37276.1	GH19	chitinase	chitinase (Chi2-2)	3.2.1.14	Fragaria x ananassa	Q944U5		Molecular cloning, characterization, and expression analysis of two class II chitinase genes from the strawberry plant.	2004	Khan A.A.	Other	Eukaryota	Other Eukaryota	NA	NA	NA	NA	NA
	AAG44364.1	GH5	cellulase	endoglucanase S (EndS)	3.2.1.4	Sinorhizobium meliloti M5N1CS	Q9F0G8		Cloning, sequencing and overexpression of a Sinorhizobium meliloti M5N1CS carboxymethyl-cellulase gene	2002	P. Michaud ·	Other	Bacteria	Bacteria	Proteobacteria	Alphaproteobacteria	Rhizobiales	Rhizobiaceae	Sinorhizobium
	AAG49556.1	GH8	cellulase	endoglucanase 8Y (Cel8Y)	3.2.1.4	Dickeya chrysanthemi PY35	Q9APJ5		Cloning of the cel8Y gene from Pectobacterium chrysanthemi PY35 and its comparison to cel genes of soft-rot Pectobacterium	2002	Cho,S.J.	Other	Bacteria	Bacteria	Proteobacteria	Gammaproteobacteria	Enterobacterales	Pectobacteriaceae	Dickeya
	AAG50051.1	GH5	cellulase	endo-β-1,4-glucanase (Eng1;EgI;AnCel5A)	3.2.1.4	Aspergillus niger IFO31125	O74706	5I77[A]	Cloning of a gene encoding a highly stable endo-beta-1,4-glucanase from Aspergillus niger and its expression in yeast	2001	JIONG HONG	Other	Eukaryota	Fungi	NA	NA	NA	NA	NA
	AAG53609.1	GH19	chitinase	endochitinase-antifreeze protein (Cht9)	3.2.1.14	Secale cereale	Q9AXR9		Chitinase genes responsive to cold encode antifreeze proteins in winter cereals.	2000	Yeh,S.	Other	Eukaryota	Other Eukaryota	NA	NA	NA	NA	NA
	AAG53610.1	GH19	chitinase	endochitinase-antifreeze protein (Cht46)	3.2.1.14	Secale cereale	Q9AXR8		Chitinase genes responsive to cold encode antifreeze proteins in winter cereals.	2000	Yeh,S.	Other	Eukaryota	Other Eukaryota	NA	NA	NA	NA	NA
	AAG60018.1	GH18	chitinase	acidic mammalian chitinase (ChiA;YNL;AMCase)	3.2.1.14	Mus musculus	B8K282		Identification of a novel acidic mammalian chitinase distinct from chitotriosidase	2001	Rolf G. Boot	Other	Eukaryota	Other Eukaryota	NA	NA	NA	NA	NA
	AAH00692.1	GH56	hyaluronidase	chondroitin sulfate hydrolase / hyaluronidase 2 (Hyal2;LUCA2;LUCA-2)	3.2.1.-	Homo sapiens	B3KRZ2		HYAL2, a human gene expressed in many cells, encodes a lysosomal hyaluronidase with a novel type of specificity	1997	Tomoyuki Kaneiwa	Other	Eukaryota	Other Eukaryota	NA	NA	NA	NA	NA
	AAK01734.1	GH19	chitinase	chitinase (ChiA1;ChN1)	3.2.1.14	Glycine max	Q9SDY6		A class I chitinase from soybean seed coat.	2001	Gijzen M.	Other	Eukaryota	Other Eukaryota	NA	NA	NA	NA	NA
	AAK07481.1	GH8	chitosanase	chitosanase (Csn45)	3.2.1.132	Bacillus sp. KCTC 0377BP	Q9ALZ1		Purification and characterization of chitosanase from Bacillus sp. strain KCTC 0377BP and its application for the production of chitosan oligosaccharides	2004	Choi,Y.J.	Other	Bacteria	Bacteria	Firmicutes	Bacilli	Bacillales	Bacillaceae	Bacillus
	AAK11576.1	GH18	chitinase	chitinase A (ChiA;VhChiA)	3.2.1.14	Vibrio harveyi	Q9AMP1	3ARO[A]	Crystal structures of Vibrio harveyi chitinase A complexed with chitooligosaccharides: implications for the catalytic mechanism.	2010	Supansa Pantoom	NA	Bacteria	Bacteria	Proteobacteria	Gammaproteobacteria	Vibrionales	Vibrionaceae	Vibrio
	AAK16222.1	GH5	cellulase	cellulase (CelA;pCS0061)	3.2.1.4	Clavibacter michiganensis subsp. sepedonicus ATCC33113	B0RJ54		The cellulase encoded by the native plasmid of Clavibacter michiganensis subsp. sepedonicus plays a role in virulence and contains an expansin-like domain	2000	MARKO J. LAINE	Other	Bacteria	Bacteria	Actinobacteria	Actinobacteria	Micrococcales	Microbacteriaceae	Clavibacter
	AAK21881.1	GH5	cellulase	β-1,4-endoglucanase (Eng-2)	3.2.1.4	Meloidogyne incognita	Q9BJZ2		Characterization of a new β-1,4-endoglucanase gene from the root-knot nematode Meloidogyne incognita and evolutionary scheme for phytonematode family 5 glycosyl hydrolases	2006	Terence Neil Ledger	NA	Eukaryota	Other Eukaryota	NA	NA	NA	NA	NA
	AAK21882.1	GH5	cellulase	endo-β-1,4-glucanase (Eng-1A;Mi-eng-1)	3.2.1.4	Meloidogyne incognita	Q9BJZ1		Characterization of a new β-1,4-endoglucanase gene from the root-knot nematode Meloidogyne incognita and evolutionary scheme for phytonematode family 5 glycosyl hydrolases	2006	Terence Neil Ledger	NA	Eukaryota	Other Eukaryota	NA	NA	NA	NA	NA
	AAK21883.2	GH5	cellulase	β-1,4-endoglucanase (Eng-2)	3.2.1.4	Meloidogyne incognita	Q9BJZ0		Characterization of a new β-1,4-endoglucanase gene from the root-knot nematode Meloidogyne incognita and evolutionary scheme for phytonematode family 5 glycosyl hydrolases	2006	Terence Neil Ledger	NA	Eukaryota	Other Eukaryota	NA	NA	NA	NA	NA
	AAK33657.1	PL16	hyaluronate lyase	hyaluronate lyase (HylP1;SPy0701)	4.2.2.1	Streptococcus pyogenes M1 GAS		2C3F[A]	Structure of a Group a Streptococcal Phage-Encoded Virulence Factor Reveals Catalytically Active Triple-Stranded Beta-Helix	2005	Nicola L. Smith	Other	Bacteria	Bacteria	Firmicutes	Bacilli	Lactobacillales	Streptococcaceae	Streptococcus
	AAK54377.1	GH18	chitinase	endochitinase (Chit36)	3.2.1.14	Trichoderma harzianum RIFAI TM	Q96VR2		Antifungal activity of a novel endochitinase gene (chit36) from Trichoderma harzianum Rifai TM	2001	Ada Viterbo	NA	Eukaryota	Fungi	NA	NA	NA	NA	NA
	AAK67165.1	PL8	hyaluronate lyase	hyaluronate lyase	4.2.2.1	Streptococcus constellatus subsp. constellatus ATCC 27823	Q934I5		Cloning and expression of hyaluronate lyase genes of Streptococcus intermedius and Streptococcus constellatus subsp. constellatus(1)	2003	Ayuko Takao	Other	Bacteria	Bacteria	Firmicutes	Bacilli	Lactobacillales	Streptococcaceae	Streptococcus
	AAK67167.1	PL8	hyaluronate lyase	hyaluronate lyase	4.2.2.1	Streptococcus intermedius ATCC 27335	Q934I4		Cloning and expression of hyaluronate lyase genes of Streptococcu intermedius and Streptococcus constellatus subsp. constellatus(1)	2003	Ayuko Takao	Other	Bacteria	Bacteria	Firmicutes	Bacilli	Lactobacillales	Streptococcaceae	Streptococcus
	AAK72610.2	GH18	chitinase	chitinase (Chi60)	3.2.1.14	Serratia sp. TU09	Q93LF1		The dual exo/endo-type mode and the effect of ionic strength on the mode of catalysis of chitinase 60 (CHI60) from Serratia sp. TU09 and its mutants	2008	K. Kuttiyawong	NA	Bacteria	Bacteria	Proteobacteria	Gammaproteobacteria	Enterobacterales	Yersiniaceae	Serratia
	AAK78891.1	GH44	cellulase	endoglucanase (EG;CAC0915)	3.2.1.4	Clostridium acetobutylicum ATCC 824	Q977Y3	3IK2[A]	Tertiary structure and characterization of a glycoside hydrolase family 44 endoglucanase from Clostridium acetobutylicum	2010	Christopher D. Warner	NA	Bacteria	Bacteria	Firmicutes	Clostridia	Clostridiales	Clostridiaceae	Clostridium
	AAK85303.1	GH5	cellulase	endoglucanase 4 (Eng4;Eng-4)	3.2.1.4	Heterodera glycines	Q7YZF3		Identification of a New ss-1,4-endoglucanase Gene Expressed in the Esophageal Subventral Gland Cells of Heterodera glycines	2002	B. Gao	Other	Eukaryota	Other Eukaryota	NA	NA	NA	NA	NA
	AAK99090.1	PL8	hyaluronate lyase	hyaluronate lyase (HysA)	4.2.2.1	Streptococcus pneumoniae R6	Q8CWU3	1C82[A]	The function of hydrophobic residues in the catalytic cleft of Streptococcus pneumoniae hyaluronate lyase. Kinetic characterization of mutant enzyme forms	2002	Masatoshi Nukui	NA	Bacteria	Bacteria	Firmicutes	Bacilli	Lactobacillales	Streptococcaceae	Streptococcus
	AAL30452.1	GH9	cellulase	endo-1,4-glucanase (Cel7;NtCel7)	3.2.1.4	Nicotiana tabacum	Q93WZ1		Endo-beta-1,4-glucanase expression in compatible plant-nematode interactions	2001	Melissa Goellner	Other	Eukaryota	Other Eukaryota	NA	NA	NA	NA	NA
	AAL30453.1	GH9	cellulase	endo-β-1,4-glucanase 2 (Cel2;NtCel2)	3.2.1.4	Nicotiana tabacum	Q93WZ0		Endo-beta-1,4-glucanase expression in compatible plant-nematode interactions	2001	Melissa Goellner	Other	Eukaryota	Other Eukaryota	NA	NA	NA	NA	NA
	AAL30454.1	GH9	cellulase	endo-β-1,4-glucanase 8 (Cel8;NtCel8)	3.2.1.4	Nicotiana tabacum	Q93WY9		Endo-beta-1,4-glucanase expression in compatible plant-nematode interactions	2001	Melissa Goellner	Other	Eukaryota	Other Eukaryota	NA	NA	NA	NA	NA
	AAL43841.1	PL15	alginate lyase	exotype alginate lyase (Atu3025)	4.2.2.26	Agrobacterium tumefaciens str. C58	A9CEJ9	3A0O[A,B]	A biosystem for alginate metabolism in Agrobacterium tumefaciens strain C58: Molecular identification of Atu3025 as an exotype family PL-15 alginate lyase	2006	Akihito Ochiai	Other	Bacteria	Bacteria	Proteobacteria	Alphaproteobacteria	Rhizobiales	Rhizobiaceae	Agrobacterium
	AAL78813.1	GH18	chitinase	endochitinase (Cht42;Ech1)	3.2.1.14	Trichoderma virens Gv29-8	O59928		The role of an extracellular chitinase from Trichoderma virens Gv29-8 in the biocontrol of Rhizoctonia solani	1998	Jong-Min Baek	NA	Eukaryota	Fungi	NA	NA	NA	NA	NA
	AAL81357.1	GH18	chitinase	chitinase (PF1234+PF1233;ChiA+ChiB) (Chi18B+Chi18A)	3.2.1.14	Pyrococcus furiosus DSM 3638	Q8U1H5	2DSK[A,B]	Structure of the catalytic domain of the hyperthermophilic chitinase from Pyrococcus furiosus	2006	Tsutomu Nakamura	NA	Archaea	Bacteria	NA	NA	NA	NA	NA
	AAL83303.1	GH7	cellulase	cellobiohydrolase (Cbh1;TaCel7A) (Cel7A)	3.2.1.176	Thermoascus aurantiacus IFO 9748	Q8TG37		Cloning of a gene encoding thermostable cellobiohydrolase from Thermoascus aurantiacus and its expression in yeast	2003	J. Hong	NA	Eukaryota	Fungi	NA	NA	NA	NA	NA
	AAL88714.2	GH5	cellulase	endo-β-1,4-glucanase (Eg1;Eng1;TaCel5A) (Cel5A)	3.2.1.4	Thermoascus aurantiacus IFO 9748	Q8TG26	1GZJ[A,B]	Cloning of a gene encoding a thermo-stable endo-beta-1,4-glucanase from Thermoascus aurantiacus and its expression in yeast	2003	Jiong Hong	Other	Eukaryota	Fungi	NA	NA	NA	NA	NA
	AAL89553.1	GH7	cellulase	cellobiohydrolase 1 (Cbh1A;CBH IB;TeCbh1;ReCel7A) (Cel7A)	3.2.1.176	Rasamsonia emersonii IMI 392299	Q8TFL9	1Q9H[A]	Three-dimensional structure of a thermostable native cellobiohydrolase, CBH IB, and molecular characterization of the cel7 gene from the filamentous fungus, Talaromyces emersonii	2004	Alice Grassick	NA	Eukaryota	Fungi	NA	NA	NA	NA	NA
	AAM42791.1	GH5	cellulase	endo-β-1,4-glucanase (EngXCA;XccEG;XCC3521)	3.2.1.4	Xanthomonas campestris pv. campestris str. ATCC 33913	P19487		Comparison of the genomes of two Xanthomonas pathogens with differing host specificities	2002	A. C. R. da Silva	NA	Bacteria	Bacteria	Proteobacteria	Gammaproteobacteria	Xanthomonadales	Xanthomonadaceae	Xanthomonas
	AAM43792.1	GH18	chitinase	chitinase (Chit)	3.2.1.14	Choristoneura fumiferana	Q8MTK0		A molt-associated chitinase cDNA from the spruce budworm, Choristoneura fumiferana	2002	Y. Zheng	Other	Eukaryota	Other Eukaryota	NA	NA	NA	NA	NA
	AAM48520.2	GH18	chitinase	chitinase CW (ChiCW)	3.2.1.14	Bacillus cereus 28-9	Q8KVU8		High-level expression and characterization of two chitinases, ChiCH and ChiCW, of Bacillus cereus 28-9 in Escherichia coli	2005	Chien-Jui Huang	Other	Bacteria	Bacteria	Firmicutes	Bacilli	Bacillales	Bacillaceae	Bacillus
	AAM49597.2	GH19	chitinase	chitinase (KB1)	3.2.1.14	Leucaena leucocephala DE WIT (LEUCOPLAST)	Q8MD06		Cloning, expression, and characterization of an antifungal chitinase from Leucaena leucocephala de Wit.	2003	Kaomek M.	Other	Eukaryota	Other Eukaryota	NA	NA	NA	NA	NA
	AAM77711.1	GH12	cellulase	endoglucanase (Cel12A)	3.2.1.4	Hypocrea schweinitzii ATCC 66965	Q8NJY6	1OA3[A,B,C,D]	Cloning and relational analysis of 15 novel fungal endoglucanases from family 12 glycosyl hydrolase.	2002	Frits Goedegebuur	NA	Eukaryota	Fungi	NA	NA	NA	NA	NA
	AAM77714.2	GH12	cellulase	endoglucanase (Cel12A)	3.2.1.4	Humicola grisea ATCC 22081	Q8NJY3	1OLR[A]	Cloning and relational analysis of 15 novel fungal endoglucanases from family 12 glycosyl hydrolase.	2002	Frits Goedegebuur	NA	Eukaryota	Fungi	NA	NA	NA	NA	NA
	AAM93195.1	GH18	chitinase	chitinase 37 (Chit37)	3.2.1.14	Trichoderma harzianum CECT 2413	Q8NJQ5		Expression regulation of the endochitinase chit36 from Trichoderma asperellum (T. harzianum T-203)	2002	Ada Viterbo	NA	Eukaryota	Fungi	NA	NA	NA	NA	NA
	AAN03645.1	GH5	cellulase	β-1,4-endoglucanase (Eng-3)	3.2.1.4	Globodera rostochiensis RO-1	Q8MM42		Identification and characterization of the most abundant cellulases in stylet secretions from Globodera rostochiensis	2009	Sajid Rehman	Other	Eukaryota	Other Eukaryota	NA	NA	NA	NA	NA
	AAN03647.1	GH5	cellulase	β-1,4-endoglucanase (Eng-4)	3.2.1.4	Globodera rostochiensis RO-1	Q8MM50		Identification and characterization of the most abundant cellulases in stylet secretions from Globodera rostochiensis	2009	Sajid Rehman	Other	Eukaryota	Other Eukaryota	NA	NA	NA	NA	NA
	AAN14978.1	GH18	chitinase	chitinase (Cht1;Cht-1)	3.2.1.14	Heterodera glycines	Q8I6X8		Characterisation and developmental expression of a chitinase gene in Heterodera glycines	2002	Bingli Gao	NA	Eukaryota	Other Eukaryota	NA	NA	NA	NA	NA
	AAN37389.1	GH18	chitinase	chitinase (Chi3-P1)	3.2.1.14	Capsicum annuum	Q8GRR2		Isolation, mapping and characterization of allelic polymorphism of Chi3-P1, a class III chitinase of Capsicum annuum L	2002	Ching-Ming Cheng	Other	Eukaryota	Other Eukaryota	NA	NA	NA	NA	NA
	AAN39100.1	GH18	chitinase	chitinase (AvChit1)	3.2.1.14	Araneus ventricosus	Q8ISH5		Cloning and expression of a fat body-specific chitinase cDNA from the spider, Araneus ventricosus	2005	Ji Hee Han	Other	Eukaryota	Other Eukaryota	NA	NA	NA	NA	NA
	AAN39119.2	GH16	agarase	β-agarase (AgaA) (extracellular)	3.2.1.81	Pseudoalteromonas sp. CY24	Q8GB62		Cloning, expression and characterization of a new agarase-encoding gene from marine Pseudoalteromonas sp.	2009	Lu,X.	Marine	Bacteria	Bacteria	Proteobacteria	Gammaproteobacteria	Alteromonadales	Pseudoalteromonadaceae	Pseudoalteromonas
	AAN41259.1	GH18	chitinase	chitinase (Chit1;BbChit1)	3.2.1.14	Beauveria bassiana Bb0062	Q8J1Y3		Cloning of Beauveria bassiana chitinase gene Bbchit1 and its application to improve fungal strain virulence	2005	Weiguo Fang	Other	Eukaryota	Fungi	NA	NA	NA	NA	NA
	AAN78326.1	GH45	cellulase	cellulase I (Ag-EGaseI)	3.2.1.4	Apriona germari	Q8I815		cDNA cloning, expression, and enzymatic activity of a cellulase from the mulberry longicorn beetle, Apriona germari	2004	Seong Jin Lee	Other	Eukaryota	Other Eukaryota	NA	NA	NA	NA	NA
	AAN93816.1	GH19	chitinase	chitinase (ChiA1)	3.2.1.14	Oryza sativa IR24	O64451		Flower-predominant expression of a gene encoding a novel class I chitinase in rice (Oryza sativa L.).	2000	Takakura Y.	Other	Eukaryota	Other Eukaryota	NA	NA	NA	NA	NA
	AAO00508.1	GH107	fucoidanase	Fda1	NA	[Alteromonas] sp. SN-1009			Novel Enzyme Actions for Sulphated Galactofucan Depolymerisation and a New Engineering Strategy for Molecular Stabilisation of Fucoidan Degrading Enzymes	2018	Hang T. T. Cao	Marine	Bacteria	Unknown	NA	NA	NA	NA	NA
	AAO00509.1	GH107	fucoidanase	Fda2	NA	[Alteromonas] sp. SN-1009			Novel Enzyme Actions for Sulphated Galactofucan Depolymerisation and a New Engineering Strategy for Molecular Stabilisation of Fucoidan Degrading Enzymes	2018	Hang T. T. Cao	Marine	Bacteria	Unknown	NA	NA	NA	NA	NA
	AAO47607.1	GH18	chitinase	chitodextrinase 18A (CdxA;Sde_3982) (Cdx18A)	3.2.1.14	Saccharophagus degradans 2-40	Q84AP8		Genomic analysis and initial characterization of the chitinolytic system of Microbulbifer degradans strain 2-40	2003	Michael B. Howard	Marine	Bacteria	Bacteria	Proteobacteria	Gammaproteobacteria	Cellvibrionales	Cellvibrionaceae	Saccharophagus
	AAO61686.1	GH18	chitinase	chitinase B1 (ChiB1)	3.2.1.14	Aspergillus fumigatus ATCC 13073	Q873X9	1W9P[A,B]	Disruption of the gene encoding the ChiB1 chitinase of Aspergillus fumigatus and characterization of a recombinant gene product	2003	Alex K. Jaques	NA	Eukaryota	Fungi	NA	NA	NA	NA	NA
	AAO74499.1	GH56	hyaluronidase	hyaluronidase (HYA1;SfHya1)	3.2.1.35	Synanceia horrida	Q801Z8		Cloning and molecular characterization of the first aquatic hyaluronidase, SFHYA1, from the venom of stonefish (Synanceja horrida)	2004	Hian Cheong Ng	Marine	Eukaryota	Other Eukaryota	NA	NA	NA	NA	NA
	AAO78434.1	PL29	hyaluronate lyase	olysaccharide lyase active on chondroitin sulfate, dermatan sulfate and hyaluronic acid (BT_3328; BT3328)	4.2.2.1	Bacteroides thetaiotaomicron VPI-5482			The human gut microbe Bacteroides thetaiotaomicron encodes the founding member of a novel glycosaminoglycan-degrading polysaccharide lyase family PL29	2018	Ndeh, Didier	Other	Bacteria	Bacteria	Bacteroidetes	Bacteroidia	Bacteroidales	Bacteroidaceae	Bacteroides
	AAO80224.1	GH18	chitinase	chtinase (EfChi18A;EF0361) (Chi18A)	3.2.1.14	Enterococcus faecalis V583	Q838S2		Characterization of the chitinolytic machinery of Enterococcus faecalis V583 and high-resolution structure of its oxidative CBM33 enzyme.	2011	Gustav Vaaje-Kolstad	Marine	Bacteria	Bacteria	Firmicutes	Bacilli	Lactobacillales	Enterococcaceae	Enterococcus
	AAP44491.1	GH12	cellulase	endo-β-1,4-glucanase (Cel12A) (Cel12A)	3.2.1.4	Bacillus licheniformis GXN151	Q7X4S4		Molecular Cloning of Novel Cellulase Genes cel9A and cel12A from Bacillus licheniformis GXN151 and Synergism of Their Encoded Polypeptides	2004	Yongsheng Liu	NA	Bacteria	Bacteria	Firmicutes	Bacilli	Bacillales	Bacillaceae	Bacillus
	AAP45155.1	PL7	alginate lyase	alginate lyase (AlyVI)	4.2.2.11	Vibrio sp. QY101	Q53EJ1		Cloning, Sequence Analysis and Expression of Gene alyVI Encoding Alginate Lyase from Marine Bacterium Vibrio sp. QY101	2009	Feng Han	Marine	Bacteria	Bacteria	Proteobacteria	Gammaproteobacteria	Vibrionales	Vibrionaceae	Vibrio
	AAP47142.1	GH18	chitinase	chitinase CH (ChiCH)	3.2.1.14	Bacillus cereus 28-9	Q7X4L4		High-level expression and characterization of two chitinases, ChiCH and ChiCW, of Bacillus cereus 28-9 in Escherichia coli	2005	Chien-Jui Huang	Other	Bacteria	Bacteria	Firmicutes	Bacilli	Bacillales	Bacillaceae	Bacillus
	AAP47162.1	PL7	alginate lyase	alginate lyase (Aly1) (fragment)	4.2.2.-	Streptomyces sp. MET0515	Q7X4L0		Purification and characterization of the extracellular alginate lyase from Streptomyces sp. MET 0515	2007	Hyun Kyoung Kim	Marine	Bacteria	Bacteria	Actinobacteria	Actinobacteria	Streptomycetales	Streptomycetaceae	Streptomyces
	AAP49346.1	GH16	agarase	β-agarase I (AguB;AguD;AguK;AguH)	3.2.1.81	uncultured bacterium	Q6XR80		Prospecting for novel biocatalysts in a soil metagenome	2003	Voget,S.	Other	Bacteria	Unknown	NA	NA	NA	NA	NA
	AAP49451.1	GH18	chitinase	chitinase	3.2.1.14	uncultured Neotyphodium	Q7Z9Z5		Expression of a novel chitinase by the fungal endophyte in Poa ampla	2003	Huaijun Michael Li	Other	Eukaryota	Fungi	NA	NA	NA	NA	NA
	AAP56348.1	GH5	cellulase	endoglucanase (EGtf2) (Cel5B)	3.2.1.4	Thermobifida fusca TM51	Q7X2N2		Cloning, characterization and phylogenetic relationships of cel5B, a new endoglucanase encoding gene from Thermobifida fusca	2002	KATALIN POSTA	NA	Bacteria	Bacteria	Actinobacteria	Actinobacteria	Streptosporangiales	Nocardiopsaceae	Thermobifida
	AAP88583.1	GH18	chitinase	chitinase (Chi54)	3.2.1.14	Chromobacterium sp. C-61	Q5MYT4		Cloning and high-level production of a chitinase from Chromobacterium sp. and the role of conserved or nonconserved residues on its catalytic activity	2007	Seur Kee Park	Other	Bacteria	Bacteria	Proteobacteria	Betaproteobacteria	Neisseriales	Chromobacteriaceae	Chromobacterium
	AAQ17051.1	GH19	chitinase	chitinase (Chia4-Pa2;PaChi)	3.2.1.14	Picea abies	Q6WSR8	3HBD[A]	The first crystal structures of a family 19 class IV chitinase: the enzyme from Norway spruce.	2009	Wimal Ubhayasekera	Other	Eukaryota	Other Eukaryota	NA	NA	NA	NA	NA
	AAQ21383.1	GH5	cellulase	endoglucanase III (EG3;EGIII)	3.2.1.4	Trichoderma viride AS 3.3711	Q7Z7X2		Expression of Trichoderma viride endoglucanase III in the larvae of silkworm, Bombyx mori L. and characteristic analysis of the recombinant protein	2010	Xing-hua Li	Other	Eukaryota	Fungi	NA	NA	NA	NA	NA
	AAQ31833.1	GH5	cellulase	endo-β-1,4-glucanase (EGPh;EglB;TCel3;PH1171)	3.2.1.4	Pyrococcus horikoshii OT3	O58925	2ZUM[A]	Structure of hyperthermophilic endocellulase from Pyrococcus horikoshii	2009	Han-Woo Kim	NA	Archaea	Bacteria	NA	NA	NA	NA	NA
	AAQ56237.1	GH118	agarase	β-agarase (AgaB)	3.2.1.81	Pseudoalteromonas sp. CY24	A1A3Y9	cryst	Molecular cloning and characterization of a novel beta-agarase, AgaB, from marine Pseudoalteromonas sp. CY24.	2007	Ma C.	Marine	Bacteria	Bacteria	Proteobacteria	Gammaproteobacteria	Alteromonadales	Pseudoalteromonadaceae	Pseudoalteromonas
	AAQ75798.3	GH18	chitinase	chitinase (Cts1;PbCTS1)	3.2.1.14	Paracoccidioides brasiliensis ATCC-MYA-826 / Pb01	Q5YLC0		Chitinase from Paracoccidioides brasiliensis: molecular cloning, structural, phylogenetic, expression and activity analysis	2006	Sheyla M.R.C. Bonfim	NA	Eukaryota	Fungi	NA	NA	NA	NA	NA
	AAQ76092.1	GH7	cellulase	cellobiohydrolase I (CbhI)	3.2.1.176	Trichoderma viride AS 3.3711	Q6UJY1		Cloning of two cellobiohydrolase genes from Trichoderma viride and heterogeneous expression in yeast Saccharomyces cerevisiae	2009	Jinzhu Song	NA	Eukaryota	Fungi	NA	NA	NA	NA	NA
	AAQ76094.1	GH6	cellulase	cellobiohydrolase II (CbhII;Cbh2)	3.2.1.91	Trichoderma viride CICC 13038	Q6UJX9		Cloning of two cellobiohydrolase genes from Trichoderma viride and heterogenous expression in yeast Saccharomyces cerevisiae	2010	Jinzhu Song	NA	Eukaryota	Fungi	NA	NA	NA	NA	NA
	AAQ91573.1	GH9	cellulase	endo-β-1,4-glucanase A (EglA)	3.2.1.4	Bacillus pumilus CL16	Q5YLG1		Molecular Characterization of an endoglucanase from Bacillus pumilus	2004	André O. S. Lima	Other	Bacteria	Bacteria	Firmicutes	Bacilli	Bacillales	Bacillaceae	Bacillus
	AAQ91786.1	GH18	chitinase	chitinase	3.2.1.14	Helicoverpa armigera	Q6VUB9		Molecular characterization of chitinase from polyphagous pest Helicoverpa armigera	2003	Tarannum Ahmad	Other	Eukaryota	Other Eukaryota	NA	NA	NA	NA	NA
	AAR11388.1	GH19	chitinase	chitinase	3.2.1.14	Triticum aestivum	Q6T484		Induction of wheat defense and stress-related genes in response to Fusarium graminearum.	2005	Kong,L.	Other	Eukaryota	Other Eukaryota	NA	NA	NA	NA	NA
	AAR14312.1	GH18	chitinase	chitotriosidase (Chit1)	3.2.1.14	Mus musculus	B2RS82		Molecular cloning and functional characterization of mouse chitotriosidase	2005	Tao Zheng	Other	Eukaryota	Other Eukaryota	NA	NA	NA	NA	NA
	AAR22385.1	GH45	cellulase	endoglucanase II (Ag-EGaseII)	3.2.1.4	Apriona germari	Q6SS52		A novel cellulase gene from the mulberry longicorn beetle, Apriona germari: gene structure, expression, and enzymatic activity	2004	Seong Jin Lee	Other	Eukaryota	Other Eukaryota	NA	NA	NA	NA	NA
	AAR23929.1	PL5	alginate lyase	alginate lyase (AlgL)	4.2.2.3	Pseudomonas sp. QD03	Q597B8		A novel alginate lyase with high activity on acetylated alginate of Pseudomonas aeruginosa FRD1 from Pseudomonas sp. QD03	2006	Lin Xiao	Other	Bacteria	Bacteria	Proteobacteria	Gammaproteobacteria	Pseudomonadales	Pseudomonadaceae	Pseudomonas
	AAR29083.1	GH9	cellulase	cellulase (Cel9A) (Cel9A)	3.2.1.4	Bacillus licheniformis GXN151	Q6SYB5		Molecular cloning and nucleotide sequence of cellulase gene cel9A Bacillus licheniformis GXN151 and synergism of their encoded polypeptides	2004	Yongsheng Liu	NA	Bacteria	Bacteria	Firmicutes	Bacilli	Bacillales	Bacillaceae	Bacillus
	AAR29981.1	GH5	cellulase	endo-β-1,4-glucanase (C4endoII)	3.2.1.4	Trichoderma sp. C-4	Q6S4S0		Characterization and molecular cloning of a novel endoglucanase from Trichoderma sp. C-4	2004	Ok-Ju Sul	Other	Eukaryota	Fungi	NA	NA	NA	NA	NA
	AAS55554.1	GH18	chitinase	chitinase (Chit30;Chi3) (fragment)	3.2.1.14	Metarhizium anisopliae var. anisopliae E6	Q6QDR4		Purification and characterization of an extracellular chitinase from the entomopathogen Metarhizium anisopliae	1997	Alexandre de Siqueira Pinto	NA	Eukaryota	Fungi	NA	NA	NA	NA	NA
	AAS68517.1	GH18	chitinase	endochitinase A (ChiA)	3.2.1.14	Serratia marcescens NIMA	Q6Q215		Molecular cloning and purification of an endochitinase from Serratia marcescens (Nima)	2005	Alejandro Ruiz-Sanchez	NA	Bacteria	Bacteria	Proteobacteria	Gammaproteobacteria	Enterobacterales	Yersiniaceae	Serratia
	AAT27430.1	GH19	chitinase	chitinase IS (ChiIS)	3.2.1.14	Streptomyces sp. MG3	Q5J1K1		Enrichment of chitinolytic microorganisms: isolation and characterization of a chitinase exhibitingantifungal activity against phytopathogenic fungi from a novel Streptomyces strain	2005	Hoster,F.	NA	Bacteria	Bacteria	Actinobacteria	Actinobacteria	Streptomycetales	Streptomycetaceae	Streptomyces
	AAT66046.1	GH9	cellulase	endoglucanase O (EngO)	3.2.1.4	Clostridium cellulovorans	Q6DTY2		Molecular cloning and transcriptional and expression analysis of engO, encoding a new noncellulosomal family 9 enzyme, from Clostridium cellulovorans	2005	Sung Ok Han,	NA	Bacteria	Bacteria	Firmicutes	Clostridia	Clostridiales	Clostridiaceae	Clostridium
	AAT93059.1	GH18	chitinase	chitinase (Cts1;YLR286C)	3.2.1.14	Saccharomyces cerevisiae S288c	P29029	2UY2[A]	Structure of Saccharomyces cerevisiae Chitinase 1 and Screening-Based Discovery of Potent Inhibitors	2007	Ramon Hurtado-Guerrero	NA	Eukaryota	Fungi	NA	NA	NA	NA	NA
	AAT99321.1	GH7	cellulase	cellobiohydrolase I (Cbh1)	3.2.1.176	Penicillium sp. occitanis Pol6	Q68HC2		Molecular cloning, gene expression analysis and structural modelling of the cellobiohydrolase I from Penicillium occitanis	2009	Fatma Bhiri	NA	Eukaryota	Fungi	NA	NA	NA	NA	NA
	AAU11838.1	GH18	chitinase	chitinase (ChiA)	3.2.1.14	Rhodothermus marinus PRI378	Q66SU9		Cloning, expression, and characterization of a highly thermostable family 18 chitinase from Rhodothermus marinus	2005	Ce´ dric F. V. Hobel	Marine	Bacteria	Bacteria	Bacteroidetes	NA	Bacteroidetes Order II Incertae sedis	Rhodothermaceae	Rhodothermus
	AAU12276.1	GH12	cellulase	endoglucanase 28 (Cel12A)	3.2.1.4	Phanerochaete chrysosporium K3	Q66NB6		Cloning, functional expression and characterization of three Phanerochaete chrysosporium endo-1,4- -xylanases.	2002	Amber Vanden Wymelenberg	NA	Eukaryota	Fungi	NA	NA	NA	NA	NA
	AAU40777.1	GH5	cellulase	endoglucanase (BlCel5B;BLi01882;BL01230) (Cel5B)	3.2.1.4	Bacillus licheniformis DSM 13 = ATCC 14580	Q65JI7	4YZP[A]	The complete genome sequence of Bacillus licheniformis DSM13, an organism with great industrial potential	2004	Birgit Veith	NA	Bacteria	Bacteria	Firmicutes	Bacilli	Bacillales	Bacillaceae	Bacillus
	AAU42138.1	GH12	cellulase	endo-β-1,4-glucanase / xyloglucanase (XG12;BLi03304;BL02586) (Cel12A)	3.2.1.151/3.2.1.4	Bacillus licheniformis DSM 13 = ATCC 14580	Q65FM6	2JEM[A,B]	Characterization and Three-Dimensional Structures of Two Distinct Bacterial Xyloglucanases from Families Gh5 and Gh12	2007	Tracey M. Gloster	NA	Bacteria	Bacteria	Firmicutes	Bacilli	Bacillales	Bacillaceae	Bacillus
	AAV65115.1	GH7	cellulase	cellobiohydrolase 1 (CbhI)	3.2.1.176	Penicillium chrysogenum FS010	Q5S1P9		Cloning, sequencing and expression analysis of the first cellulase gene encoding cellobiohydrolase 1 from a cold-adaptive Penicillium chrysogenum FS010	2007	Yunhua HOU	NA	Eukaryota	Fungi	NA	NA	NA	NA	NA
	AAV98692.1	GH18	chitinase	basic chitinase (Ch12;Chit2)	3.2.1.14	Lecanicillium lecanii DAOM 175104	Q5MNU1		Isolation and characterization of chitinases from Verticillium lecanii	2005	Zhen-Xiang Lu	NA	Eukaryota	Fungi	NA	NA	NA	NA	NA
	AAW12876.1	GH44	cellulase	xyloglucanase / β-mannanase (Cel44C-Man26A)	3.2.1.151/3.2.1.4	Paenibacillus polymyxa GS01		2YIH[A]	Structure and Activity of Paenibacillus Polymyxa Xyloglucanase from Glycoside Hydrolase Family 44	2011	Antonio Ariza	NA	Bacteria	Bacteria	Firmicutes	Bacilli	Bacillales	Paenibacillaceae	Paenibacillus
	AAW31950.1	GH18	chitinase	chitinase (Ech42)	3.2.1.14	Trichoderma aureoviride	Q5I6E0		Expression of the chitinase gene from Trichoderma aureoviride in Saccharomyces cerevisiae	2005	Song Jinzhu	Other	Eukaryota	Fungi	NA	NA	NA	NA	NA
	AAW62376.2	GH9	cellulase	endoglucanase (CBP105) (processive)	3.2.1.4	Cellulomonas flavigena CDBB-531	Q3ZMA8		Purification, characterization and modular organization of a cellulose-binding protein, CBP105, a processive beta-1,4-endoglucanase from Cellulomonas flavigena	2007	Teresa Mejia-Castillo	NA	Bacteria	Bacteria	Actinobacteria	Actinobacteria	Micrococcales	Cellulomonadaceae	Cellulomonas
	AAW64926.1	GH7	cellulase	cellobiohydrolase (Cbh1;EG7-1) (Cel7A)	3.2.1.176	Chaetomium thermophilum CT2	Q5G2D5		Effective expression of Chaetomium thermophilum CT2 cellobiohydrolase Ⅰ in Pichiapastoris	2006	Liu Shouan	NA	Eukaryota	Fungi	NA	NA	NA	NA	NA
	AAW64927.1	GH6	cellulase	cellobiohydrolase (Cbh2;CtCbh2) (Cel6A)	3.2.1.91	Chaetomium thermophilum CT2	Q5G2D4	4A05[A]	Engineered thermostable fungal Cel6A and Cel7A cellobiohydrolases hydrolyze cellulose efficiently at elevated temperatures.	2013	Indira Wu	NA	Eukaryota	Fungi	NA	NA	NA	NA	NA
	AAY32603.1	GH18	chitinase	chitinase (Chit42)	3.2.1.14	Metarhizium anisopliae HN1 / CY-1	Q4U4M9		Cloning chitinase gene of the entomopathogenic fungus Metarhizium anisopliae HN1 and expression in E. coli	2005	Zhongwei Gan	Other	Eukaryota	Fungi	NA	NA	NA	NA	NA
	AAY34347.1	GH18	chitinase	endochitinase (Chi2)	3.2.1.14	Metarhizium anisopliae var. anisopliae E6	Q4U4T0		Isolation, characterization, and transcriptional analysis of the chitinase chi2 Gene (DQ011663) from the biocontrol fungus Metarhizium anisopliae var. anisopliae	2006	C&sar Milton Baratto	NA	Eukaryota	Fungi	NA	NA	NA	NA	NA
	AAY89412.2	GH7	cellulase	cellobiohydrolase (Cbh3)	3.2.1.176	Chaetomium thermophilum CT2	Q4JI68		Cloning of a gene encoding thermostable cellobiohydrolase from the thermophilic fungus Chaetomium thermophilum and its expression in Pichia pastoris	2008	Y.-L. Li	NA	Eukaryota	Fungi	NA	NA	NA	NA	NA
	AAZ54939.1	GH5	cellulase	endo-β-1,4-glucanase 5A (E5;CelE;TfCel5A;Tfu_0901) (Cel5A)	3.2.1.4	Thermobifida fusca YX	Q01786	2CKR[A,B]	DNA sequences of three beta-1,4-endoglucanase genes from Thermomonospora fusca.	1990	Guifang Lao	NA	Bacteria	Bacteria	Actinobacteria	Actinobacteria	Streptosporangiales	Nocardiopsaceae	Thermobifida
	AAZ83728.1	GH18	chitinase	Chi-1 (fragment)	3.2.1.14	Cordyceps javanica	Q3YLC5		Molecular cloning, characterization, and expression of a chitinase from the entomopathogenic fungus Paecilomyces javanicus	2007	Chien-Cheng Chen	Other	Eukaryota	Fungi	NA	NA	NA	NA	NA
	AAZ86539.1	GH18	chitinase	chitinase A (ChiA)	3.2.1.14	Serratia marcescens BN10	Q3Y4D2		Expression of chitinase A (chiA) gene from a local isolate of Serratia marcescens in Coleoptera-specific Bacillus thuringiensis	2008	S. Okay	Marine	Bacteria	Bacteria	Proteobacteria	Gammaproteobacteria	Enterobacterales	Yersiniaceae	Serratia
	ABA02176.1	GH5	cellulase	endo-β-1,4-glucanase (CelA) (Cel5A)	3.2.1.4	uncultured bacterium	Q2I8W1		Characterization of a metagenome-derived halotolerant cellulase	2006	S. Voget	Other	Bacteria	Unknown	NA	NA	NA	NA	NA
	ABA42185.1	GH5	cellulase	β-glucanase (UmCel5H;RC2)	3.2.1.4	uncultured bacterium	Q3HXC3		Cloning and identification of novel cellulase genes from uncultured microorganisms in rabbit cecum and characterization of the expressed cellulases	2007	Yi Feng	Other	Bacteria	Unknown	NA	NA	NA	NA	NA
	ABB36771.1	PL7	alginate lyase	alginate lyase / poly-mannuronate lyase (AlyVOA)	4.2.2.3	Vibrio sp. O2	Q308B4		Cloning and Sequencing Analysis of Alginate Lyase Genes from the Marine Bacterium Vibrio sp. O2	2006	Hitoshi Kawamoto	Marine	Bacteria	Bacteria	Proteobacteria	Gammaproteobacteria	Vibrionales	Vibrionaceae	Vibrio
	ABB36772.1	PL7	alginate lyase	alginate lyase / poly-mannuronate lyase (AlyVOB)	4.2.2.3	Vibrio sp. O2	Q308B3		Cloning and Sequencing Analysis of Alginate Lyase Genes from the Marine Bacterium Vibrio sp. O2	2006	Hitoshi Kawamoto	Marine	Bacteria	Bacteria	Proteobacteria	Gammaproteobacteria	Vibrionales	Vibrionaceae	Vibrio
	ABB46200.1	GH5	cellulase	endoglycosidase (GH6248) (Cel5A)	3.2.1.4	uncultured bacterium	Q283N5		A multifunctional hybrid glycosyl hydrolase discovered in an uncultured microbial consortium from ruminant gut	2006	Nisha Palackal	Other	Bacteria	Unknown	NA	NA	NA	NA	NA
	ABB51610.1	GH9	cellulase	endo-β-1,4-glucanase (UmCel9B) (Cel9B)	3.2.1.4	uncultured bacterium	Q308B8		Identification of cellulase genes from the metagenomes of compost soils and functional characterization of one novel endoglucanase	2009	Hao Pang	Other	Bacteria	Unknown	NA	NA	NA	NA	NA
	ABB91448.1	GH18	chitinase	chitinase (Chit58;ChiA)	3.2.1.14	Sanguibacter sp. C4	Q2V9S9		Cloning and expression of a chitinase gene from Sanguibacter sp. C4	2006	TAO Yong	Other	Bacteria	Bacteria	Actinobacteria	Actinobacteria	Micrococcales	Sanguibacteraceae	Sanguibacter
	ABB92850.1	GH5	cellulase	endoglucanase (Egl;EglA;azo2236)	3.2.1.4	Azoarcus sp. BH72	A0S6A6		An endoglucanase is involved in infection of rice roots by the not-cellulose-metabolizing endophyte Azoarcus sp. strain BH72	2005	Barbara Reinhold-Hurek	Other	Bacteria	Bacteria	Proteobacteria	Betaproteobacteria	Rhodocyclales	Zoogloeaceae	Azoarcus
	ABB97081.2	GH18	chitinase	chitinase (Cht5;OfChtI;OfCHT5)	3.2.1.14	Ostrinia furnacalis	Q2V6H4	3W4R[A]	Structural characteristics of an insect group I chitinase, an enzyme indispensable to moulting	2014	Lei Chen	Other	Eukaryota	Other Eukaryota	NA	NA	NA	NA	NA
	ABC04849.1	GH19	chitinase	chitinase-4	3.2.1.14	Phaseolus vulgaris	P27054		Isolation of a complementary DNA encoding the bean PR4 chitinase: an acidic enzyme with an amino-terminus cysteine-rich domain.	1991	Margis-Pinheiro M.	Other	Eukaryota	Other Eukaryota	NA	NA	NA	NA	NA
	ABC66094.1	GH46	chitosanase	chitosanase (Csn)	3.2.1.132	Bacillus sp. DAU101	A0EQW7		Cloning, purification, and characterization of chitosanase from Bacillus sp. DAU101	2006	Lee,Y.S.	Other	Bacteria	Bacteria	Firmicutes	Bacilli	Bacillales	Bacillaceae	Bacillus
	ABD24274.1	GH9	cellulase	endo-β-1,4-glucanase (Eg65a;AC-EG65;Eg65-a1)	3.2.1.4	Ampullaria crossean	A0SGJ5		Purification, characterization and molecular cloning of a novel endo-beta-1,4-glucanase AC-EG65 from the mollusc Ampullaria crossean	2009	Yanhong Li	Other	Eukaryota	Other Eukaryota	NA	NA	NA	NA	NA
	ABD24275.1	GH9	cellulase	endo-β-1,4-glucanase (Eg65b;Eg65-b1)	3.2.1.4	Ampullaria crossean	A0SGJ6		Purification, characterization and molecular cloning of a novel endo-beta-1,4-glucanase AC-EG65 from the mollusc Ampullaria crossean	2009	Yanhong Li	Other	Eukaryota	Other Eukaryota	NA	NA	NA	NA	NA
	ABD24278.1	GH9	cellulase	endo-β-1,4-glucanase (Eg65c;Eg65-c1)	3.2.1.4	Ampullaria crossean	A0SGJ9		Purification, characterization and molecular cloning of a novel endo-beta-1,4-glucanase AC-EG65 from the mollusc Ampullaria crossean	2009	Yanhong Li	Other	Eukaryota	Other Eukaryota	NA	NA	NA	NA	NA
	ABD39718.1	GH18	chitinase	endochitinase (Chi21702;Chi)	3.2.1.14	Sanguibacter antarcticus KOPRI 21702	C8XPA7		Characteristics of cold-adaptive endochitinase from Antarctic bacterium Sanguibacter antarcticus KOPRI 21702	2009	Ha Ju Park	NA	Bacteria	Bacteria	Actinobacteria	Actinobacteria	Micrococcales	Sanguibacteraceae	Sanguibacter
	ABD47583.1	GH19	chitinase	chitinase (Chi-1;MpChi-1)	3.2.1.14	Musa x paradisiaca	Q2HJJ5		Molecular characterization of plantain class i chitinase gene and its expression in response to infection by Gloeosporium musarum Cke and Massee and other abiotic stimuli.	2007	Fan J.	Other	Eukaryota	Other Eukaryota	NA	NA	NA	NA	NA
	ABD64772.1	GH48	cellulase	cellobiohydrolase (Cel48)	3.2.1.176	Myxobacter sp. AL-1	Q19VP0		Expression, characterization and synergistic interactions of Myxobacter sp AL-1 Cel9 and Cel48 glycosyl hydrolases	2008	Norma Ramírez-Ramírez	Other	Bacteria	Bacteria	Proteobacteria	Deltaproteobacteria	Myxococcales	Myxobacter	Myxobacter
	ABD66068.1	GH19	chitinase	chitinase 1 (ChiA;McChit1)	3.2.1.14	Momordica charantia	Q207U1		Cloning and characterization of a balsam pear class I chitinase gene (Mcchit1) and its ectopic expression enhances fungal resistance in transgenic plants.	2007	Xiao Y.H.	Other	Eukaryota	Other Eukaryota	NA	NA	NA	NA	NA
	ABD77095.1	GH18	chitinase	endochitinase (Chit1)	3.2.1.14	Lecanicillium lecanii 432	A6XBL0		Isolation, partial characterization, and cloning of an extracellular chitinase from the entomopathogenic fungus Verticillium lecanii.	2015	G. Yu	Other	Eukaryota	Fungi	NA	NA	NA	NA	NA
	ABD79298.1	PL6	alginate lyase	poly-(MG)-lyase / MG-specific alginate lyase (Sde_0034)	4.2.2.-	Saccharophagus degradans 2-40	Q21PT1		Functional Exploration of the Polysaccharide Lyase Family PL6	2016	Sophie Mathieu	Other	Bacteria	Bacteria	Proteobacteria	Gammaproteobacteria	Cellvibrionales	Cellvibrionaceae	Saccharophagus
	ABD80834.1	GH5	cellulase	endo-β-1,4-glucanase 5F (SdGluc5_26A;Sde_1572) (Cel5F)	3.2.1.4	Saccharophagus degradans 2-40	Q21KE5	5A8M[A,B,C]	Complete genome sequence of the complex carbohydrate-degrading marine bacterium, Saccharophagus degradans strain 2-40 T	2008	Ronald M. Weiner	NA	Bacteria	Bacteria	Proteobacteria	Gammaproteobacteria	Cellvibrionales	Cellvibrionaceae	Saccharophagus
	ABD81807.1	PL7	alginate lyase	alginate lyase / poly(β-mannuronate) lyase (Sde_2547) (Alg7D)	4.2.2.3	Saccharophagus degradans 2-40	Q21HM2		Characterization of a recombinant endo-type alginate lyase (Alg7D) from Saccharophagus degradans	2012	Hee Taek Kim	Other	Bacteria	Bacteria	Proteobacteria	Gammaproteobacteria	Cellvibrionales	Cellvibrionaceae	Saccharophagus
	ABD81904.1	GH50	agarase	exo-β-agarase D (AgaD;Sde_2644) (neoagarobiose-producing) (Aga50D)	3.2.1.81	Saccharophagus degradans 2-40	Q21HC5	4BQ2[A,B,C,D]	Substrate recognition and hydrolysis by a family 50 exo-beta-agarase, Aga50D, from the marine bacterium Saccharophagus degradans	2013	Benjamin Pluvinage	Marine	Bacteria	Bacteria	Proteobacteria	Gammaproteobacteria	Cellvibrionales	Cellvibrionaceae	Saccharophagus
	ABD82539.1	PL17	alginate lyase	oligoalginate lyase (Sde_3284) (Alg17C)	4.2.2.26	Saccharophagus degradans 2-40	Q21FJ0	4NEI[A,B]	Structure of a PL17 Family Alginate Lyase Demonstrates Functional Similarities among Exotype Depolymerases	2014	David Park	Other	Bacteria	Bacteria	Proteobacteria	Gammaproteobacteria	Cellvibrionales	Cellvibrionaceae	Saccharophagus
	ABD94494.1	GH56	hyaluronidase	hyaluronidase	3.2.1.35	Macaca fascicularis	P38568		Molecular cloning of the human and monkey sperm surface protein PH-20	2016	Kuan-Jung Chen	Other	Eukaryota	Other Eukaryota	NA	NA	NA	NA	NA
	ABE96872.1	GH18	chitinase	chitinase (fragment)	3.2.1.14	proteobacterium 12A	A1XNE9		Comparison of chitinolytic enzymes from an alkaline, hypersaline lake and an estuary	2007	Gary R. LeCleir	Other	Bacteria	Unknown	NA	NA	NA	NA	NA
	ABF29701.1	GH18	chitinase	hexaoligochitin-producing chitinase (ASCHI61) (fragment)	3.2.1.14	Aeromonas schubertii	D2CFK8		Isolation and identification of two novel SDS-resistant secreted chitinases from Aeromonas schubertii	2009	Chao-Lin Liu	Other	Bacteria	Bacteria	Proteobacteria	Gammaproteobacteria	Aeromonadales	Aeromonadaceae	Aeromonas
	ABF50872.1	GH5	cellulase	endo-β-1,4-glucanase (AN5214.2)	3.2.1.4	Aspergillus nidulans FGSC A4	Q1HFS8		Development and application of a suite of polysaccharide-degrading enzymes for analyzing plant cell walls	2006	Stefan Bauer	Other	Eukaryota	Fungi	NA	NA	NA	NA	NA
	ABF50873.1	GH6	cellulase	cellobiohydrolase II (CBHII;AN5282.2)	3.2.1.91	Aspergillus nidulans FGSC A4	Q5B2E8		Development and application of a suite of polysaccharide-degrading enzymes for analyzing plant cell walls	2006	Stefan Bauer	NA	Eukaryota	Fungi	NA	NA	NA	NA	NA
	ABG33870.1	GH18	chitinase	chitinase (Chi1) (Yen-Tc subunit)	3.2.1.14	Yersinia sp. MH-1 / Yersinia entomophaga MH96	B6A876	3OA5[A,B]	Structural analysis of Chi1 Chitinase from Yen-Tc: the multisubunit insecticidal ABC toxin complex of Yersinia entomophaga	2011	Jason N. Busby	Other	Bacteria	Bacteria	Proteobacteria	Gammaproteobacteria	Enterobacterales	Yersiniaceae	Yersinia
	ABG42142.1	PL6	alginate lyase	poly(α-L-guluronate) lyase / G-specific alginate lyase (Patl_3640)	4.2.2.11	Pseudoalteromonas atlantica T6c	Q15PP6		Functional Exploration of the Polysaccharide Lyase Family PL6	2016	Sophie Mathieu	Marine	Bacteria	Bacteria	Proteobacteria	Gammaproteobacteria	Alteromonadales	Pseudoalteromonadaceae	Pseudoalteromonas
	ABG42161.1	PL6	alginate lyase	alginate lyase (Patl_3659)	4.2.2.11	Pseudoalteromonas atlantica T6c	Q15PM7		Functional Exploration of the Polysaccharide Lyase Family PL6	2016	Sophie Mathieu	Marine	Bacteria	Bacteria	Proteobacteria	Gammaproteobacteria	Alteromonadales	Pseudoalteromonadaceae	Pseudoalteromonas
	ABG57262.1	GH18	chitinase	chitinase (Chi113)	3.2.1.14	Bacillus subtilis AP113	Q0Q2G5		Enhancing plant disease suppression by Burkholderia vietnamiensis through chromosomal integration of Bacillus subtilis chitinase gene chi113	2012	Xinjian Zhang	NA	Bacteria	Bacteria	Firmicutes	Bacilli	Bacillales	Bacillaceae	Bacillus
	ABG59366.1	GH5	cellulase	periplasmic endoglucanase 5B (CHU_2103) (Cel5B)	3.2.1.4	Cytophaga hutchinsonii ATCC 33406	Q11T98	5IHS[A]	Periplasmic Cytophaga hutchinsonii Endoglucanases Are Required for Use of Crystalline Cellulose as the Sole Source of Carbon and Energy.	2016	Yongtao Zhu	NA	Bacteria	Bacteria	Bacteroidetes	Cytophagia	Cytophagales	Cytophagaceae	Cytophaga
	ABI94085.1	GH5	cellulase	endo-β-1,4-glucanase (RC3)	3.2.1.4	uncultured bacterium	Q06B38		Cloning and identification of novel cellulase genes from uncultured microorganisms in rabbit cecum and characterization of the expressed cellulases	2007	Yi Feng	Other	Bacteria	Unknown	NA	NA	NA	NA	NA
	ABI94086.1	GH5	cellulase	endo-β-1,4-glucanase (RC5)	3.2.1.4	uncultured bacterium	Q06B37		Cloning and identification of novel cellulase genes from uncultured microorganisms in rabbit cecum and characterization of the expressed cellulases	2007	Yi Feng	Other	Bacteria	Unknown	NA	NA	NA	NA	NA
	ABI95486.1	GH18	chitinase	endochitinase (Chi46)	3.2.1.14	Chaetomium globosum	Q06HA3		Cloning and characterization of a novel chitinase gene (chi46) from Chaetomium globosum and identification of its biological activity	2008	Z.H. Liu	Other	Eukaryota	Fungi	NA	NA	NA	NA	NA
	ABK27625.2	GH18	chitinase	chitinase (Chi58)	3.2.1.14	Chaetomium cupreum	Q0GA12		Cloning and expression of a novel chitinase chi58 from Chaetomium cupreum in Pichia pastoris.	2009	Yan-Jun Wang	Other	Eukaryota	Fungi	NA	NA	NA	NA	NA
	ABK97391.1	GH50	agarase	β-agarase (neoagarobiose-producing)	3.2.1.81	Agarivorans sp. JA-1	A1E2A6		Cloning, expression, and characterization of a glycoside hydrolase family 50 b-agarase from a marine Agarivorans isolate.	2007	Lee,D.-G.	Marine	Bacteria	Bacteria	Proteobacteria	Gammaproteobacteria	Alteromonadales	Alteromonadaceae	Agarivorans
	ABL06969.1	GH16	agarase	β-agarase (AgaV)	3.2.1.81	Vibrio sp. V134	A1E2B6		Cloning, characterization, and molecular application of a beta-agarase gene from Vibrio sp. strain V134.	2007	Zhang W.W.	Marine	Bacteria	Bacteria	Proteobacteria	Gammaproteobacteria	Vibrionales	Vibrionaceae	Vibrio
	ABM05818.1	GH18	chitinase	chitinase A (ChiA)	3.2.1.14	Bacillus thuringiensis serovar colmeri 15A3	A1YLR3		Cloning, expression and sequence analysis of chiA, chiB in Bacillus thuringiensis subsp. colmeri 15A3	2007	Yanling Chen	NA	Bacteria	Bacteria	Firmicutes	Bacilli	Bacillales	Bacillaceae	Bacillus
	ABM68635.1	GH9	cellulase	endoglucanase A (Ega;Bα-EGA)	3.2.1.4	Bacillus sp. AC-1	A6Y862		Molecular and biochemical characterization of Ba-EGA, a cellulase secreted by Bacillus sp. AC-1 from Ampullaria crosseans	2007	Shuang Zhang	Other	Bacteria	Bacteria	Firmicutes	Bacilli	Bacillales	Bacillaceae	Bacillus
	ABM69267.1	GH18	chitinase	exochitinase (ChiA)	3.2.1.14	Serratia sp. KCK	A2TC68		Characterization of a chitinolytic enzyme from Serratia sp. KCK isolated from kimchi juice	2007	Hyun-Soo Kim	Other	Bacteria	Bacteria	Proteobacteria	Gammaproteobacteria	Enterobacterales	Yersiniaceae	Serratia
	ABM90422.1	GH50	agarase	β-agarase (AgaD02)	3.2.1.81	Agarivorans sp. QM38	A2TGZ5		Cloning and expression of the beta-agarase gene aga D02 from Agarivorans albus QM38	2010	Wang Jing	Marine	Bacteria	Bacteria	Proteobacteria	Gammaproteobacteria	Alteromonadales	Alteromonadaceae	Agarivorans
	ABM91442.1	GH46	chitosanase	chitosanase OU01	3.2.1.132	Microbacterium sp. OU01	A7KBW5	4OLT[A,B]	Molecular cloning, expression and characterization of a chitosanase from Microbacterium sp	2007	Zhang,J.	NA	Bacteria	Bacteria	Actinobacteria	Actinobacteria	Micrococcales	Microbacteriaceae	Microbacterium
	ABN51651.1	GH9	cellulase	cellobiohydrolase (CbhA;Cthe_0413) (Cbh9A)	3.2.1.91	Hungateiclostridium thermocellum ATCC 27405	A3DCH2	1RQ5[A]	Structural basis for the exocellulase activity of the cellobiohydrolase CbhA from Clostridium thermocellum	2003	Florian D. Schubot	Other	Bacteria	Bacteria	Firmicutes	Clostridia	Clostridiales	Hungateiclostridiaceae	Hungateiclostridium
	ABN51772.1	GH5	cellulase	endo-β-1,4-glucanase B (CelB;EgB;Cthe_0536) (Cel5A)	3.2.1.4	Hungateiclostridium thermocellum ATCC 27405	P04956		Global transcriptome analysis of Clostridium thermocellum ATCC 27405 during growth on dilute acid pretreated Populus and switchgrass	2013	Charlotte M Wilson	NA	Bacteria	Bacteria	Firmicutes	Clostridia	Clostridiales	Hungateiclostridiaceae	Hungateiclostridium
	ABN51779.1	GH9	cellulase	endo-β-1,4-glucanase F (CelF;Cthe_0543) (Cel9B)	3.2.1.4	Hungateiclostridium thermocellum ATCC 27405	P26224		Nucleotide sequence of the cellulase gene celF of Clostridium thermocellum	1991	A. Navarro	Other	Bacteria	Bacteria	Firmicutes	Clostridia	Clostridiales	Hungateiclostridiaceae	Hungateiclostridium
	ABN52701.1	GH5	cellulase	bifunctional endo-β-1,4-glucanase / β-1,4-xylanase H (CelH;EgH;CtCelH;CtCel5E;Cthe_1472) (Lic26A;Cel5E)	3.2.1.4	Hungateiclostridium thermocellum ATCC 27405	P16218	4U3A[A,B]	Global transcriptome analysis of Clostridium thermocellum ATCC 27405 during growth on dilute acid pretreated Populus and switchgrass	2013	Charlotte M Wilson	NA	Bacteria	Bacteria	Firmicutes	Clostridia	Clostridiales	Hungateiclostridiaceae	Hungateiclostridium
	ABN53296.1	GH48	cellulase	exo-cellulase S (CelS;Cthe_2089) (Cel48A=Cel48S)	3.2.1.176	Hungateiclostridium thermocellum ATCC 27405	A3DH67		Cloning and DNA sequence of the gene coding for Clostridium thermocellum cellulase Ss (CelS), a major cellulosome component	1992	WILLIAM K. WANG	NA	Bacteria	Bacteria	Firmicutes	Clostridia	Clostridiales	Hungateiclostridiaceae	Hungateiclostridium
	ABN54011.1	GH9	cellulase	endo-β-1,4-glucanase T (CelT;Cthe_2812) (Cel9T)	3.2.1.4	Hungateiclostridium thermocellum ATCC 27405	A3DJ82	2YIK[A]	Structure of the Catalytic Domain of the Clostridium Thermocellum Cellulase CelT	2012	Muppuru M.	NA	Bacteria	Bacteria	Firmicutes	Clostridia	Clostridiales	Hungateiclostridiaceae	Hungateiclostridium
	ABO61887.1	GH8	chitosanase	chitosanase (BTC11)	3.2.1.132	Bacillus thuringiensis serovar alesti	A9P7F5		Identification and expression of GH-8 family chitosanases from several Bacillus thuringiensis subspecies	2007	Lee,H.S.	NA	Bacteria	Bacteria	Firmicutes	Bacilli	Bacillales	Bacillaceae	Bacillus
	ABO61888.1	GH8	chitosanase	chitosanase (BTC31)	3.2.1.132	Bacillus thuringiensis serovar san diego	A9P7F6		Identification and expression of GH-8 family chitosanases from several Bacillus thuringiensis subspecies	2007	Lee,H.S.	NA	Bacteria	Bacteria	Firmicutes	Bacilli	Bacillales	Bacillaceae	Bacillus
	ABO61889.1	GH8	chitosanase	chitosanase (BTC40)	3.2.1.132	Bacillus thuringiensis serovar thompsoni	A9P7F7		Identification and expression of GH-8 family chitosanases from several Bacillus thuringiensis subspecies	2007	Lee,H.S.	NA	Bacteria	Bacteria	Firmicutes	Bacilli	Bacillales	Bacillaceae	Bacillus
	ABO61890.1	GH8	chitosanase	chitosanase (BTC30)	3.2.1.132	Bacillus thuringiensis serovar morrisoni	A9P7F8		Identification and expression of GH-8 family chitosanases from several Bacillus thuringiensis subspecies	2007	Lee,H.S.	NA	Bacteria	Bacteria	Firmicutes	Bacilli	Bacillales	Bacillaceae	Bacillus
	ABO61891.1	GH8	chitosanase	chitosanase (BTC36)	3.2.1.132	Bacillus thuringiensis serovar darmstadiensis	A9P7F9		Identification and expression of GH-8 family chitosanases from several Bacillus thuringiensis subspecies	2007	Lee,H.S.	NA	Bacteria	Bacteria	Firmicutes	Bacilli	Bacillales	Bacillaceae	Bacillus
	ABO61892.1	GH8	chitosanase	chitosanase (BTC42)	3.2.1.132	Bacillus thuringiensis serovar israelensis	A9P7G0		Identification and expression of GH-8 family chitosanases from several Bacillus thuringiensis subspecies	2007	Lee,H.S.	NA	Bacteria	Bacteria	Firmicutes	Bacilli	Bacillales	Bacillaceae	Bacillus
	ABO61893.1	GH8	chitosanase	chitosanase (BTC13)	3.2.1.132	Bacillus thuringiensis serovar sotto	A9P7G1		Identification and expression of GH-8 family chitosanases from several Bacillus thuringiensis subspecies	2007	Lee,H.S.	NA	Bacteria	Bacteria	Firmicutes	Bacilli	Bacillales	Bacillaceae	Bacillus
	ABO61894.1	GH8	chitosanase	chitosanase (BTC19)	3.2.1.132	Bacillus thuringiensis serovar canadensis	A9P7G2		Identification and expression of GH-8 family chitosanases from several Bacillus thuringiensis subspecies	2007	Lee,H.S.	NA	Bacteria	Bacteria	Firmicutes	Bacilli	Bacillales	Bacillaceae	Bacillus
	ABO61895.1	GH8	chitosanase	chitosanase (BTC50)	3.2.1.132	Bacillus thuringiensis serovar tochigiensis	A9P7G3		Identification and expression of GH-8 family chitosanases from several Bacillus thuringiensis subspecies	2007	Lee,H.S.	NA	Bacteria	Bacteria	Firmicutes	Bacilli	Bacillales	Bacillaceae	Bacillus
	ABO63962.1	GH18	chitinase	chitinase (Chi)	3.2.1.14	Bacillus thuringiensis BT-7216 / 010	A4L294		Biological activity of Bacillus thuringiensis (Bacillales: Bacillaceae) chitinase against Caenorhabditis elegans (Rhabditida: Rhabditidae)	2014	LINGLING ZHANG	NA	Bacteria	Bacteria	Firmicutes	Bacilli	Bacillales	Bacillaceae	Bacillus
	ABP02069.1	GH5	cellulase	carboxymethylcellulase (CsCMCase)	3.2.1.4	Cryptococcus sp. S-2	A4UU22		An acidic and thermostable carboxymethyl cellulase from the yeast Cryptococcus sp. S-2: purification, characterization and improvement of its recombinant enzyme production by high cell-density fermentation of Pichia pastoris	2008	Jantaporn Thongekkaew	NA	Eukaryota	Fungi	NA	NA	NA	NA	NA
	ABQ07554.1	GH18	chitinase	chitinase (ChiA;Fjoh_4555)	3.2.1.14	Flavobacterium johnsoniae UW101	A5FB63		Flavobacterium johnsoniae chitinase ChiA is required for chitin utilization and is secreted by the type IX secretion system	2014	Sampada S. Kharade	NA	Bacteria	Bacteria	Bacteroidetes	Flavobacteriia	Flavobacteriales	Flavobacteriaceae	Flavobacterium
	ABQ57240.1	GH18	chitinase	chitinase (Chi1)	3.2.1.14	Lecanicillium psalliotae	A6Y9S8		Cloning of the gene Lecanicillium psalliotae chitinase Lpchi1 and identification of its potential role in the biocontrol of root-knot nematode Meloidogyne incognita	2007	Zhongwei Gan	Other	Eukaryota	Fungi	NA	NA	NA	NA	NA
	ABQ65137.2	GH18	chitinase	chitinase (ChiA;ChiA-HD73)	3.2.1.14	Bacillus thuringiensis serovar kurstaki HD-73	A5YRG4		Molecular and biochemical characterization of an endochitinase (ChiA-HD73) from Bacillus thuringiensis subsp. kurstaki HD-73	2008	J. Eleazar Barboza-Corona	NA	Bacteria	Bacteria	Firmicutes	Bacilli	Bacillales	Bacillaceae	Bacillus
	ABR92637.1	GH45	cellulase	endo-β-1,4-glucanase (EG27I)	3.2.1.4	Ampullaria crossean	A7KME9		Molecular cloning and characterization of two novel cellulase genesfrom the mollusc Ampullaria crossean	2007	Rui Guo	Other	Eukaryota	Other Eukaryota	NA	NA	NA	NA	NA
	ABR92638.1	GH45	cellulase	endo-β-1,4-glucanase (EG27II)	3.2.1.4	Ampullaria crossean	A7KMF0	5XBU[A]	Molecular cloning and characterization of two novel cellulase genesfrom the mollusc Ampullaria crossean	2007	Rui Guo	Other	Eukaryota	Other Eukaryota	NA	NA	NA	NA	NA
	ABS59291.1	PL7	alginate lyase	alginate lyase (Alg)	4.2.2.11	Streptomyces sp. ALG5	A7LFP7		Cloning and Characterization of Alginate Lyase from a Marine Bacterium Streptomyces sp. ALG-5	2009	Dong Eun Kim	Marine	Bacteria	Bacteria	Actinobacteria	Actinobacteria	Streptomycetales	Streptomycetaceae	Streptomyces
	ABS82449.1	GH7	cellulase	cellobiohydrolase I (CbhI)	3.2.1.176	Fusicoccum sp. BCC4124	A7LN91		Identification and expression of cellobiohydrolase (CBHI) gene from an endophytic fungus, Fusicoccum sp. (BCC4124) in Pichia pastoris	2007	Pattanop Kanokratana	NA	Eukaryota	Fungi	NA	NA	NA	NA	NA
	ABU45498.1	GH9	cellulase	endoglucanase 1 (CelE;End1;Fisuc_1859;FSU_2361) (Cel9B)	3.2.1.4	Fibrobacter succinogenes subsp. succinogenes S85	A7UG67		Characterization and synergistic interactions of Fibrobacter succinogenes glycoside hydrolases	2007	Meng Qi	Other	Bacteria	Bacteria	Fibrobacteres	Fibrobacteria	Fibrobacterales	Fibrobacteraceae	Fibrobacter
	ABU45499.1	GH8	cellulase	endoglucanase (Fisuc_1802;FSU_2303) (Cel8B)	3.2.1.4	Fibrobacter succinogenes subsp. succinogenes S85	A7UG68		Characterization and synergistic interactions of Fibrobacter succinogenes glycoside hydrolases	2007	Qi,M.	Other	Bacteria	Bacteria	Fibrobacteres	Fibrobacteria	Fibrobacterales	Fibrobacteraceae	Fibrobacter
	ABU49185.2	GH45	cellulase	endoglucanase (CBH I)	3.2.1.4	Syncephalastrum racemosum BCC18080	A7UGD9		Cloning, expression and characterization of a thermotolerant endoglucanase from Syncephalastrum racemosum (BCC18080) in Pichia pastoris	2008	Benjamaporn Wonganu	NA	Eukaryota	Fungi	NA	NA	NA	NA	NA
	ABV08875.1	GH5	cellulase	cellulase 5A (Cel5A)	3.2.1.4	Paenibacillus polymyxa GS01	A9Q741		Cloning of two cellulase genes from endophytic Paenibacillus polymyxa GS01 and comparison with cel 44C-man 26A	2008	Kye Man Cho	Other	Bacteria	Bacteria	Firmicutes	Bacilli	Bacillales	Paenibacillaceae	Paenibacillus
	ABV08876.1	GH5	cellulase	cellulase 5B (Cel5B)	3.2.1.4	Paenibacillus polymyxa GS01	A9Q742		Cloning of two cellulase genes from endophytic Paenibacillus polymyxa GS01 and comparison with cel 44C-man 26A	2008	Kye Man Cho	Other	Bacteria	Bacteria	Firmicutes	Bacilli	Bacillales	Paenibacillaceae	Paenibacillus
	ABV32557.1	GH9	cellulase	cellulase (EG-I;TeEG-I)	3.2.1.4	Teleogryllus emma	A8CYP6		Molecular cloning and characterization of a glycosyl hydrolase family 9 cellulase distributed throughout the digestive tract of the cricket Teleogryllus emma	2008	Namjung Kim	Other	Eukaryota	Other Eukaryota	NA	NA	NA	NA	NA
	ABV41826.1	GH18	chitinase	chitinase D (ChiD;SpChiD;Spro_2725)	3.2.1.14	Serratia proteamaculans 568	A8GFD6	4LGX[A]	Structure of chitinase D from Serratia proteamaculans reveals the structural basis of its dual action of hydrolysis and transglycosylation	2015	Jogi Madhuprakash	NA	Bacteria	Bacteria	Proteobacteria	Gammaproteobacteria	Enterobacterales	Yersiniaceae	Serratia
	ABV45393.1	GH5	cellulase	cellulase (CelDR)	3.2.1.4	Bacillus subtilis DR	A8D0T0		Cloning of the thermostable cellulase gene from newly isolated Bacillus subtilis and its expression in Escherichia coli	2008	Wang Li	Other	Bacteria	Bacteria	Firmicutes	Bacilli	Bacillales	Bacillaceae	Bacillus
	ABV57861.1	GH18	chitinase	chitinase (CrChi1)	3.2.1.14	Clonostachys rosea CGMCC 0806	A9LI60	3G6L[A]	Cloning and expression analysis of a chitinase gene Crchi1 from the mycoparasitic fungus Clonostachys rosea (syn. Gliocladium roseum)	2010	Jinkui Yang	NA	Eukaryota	Fungi	NA	NA	NA	NA	NA
	ABV69920.1	PL8	hyaluronate lyase	hyaluronidase (Hyl)	4.2.2.1	Streptococcus equi subsp. zooepidemicus CVCC23362	A8HJR5		Expression of a novel hyaluronidase from Streptococcus zooepidemicus in Escherichia coli and its application for the preparation of HA oligosaccharides	2009	Xueping Guo	NA	Bacteria	Bacteria	Firmicutes	Bacilli	Lactobacillales	Streptococcaceae	Streptococcus
	ABW75909.1	GH18	chitinase	class III chitinase (Chi3-1;BoCHI3-1)	3.2.1.14	Bambusa oldhamii	C6ZCS9		Cloning and characterization of an antifungal class III chitinase from suspension-cultured bamboo ( Bambusa oldhamii ) cells	2008	CHAO-JEN KUO	Other	Eukaryota	Other Eukaryota	NA	NA	NA	NA	NA
	ABX57824.1	GH75	chitosanase	endochitosanase (Csn;Csn1)	3.2.1.132	Fusarium solani 0114	A9QUB2		Knock down of chitosanase expression in phytopathogenic fungus Fusarium solani and its effect on pathogenicity.	2010	Liu H.	NA	Eukaryota	Fungi	NA	NA	NA	NA	NA
	ABX76045.1	GH5	cellulase	endo-β-1,4-glucanase (UmCel28;CC1)	3.2.1.4	unidentified microorganism	A9UGW1		Isolation and characterization of novel cellulase genes from uncultured microorganisms in different environmental niches	2008	Fengchao Wang	Other	Unknown	Unknown	NA	NA	NA	NA	NA
	ABX76046.1	GH5	cellulase	endoglucanase (UmCelE2;EC2)	3.2.1.4	unidentified microorganism	A9UGW2		Isolation and characterization of novel cellulase genes from uncultured microorganisms in different environmental niches	2008	Fengchao Wang	Other	Unknown	Unknown	NA	NA	NA	NA	NA
	ABX76047.1	GH9	cellulase	endo-β-1,4-glucanase (UmCelE4;EC1) (fragment)	3.2.1.4	unidentified microorganism	A9UGW3		Isolation and characterization of novel cellulase genes from uncultured microorganisms in different environmental niches	2008	Fengchao Wang,	NA	Unknown	Unknown	NA	NA	NA	NA	NA
	ABX76048.1	GH5	cellulase	endoglucanase (UmCelS15;SC1) (fragment)	3.2.1.4	unidentified microorganism	A9UGW4		Isolation and characterization of novel cellulase genes from uncultured microorganisms in different environmental niches	2008	Fengchao Wang	Other	Unknown	Unknown	NA	NA	NA	NA	NA
	ABX76050.1	GH5	cellulase	endoglucanase (UmCelC23;CC2)	3.2.1.4	unidentified microorganism	A9UGW6		Isolation and characterization of novel cellulase genes from uncultured microorganisms in different environmental niches	2008	Fengchao Wang	Other	Unknown	Unknown	NA	NA	NA	NA	NA
	ABY28340.1	GH5	cellulase	endoglucanase II / 5A (Eg2;Egl2) (Cel5A)	3.2.1.4	Penicillium decumbens 114-2 / JU-A10	A9Z054		Molecular cloning and characterization of two major endoglucanases from Penicillium decumbens.	2009	Wei, Xiao-Min	NA	Eukaryota	Fungi	NA	NA	NA	NA	NA
	ABY56790.1	GH7	cellulase	endoglucanase I / 7B (Eg1;Egl1) (Cel7B)	3.2.1.4	Penicillium decumbens 114-2 / JU-A10	B0FMT4		Molecular cloning and characterization of two major endoglucanases from Penicillium decumbens	2009	Wei, Xiao-Min	NA	Eukaryota	Fungi	NA	NA	NA	NA	NA
	ABY77913.1	GH75	chitosanase	chitosanase (Csn2) (partial)	3.2.1.132	Gongronella sp. JG-2005	B0LV85		Characterization of a novel fungal chitosanase Csn2 from Gongronella sp. JG	2008	Wang,J.	NA	Eukaryota	Fungi	NA	NA	NA	NA	NA
	ABY83190.1	GH18	chitinase	chitinase (fragment)	3.2.1.14	Streptomyces sp. DA11	B0LS89		Characterization of antifungal chitinase from marine Streptomyces sp. DA11 associated with South China Sea sponge Craniella australiensis	2009	Yue Han	Marine	Bacteria	Bacteria	Actinobacteria	Actinobacteria	Streptomycetales	Streptomycetaceae	Streptomyces
	ABZ88800.1	GH75	chitosanase	endochitosanase (Csn;ChiB)	3.2.1.132	Aspergillus sp. CJ22-326	B6RQZ2		Expression, purification and characterization of endo-type chitosanase of Aspergillus sp. CJ22-326 from Escherichia coli	2008	Li S.	Marine	Eukaryota	Fungi	NA	NA	NA	NA	NA
	ACA34287.1	GH18	chitinase	chitinase	3.2.1.14	Bacillus thuringiensis 97243-1	B1PBV0		Cloning, expression and sequence analysis of chiA, chiB in Bacillus thuringiensis subsp. colmeri 15A3	2007	CHEN Yan-ling	NA	Bacteria	Bacteria	Firmicutes	Bacilli	Bacillales	Bacillaceae	Bacillus
	ACA61152.1	GH5	cellulase	cellulase (DC9-2)	3.2.1.4	uncultured microorganism	B1PLJ5		Isolation and partial characterization of novel genes encoding acidic cellulases from metagenomes of buffalo rumens	2009	C.-J. Duan	Other	Unknown	Unknown	NA	NA	NA	NA	NA
	ACA61168.1	GH5	cellulase	β-glucanase (M11-2)	3.2.1.4	uncultured microorganism	B1PLL1		Isolation and partial characterization of novel genes encoding acidic cellulases from metagenomes of buffalo rumens	2009	C.-J. Duan	Other	Unknown	Unknown	NA	NA	NA	NA	NA
	ACB06750.1	GH5	cellulase	endo-β-1,4-glucanase (EGb1;EGb2) (Cel5C)	3.2.1.4	Penicillium brasilianum IBT 20888	B8Q961		Cloning of a GH5 endoglucanase from genus Penicillium and its binding to different lignins	2009	K.B.R.M. Krogha	NA	Eukaryota	Fungi	NA	NA	NA	NA	NA
	ACB87607.2	PL18	alginate lyase	bifunctional alginate lyase (Aly;Aly-SJ02)	4.2.2.11	Pseudoalteromonas sp. SM0524	B2LME8	4Q8K[A]	Molecular Insight into the Role of the N-terminal Extension in the Maturation, Substrate Recognition, and Catalysis of a Bacterial Alginate Lyase from Polysaccharide Lyase Family 18	2014	Sheng Dong	Marine	Bacteria	Bacteria	Proteobacteria	Gammaproteobacteria	Alteromonadales	Pseudoalteromonadaceae	Pseudoalteromonas
	ACC68684.1	GH19	chitinase	chitinase (SafchiA)	3.2.1.14	Crocus sativus	B5L6N2		Isolation of a new fungi and wound-induced chitinase class in corms of Crocus sativus	2009	Lopez,R.C. and Gomez-Gomez,L.	Other	Eukaryota	Other Eukaryota	NA	NA	NA	NA	NA
	ACD36972.1	GH5	cellulase	endoglucanase VIII (EgvIII)	3.2.1.4	Trichoderma viride AS 3.3711	B4YEW2		Cloning and heterologous expression of a novel endoglucanase gene egVIII from Trichoderma viride in Saccharomyces cerevisiae	2009	Xiao-Mei Huang	Other	Eukaryota	Fungi	NA	NA	NA	NA	NA
	ACE79210.1	GH19	chitinase	class Ib chitinase (Chi31;LbChi31)	3.2.1.14	Limonium bicolor	B3VFX0		Cloning and characterization of a chitinase gene Lbchi31 from Limonium bicolor and identification of its biological activity.	2010	Liu Z.H.	Other	Eukaryota	Other Eukaryota	NA	NA	NA	NA	NA
	ACE82688.1	GH45	cellulase	endo-β-1,4-glucanase B / 45A (CelB;EGB;CJA_0374) (Cel45A)	3.2.1.4	Cellvibrio japonicus Ueda107	B3PI35		The N-terminal region of an endoglucanase from Pseudomonas fluorescens subspecies cellulosa constitutes a cellulose-binding domain that is distinct from the catalytic centre	1990	H. J. Gilbert	NA	Bacteria	Bacteria	Proteobacteria	Gammaproteobacteria	Cellvibrionales	Cellvibrionaceae	Cellvibrio
	ACF32998.1	GH18	chitinase	chitinase (Chit1;BbChit1)	3.2.1.14	Beauveria bassiana NCIM1216	Q8J1Y3		Cloning of Beauveria bassiana chitinase gene Bbchit1 and its application to improve fungal strain virulence	2004	Weiguo Fang	Other	Eukaryota	Fungi	NA	NA	NA	NA	NA
	ACF33814.1	GH45	cellulase	endoglucanase V / 45A (EG V;PdCel45A) (Cel45A)	3.2.1.4	Penicillium decumbens 114-2	B5AKD1		Characterization of the endoglucanase and glucomannanase activities of a glycoside hydrolase family 45 protein from Penicillium decumbens 114-2	2010	Guodong Liu	Other	Eukaryota	Fungi	NA	NA	NA	NA	NA
	ACI24006.1	GH18	chitinase	chitinase A-BL3 (ChiA;ChiA-BL3)	3.2.1.14	Bacillus licheniformis MS-3	B6DXA5		Cloning and molecular characterization of chitinase from Bacillus licheniformis MS-3	2009	Salah A. Mostafa	Other	Bacteria	Bacteria	Firmicutes	Bacilli	Bacillales	Bacillaceae	Bacillus
	ACJ60856.1	GH5	cellulase	endo-β-1,4-glucanase (CelA;GsCelA)	3.2.1.4	Geobacillus sp. 70PC53	C5H6X3	4XZB[A]	A novel endo-glucanase from the thermophilic bacterium Geobacillus sp. 70PC53 with high activity and stability over a broad range of temperatures	2009	I-Son Ng	NA	Bacteria	Bacteria	Firmicutes	Bacilli	Bacillales	Bacillaceae	Geobacillus
	ACJ68032.1	GH9	cellulase	endo-β-1,4-glucanase (Cel9P)	3.2.1.4	Paenibacillus sp. BME-14	B7U9C9		A Novel Endoglucanase (Cel9P) From a Marine Bacterium Paenibacillus sp. BME-14	2009	Xiaoyu Fu	Marine	Bacteria	Bacteria	Firmicutes	Bacilli	Bacillales	Paenibacillaceae	Paenibacillus
	ACL74618.1	GH9	cellulase	cellulase Q (Cel9Q;Ccel_0231) (Cel9Q)	3.2.1.4	Ruminiclostridium cellulolyticum H10	Q0PRN4		Enzyme diversity of the cellulolytic system produced by Clostridium cellulolyticum explored by two-dimensional analysis: identification of seven genes encoding new dockerin-containing proteins	2007	Jean-Charles Blouzard	NA	Bacteria	Bacteria	Firmicutes	Clostridia	Clostridiales	Hungateiclostridiaceae	Ruminiclostridium
	ACL75110.1	GH9	cellulase	endo-β-1,4-glucanase G (CelG;Ccel_0731) (Cel9G)	3.2.1.4	Ruminiclostridium cellulolyticum H10	P37700	1G87[A,B]	Sequence analysis of a gene cluster encoding cellulases from Clostridium cellulolyticum.	2003	David Mandelman	NA	Bacteria	Bacteria	Firmicutes	Clostridia	Clostridiales	Hungateiclostridiaceae	Ruminiclostridium
	ACL75116.1	GH9	cellulase	cellulase M (CelM;Ccel_0737) (Cel9M)	3.2.1.4	Ruminiclostridium cellulolyticum H10	B8I7V9	1IA6[A]	Crystal structure of the cellulase Cel9M enlightens structure/function relationships of the variable catalytic modules in glycoside hydrolases.	2002	G. Parsiegla	NA	Bacteria	Bacteria	Firmicutes	Clostridia	Clostridiales	Hungateiclostridiaceae	Ruminiclostridium
	ACM50513.1	GH16	agarase	β-agarase (AgaA)	3.2.1.81	Agarivorans sp. LQ48	C9WIW7		A Novel beta-Agarase with High pH Stability from Marine Agarivorans sp. LQ48.	2009	Long M.	Marine	Bacteria	Bacteria	Proteobacteria	Gammaproteobacteria	Alteromonadales	Alteromonadaceae	Agarivorans
	ACM60955.1	GH48	cellulase	cellulase (CelA;CbCelA;Athe_1867;Cbes1867;Cbes_1867;CbCBH48A) (Cel9A+Cbh48A)	3.2.1.176	Caldicellulosiruptor bescii DSM 6725	B9MKU7	4DOD[A]	Biochemical and Mutational Analyses of a Multidomain Cellulase/Mannanase from Caldicellulosiruptor bescii	2012	Xiaoyun Su	NA	Bacteria	Bacteria	Firmicutes	Clostridia	Thermoanaerobacterales	Thermoanaerobacterales Family III Incertae Sedis	Caldicellulosiruptor
	ACM89454.1	PL7	alginate lyase	alginate lyase (AlyPI)	4.2.2.11	Pseudoalteromonas sp. CY24	D0QMJ7		Cloning, sequence analysis, and expression of gene alyPI encoding an alginate lyase from bacterium Pseudoalteromonas sp. CY24	2009	Gaofei Duan	Marine	Bacteria	Bacteria	Proteobacteria	Gammaproteobacteria	Alteromonadales	Pseudoalteromonadaceae	Pseudoalteromonas
	ACN29537.1	GH8	cellulase	endo-β-1,4-glucanase (Cel8H)	3.2.1.4	Halomonas sp. 1339			Cel8H, a novel endoglucanase from the halophilic bacterium Halomonas sp. S66-4: molecular cloning, heterogonous expression, and biochemical characterization	2010	Huang,X.	NA	Bacteria	Bacteria	Proteobacteria	Gammaproteobacteria	Oceanospirillales	Halomonadaceae	Halomonas
	ACN56743.1	PL7	alginate lyase	alginate lyase (Alg)	4.2.2.11	Streptomyces sp. M3	C0KWY1		Characterization of Recombinant PolyG-Specific Lyase from a Marine Bacterium Streptomyce sp. M3	2010	Hee Sook Kim	Marine	Bacteria	Bacteria	Actinobacteria	Actinobacteria	Streptomycetales	Streptomycetaceae	Streptomyces
	ACO55737.1	GH5	cellulase	endoglucanase (RBcel1)	3.2.1.4	uncultured bacterium	C1JI15	4EE9[A]	Insights into bacterial cellulose biosynthesis by functional metagenomics on Antarctic soil samples	2009	Renaud Berlemont	Other	Bacteria	Unknown	NA	NA	NA	NA	NA
	ACO77598.1	PL7	alginate lyase	poly-MG alginate lyase (AlyA3;Avin_13810) (fragment)	4.2.2.-	Azotobacter vinelandii DJ	C1DQS5		Characterization of Three New Azotobacter vinelandii Alginate Lyases, One of Which Is Involved in Cyst Germination	2009	Martin Gimmestad	Other	Bacteria	Bacteria	Proteobacteria	Gammaproteobacteria	Pseudomonadales	Pseudomonadaceae	Azotobacter
	ACO78583.1	PL7	alginate lyase	poly-MG alginate lyase (AlyA2;Avin_23960)	4.2.2.-	Azotobacter vinelandii DJ	C1DHI8		Characterization of Three New Azotobacter vinelandii Alginate Lyases, One of Which Is Involved in Cyst Germination	2009	Martin Gimmestad	Other	Bacteria	Bacteria	Proteobacteria	Gammaproteobacteria	Pseudomonadales	Pseudomonadaceae	Azotobacter
	ACO79344.1	PL7	alginate lyase	poly-MG alginate lyase (AlyA2;Avin_23960)	4.2.2.-	Azotobacter vinelandii DJ	C1DNZ1		Characterization of Three New Azotobacter vinelandii Alginate Lyases, One of Which Is Involved in Cyst Germination	2009	Martin Gimmestad	Other	Bacteria	Bacteria	Proteobacteria	Gammaproteobacteria	Pseudomonadales	Pseudomonadaceae	Azotobacter
	ACR23656.1	GH5	cellulase	cellulase (CelA10)	3.2.1.4	bacterium enrichment culture clone CelA10	C5HG53		Applying metagenomics for the identification of bacterial cellulases that are stable in ionic liquids	2009	Julia Pottk¨amper	NA	Bacteria	Unknown	NA	NA	NA	NA	NA
	ACR23658.1	GH9	cellulase	cellulase (CelA20)	3.2.1.4	bacterium enrichment culture clone CelA20	C5HG55		Applying metagenomics for the identification of bacterial cellulases that are stable in ionic liquids	2009	Julia Pottk ̈amper	NA	Bacteria	Unknown	NA	NA	NA	NA	NA
	ACR23659.1	GH5	cellulase	cellulase (CelA24)	3.2.1.4	bacterium enrichment culture clone CelA24	C5HG56		Applying metagenomics for the identification of bacterial cellulases that are stable in ionic liquids	2009	Julia Pottk¨amper	NA	Bacteria	Unknown	NA	NA	NA	NA	NA
	ACR33067.1	GH18	chitinase	chitinase (ChiCD3)	3.2.1.14	Aeromonas sp. CD3 / Aeromonas veronii CD3	D2DJ38		A Chitinase from Aeromonas veronii CD3 with the potential to control myxozoan disease	2011	Yuchun Liu	Other	Bacteria	Bacteria	Proteobacteria	Gammaproteobacteria	Aeromonadales	Aeromonadaceae	Aeromonas
	ACR82487.1	GH5	cellulase	endoglucanase 1 (Egl1;Pe-Egl1) (partial)	3.2.1.4	Penicillium echinulatum 9A01S2	C5J4L7		Cloning, characterization and heterologous expression of the first Penicillium echinulatum cellulase gene	2010	M.R. Rubini	NA	Eukaryota	Fungi	NA	NA	NA	NA	NA
	ACT53749.1	GH7	cellulase	endo-β-1,3-1,4-glucanase (Bgl7A)	3.2.1.4	Bispora sp. MEY-1 / CGMCC 2500	D2DRB6		Gene cloning and expression of a new acidic family 7 endo-beta-1,3-1,4-glucanase from the acidophilic fungus Bispora sp. MEY-1	2010	Huiying Luo	NA	Eukaryota	Fungi	NA	NA	NA	NA	NA
	ACT68011.1	GH5	cellulase	endoglucanase B (EglB)	3.2.1.4	Aspergillus niger BCRC 31494	O74706		Cloning of a Gene Encoding a Highly Stable Endo-β-1,4-Glucanase from Aspergillus niger and Its Expression in Yeast	2001	Jiong Hong	NA	Eukaryota	Fungi	NA	NA	NA	NA	NA
	ACU05418.1	PL6	alginate lyase	poly-(MG)-lyase / MG-specific alginate lyase (Phep_3223)	4.2.2.-	Pedobacter heparinus DSM 2366	C7QBF0		Functional Exploration of the Polysaccharide Lyase Family PL6	2016	Sophie Mathieu	Other	Bacteria	Bacteria	Bacteroidetes	Sphingobacteriia	Sphingobacteriales	Sphingobacteriaceae	Pedobacter
	ACU31856.1	GH18	chitinase	acidic endochitinase (Chit1;NrChit1)	3.2.1.14	Nepenthes rafflesiana	C7F822		Functional characterization of a class III acid endochitinase from the traps of the carnivorous pitcher plant genus, Nepenthes	2011	Sandy Rottloff	Other	Eukaryota	Other Eukaryota	NA	NA	NA	NA	NA
	ACV50414.1	GH45	cellulase	endo-β-1,4-glucanase (Cel;CaCel)	3.2.1.4	Cryptopygus antarcticus	D3GDK4	5H4U[A,B,C]	Genetic and Structural Characterization of a Thermo-Tolerant, Cold-Active, and Acidic Endo-beta-1,4-glucanase from Antarctic Springtail, Cryptopygus antarcticus.	2017	Jung Min Song	NA	Eukaryota	Other Eukaryota	NA	NA	NA	NA	NA
	ACV59481.1	GH9	cellulase	cellulase (CelA;Ac_Cel9A;AaCel9A;Aaci_2475) (Cel9A)	3.2.1.4	Alicyclobacillus acidocaldarius subsp. acidocaldarius DSM 446	C8WSJ6	3EZ8[A]	Structure of endoglucanase Cel9A from the thermoacidophilic Alicyclobacillus acidocaldarius	2009	Jose Henrique Pereira	NA	Bacteria	Bacteria	Firmicutes	Bacilli	Bacillales	Alicyclobacillaceae	Alicyclobacillus
	ACX37090.1	GH19	chitinase	chitinase (ChiA)	3.2.1.14	Zea mays LH82	D0EM57	4MCK[A]	Allozyme-Specific Modification of a Maize Seed Chitinase by a Protein Secreted by the Fungal Pathogen Stenocarpella maydis	2010	Naumann,T.A.	Other	Eukaryota	Other Eukaryota	NA	NA	NA	NA	NA
	ACX42071.1	GH18	chitinase	chitinase A (ChiA)	3.2.1.14	Serratia marcescens GEI	D0ELI2		Expression and characterization of the chitinases from Serratia marcescens GEI strain for the control of Varroa destructor, a honey bee parasite	2010	Shuang Tu	Other	Bacteria	Bacteria	Proteobacteria	Gammaproteobacteria	Enterobacterales	Yersiniaceae	Serratia
	ACX42072.1	GH18	chitinase	chitinase B (ChiB)	3.2.1.14	Serratia marcescens GEI	D0ELI3		Expression and characterization of the chitinases from Serratia marcescens GEI strain for the control of Varroa destructor, a honey bee parasite	2010	Shuang Tu	Other	Bacteria	Bacteria	Proteobacteria	Gammaproteobacteria	Enterobacterales	Yersiniaceae	Serratia
	ACX42073.1	GH18	chitinase	chitinase C1 (Chic1)	3.2.1.14	Serratia marcescens GEI	D0ELI4		Expression and characterization of the chitinases from Serratia marcescens GEI strain for the control of Varroa destructor, a honey bee parasite	2010	Shuang Tu	Other	Bacteria	Bacteria	Proteobacteria	Gammaproteobacteria	Enterobacterales	Yersiniaceae	Serratia
	ACY02061.1	GH16	agarase	β-agarase (AgaG4)	3.2.1.81	Flammeovirga yaeyamensis MY04	B1A1A8		An Extra Peptide within the Catalytic Module of a beta-Agarase Affects the Agarose Degradation Pattern	2013	Han, Wen-Jun;	Marine	Bacteria	Bacteria	Bacteroidetes	Cytophagia	Cytophagales	Flammeovirgaceae	Flammeovirga
	ACY24809.1	GH9	cellulase	endo-β-1,4-glucanase (G07-33)	3.2.1.4	uncultured organism	D8VN24		Diversity of glycosyl hydrolases from cellulose-depleting communities enriched from casts of two earthworm species	2010	Ana Beloqui	Other	Unknown	Unknown	NA	NA	NA	NA	NA
	ACY24829.1	GH5	cellulase	endo-β-1,4-glucanase (G08-17) (fragment)	3.2.1.4	uncultured organism	D8VN44		Diversity of glycosyl hydrolases from cellulose-depleting communities enriched from casts of two earthworm species	2010	Ana Beloqui	Other	Unknown	Unknown	NA	NA	NA	NA	NA
	ACY24855.1	GH6	cellulase	cellobiohydrolase (G10-6) (partial)	3.2.1.91	uncultured organism	D8VN70		Diversity of glycosyl hydrolases from cellulose-depleting communities enriched from casts of two earthworm species.	2010	Ana Beloqui	Other	Unknown	Unknown	NA	NA	NA	NA	NA
	ACY39278.1	GH18	chitinase	chitinase (ChiNCTU2)	3.2.1.14	Bacillus cereus NCTU2 / 42	D0VV09	3N11[A]	Crystal structures of bacillus cereus NCTU2 chitinase complexes with chitooligomers reveal novel substrate binding for catalysis: a chitinase without chitin-binding and insertion domains	2010	Yin-Cheng Hsieh	Other	Bacteria	Bacteria	Firmicutes	Bacilli	Bacillales	Bacillaceae	Bacillus
	ACY48055.1	PL6	alginate lyase	alginate lyase (Rmar_1165)	4.2.2.11	Rhodothermus marinus DSM 4252	D0MHU7		Functional Exploration of the Polysaccharide Lyase Family PL6	2016	Sophie Mathieu	Marine	Bacteria	Bacteria	Bacteroidetes	NA	Bacteroidetes Order II Incertae sedis	Rhodothermaceae	Rhodothermus
	ACY48275.1	PL6	alginate lyase	poly-(MG)-lyase / MG-specific alginate lyase (Rmar_1386)	4.2.2.-	Rhodothermus marinus DSM 4252	D0MIG7		Functional Exploration of the Polysaccharide Lyase Family PL6	2016	Sophie Mathieu	Marine	Bacteria	Bacteria	Bacteroidetes	NA	Bacteroidetes Order II Incertae sedis	Rhodothermaceae	Rhodothermus
	ADA72015.1	GH16	agarase	β-agarase (AgaA)	3.2.1.81	Pseudoalteromonas sp. AG52	D5G3B2		Molecular cloning, characterization and enzymatic properties of a novel βeta-agarase from a marine isolate Psudoalteromonas sp. AG52	2012	Oh, ChulhongC.	Marine	Bacteria	Bacteria	Proteobacteria	Gammaproteobacteria	Alteromonadales	Pseudoalteromonadaceae	Pseudoalteromonas
	ADB85438.1	GH7	cellulase	cellobiohydrolase (GH7B;LqCel7B) (Cel7B)	3.2.1.176	Limnoria quadripunctata	D4HRL0	4GWA[A,B]	Molecular insight into lignocellulose digestion by a marine isopod in the absence of gut microbes	2010	Andrew J. Kinga	NA	Eukaryota	Other Eukaryota	NA	NA	NA	NA	NA
	ADB89905.1	GH46	chitosanase	chitosanase	3.2.1.132	Janthinobacterium sp. 4239			Isolation, characterization and heterologous expression of a novel chitosanase from Janthinobacterium sp. strain 4239	2010	Johnsen,M.G.	Other	Bacteria	Bacteria	Proteobacteria	Betaproteobacteria	Burkholderiales	Oxalobacteraceae	Janthinobacterium
	ADC56143.1	GH8	cellulase	endo-β-1,4-glucanase (Cel10;Kvar_0212)	3.2.1.4	Klebsiella variicola At-22	D3RD09	5GY3[A]	The crystal structure of the endoglucanase Cel10, a family 8 glycosyl hydrolase from Klebsiella pneumoniae	1996	Pedro M Alzari	NA	Bacteria	Bacteria	Proteobacteria	Gammaproteobacteria	Enterobacterales	Enterobacteriaceae	Klebsiella
	ADD12042.1	GH12	cellulase	endoglucanase A (EglA) (partial)	3.2.1.4	Aspergillus niger VTCC F-021 / VTCC-F021	D3YC02		Cloning, expression, purification, and properties of an endoglucanase gene (glycosyl hydrolase family 12) from Aspergillus niger VTCC-F021 in Pichia pastoris.	2011	Pham TH	NA	Eukaryota	Fungi	NA	NA	NA	NA	NA
	ADD60418.1	GH16	agarase	β-agarase	3.2.1.81	Pseudoalteromonas sp. AG4	D7NPL0		Cloning, purification and biochemical characterization of beta agarase from the marine bacterium Pseudoalteromonas sp. AG4.	2010	Oh,C.	Marine	Bacteria	Bacteria	Proteobacteria	Gammaproteobacteria	Alteromonadales	Pseudoalteromonadaceae	Pseudoalteromonas
	ADD62401.1	GH5	cellulase	cellulase (CelB)	3.2.1.4	Bacillus sp. BG-CS10	D4P8C6	5E09[A]	Effects of salts on activity of halophilic cellulase with glucomannanase activity isolated from alkaliphilic and halophilic Bacillus sp. BG-CS10	2011	Guimin Zhang	Other	Bacteria	Bacteria	Firmicutes	Bacilli	Bacillales	Bacillaceae	Bacillus
	ADD71777.1	GH5	cellulase	endo-β-1,4-glucanase (Cel5G) (Cel5G)	3.2.1.4	uncultured bacterium	D4P8G6		Cloning and functional characterization of a novel endo-beta-1,4-glucanase gene from a soil-derived metagenomic library	2010	Juan Liu	Other	Bacteria	Unknown	NA	NA	NA	NA	NA
	ADD92366.1	GH16	carrageenase	κ-carrageenase	3.2.1.83	Pseudoalteromonas sp. LL1 / Pseudoalteromonas porphyrae LL1	D5K195		Purification and characterization of kappa-carrageenase from the marine bacterium Pseudoalteromonas porphyrae for hydrolysis of kappa-carrageenan	2011	Guang-Lei Liu	Marine	Bacteria	Bacteria	Proteobacteria	Gammaproteobacteria	Alteromonadales	Pseudoalteromonadaceae	Pseudoalteromonas
	ADF46235.1	GH118	agarase	β-agarase (AgaXa)	3.2.1.81	Catenovulum sp. X3	D5LUQ3		Characterization of a novel ?-agarase from an agar-degrading bacterium Catenovulum sp. X3.	2013	Xie,W.	Marine	Bacteria	Bacteria	Proteobacteria	Gammaproteobacteria	Alteromonadales	Alteromonadaceae	Catenovulum
	ADG22163.1	GH18	chitinase	chitinase 3 (Chi3;PmChi3) (partial)	3.2.1.14	Penaeus monodon	D6N9T3		Chitinases from the black tiger shrimp Penaeus monodon: phylogenetics, expression and activities	2010	Porranee Proespraiwong	Marine	Eukaryota	Other Eukaryota	NA	NA	NA	NA	NA
	ADG96019.1	GH75	chitosanase	chitosanase (ChP;PgChP)	3.2.1.132	Penicillium chrysogenum AS51D	D7R809		Characterization of the novel antifungal chitosanase PgChP and the encoding gene from Penicillium chrysogenum	2010	Rodriguez-Martin,A.	Other	Eukaryota	Fungi	NA	NA	NA	NA	NA
	ADH51728.1	GH5	cellulase	endo-β-1,4-glucanase (GtCel5A) (Cel5A)	3.2.1.4	Gloeophyllum trabeum ATCC 11539	D7REW1		Proteomic and Functional Analysis of the Cellulase System Expressed by Postia placenta during Brown Rot of Solid Wood	2011	Jae San Ryu	Other	Eukaryota	Fungi	NA	NA	NA	NA	NA
	ADH51729.1	GH5	cellulase	endo-β-1,4-glucanase (PpCel5A) (Cel5A)	3.2.1.4	Postia placenta Mad-698-R	D7REW2		Proteomic and Functional Analysis of the Cellulase System Expressed by Postia placenta during Brown Rot of Solid Wood	2011	Jae San Ryu	Other	Eukaryota	Fungi	NA	NA	NA	NA	NA
	ADH51731.1	GH12	cellulase	endo-β-1,4-glucanase (PpCel12A) (partial) (Cel12A)	3.2.1.4	Postia placenta Mad-698-R	D7REW4		Proteomic and functional analysis of the cellulase system expressed by Postia placenta during brown rot of solid wood.	2011	Ryu JS	NA	Eukaryota	Fungi	NA	NA	NA	NA	NA
	ADJ56636.1	GH18	chitinase	chitinase (Chi-1;SCChi-1)	3.2.1.14	Bacillus sp. SC081 / Bacillus atrophaeus SC081	D8V3F2		Overexpression and characterization of thermostable chitinase from Bacillus atrophaeus SC081 in Escherichia coli	2011	Eun Kyung Cho	Other	Bacteria	Bacteria	Firmicutes	Bacilli	Bacillales	Bacillaceae	Bacillus
	ADK66823.1	GH5	cellulase	endo-/exo-type cellulase (CelEdx16)	3.2.1.4	Clostridiaceae bacterium AN-C16-KBRB	E0A3Q5		A novel bifunctional endo-/exo-type cellulase from an anaerobic ruminal bacterium	2010	Kyong-Cheol Ko	Other	Bacteria	Bacteria	Firmicutes	Clostridia	Clostridiales	Clostridiaceae	unknown
	ADM25828.1	GH50	agarase	β-agarase (Aga41A) (neoagarotetraose-producing)	3.2.1.81	Vibrio sp. CN41			Cloning, Expression, and Characterization of a New {beta}-Agarase from Vibrio sp. Strain CN41	2011	Liao,L.	Marine	Bacteria	Bacteria	Proteobacteria	Gammaproteobacteria	Vibrionales	Vibrionaceae	Vibrio
	ADM89627.1	GH5	cellulase	endoglucanase (RuCelB;RuCel5B;6C6) (Cel5B)	3.2.1.4	uncultured rumen bacterium			Screening and characterization of a cellulase with endocellulase and exocellulase activity from yak rumen metagenome	2011	LeiBao	Other	Bacteria	Unknown	NA	NA	NA	NA	NA
	ADM99099.1	GH5	cellulase	endo-β-1,4-glucanase Z (CelZ;EgZ;Dda3937_02793) (Cel5A=Cel5Z)	3.2.1.4	Dickeya dadantii 3937	P07103	1EGZ[A,B,C]	Type II protein secretion in gram-negative pathogenic bacteria: the study of the structure/secretion relationships of the cellulase Cel5 (formerly EGZ) from Erwinia chrysanthemi	2001	Virginie Chapon	NA	Bacteria	Bacteria	Proteobacteria	Gammaproteobacteria	Enterobacterales	Pectobacteriaceae	Dickeya
	ADU75731.1	GH48	cellulase	exo-β-1,4-glucanase (Clo1313_2747; CelS)	3.2.1.176	Hungateiclostridium thermocellum DSM 1313	C7ED31	5YJ6[A]	Determination of the native features of the exoglucanase Cel48S from Clostridium thermocellum	2018	Ya‑Jun Liu	NA	Bacteria	Bacteria	Firmicutes	Clostridia	Clostridiales	Hungateiclostridiaceae	Hungateiclostridium
	ADV02752.1	GH18	chitinase	chitinase (Chi1)	3.2.1.14	Trichothecium roseum			Cloning and functional analysis of a novel chitinase gene Trchi1 from Trichothecium roseum	2012	Hongquan Xian	NA	Eukaryota	Fungi	NA	NA	NA	NA	NA
	ADV50035.1	GH5	cellulase	endoglucanase (Celal_2753)	3.2.1.4	Cellulophaga algicola DSM 14237			Expression and characterization of a cold-adapted, thermotolerant and denaturant-stable GH5 endoglucanase Celal_2753 that withstands boiling from the psychrophilic bacterium Cellulophaga algicola IC166T	2015	Wang, Y.	NA	Bacteria	Bacteria	Bacteroidetes	Flavobacteriia	Flavobacteriales	Flavobacteriaceae	Cellulophaga
	ADV90768.1	GH18	chitinase	chitinase (Chi1)	3.2.1.14	Metschnikowia fructicola AP47			Postharvest application of a novel chitinase cloned from Metschnikowia fructicola and overexpressed in Pichia pastoris to control brown rot of peaches	2015	Houda Banani	NA	Eukaryota	Fungi	NA	NA	NA	NA	NA
	ADX05734.1	GH5	cellulase	SARM_0063 / 2527869_58630 / TW-33	3.2.1.4	uncultured organism		4YHG[A,B]	Structural Features of a Bacteroidetes-Affiliated Cellulase Linked with a Polysaccharide Utilization Locus.	2015	A.E. Naas	NA	Unknown	Unknown	NA	NA	NA	NA	NA
	ADX60067.1	GH7	cellulase	cellobiohydrolase I (Cbh1)	3.2.1.176	Talaromyces funiculosus NCL1		4XEB[A]	Engineering enhanced cellobiohydrolase activity	2018	Larry E. Taylor II	NA	Eukaryota	Fungi	NA	NA	NA	NA	NA
	ADX78144.1	GH5	cellulase	endoglucanase / cellulase (Egl2)	3.2.1.4	Aspergillus fumigatus Z5			Expression, purification and characterization of two thermostable endoglucanases cloned from a lignocellulosic decomposing fungi Aspergillus fumigatus Z5 isolated from compost	2011	Dongyang Liu	NA	Eukaryota	Fungi	NA	NA	NA	NA	NA
	ADX78145.1	GH5	cellulase	endoglucanase / cellulase (Egl3)	3.2.1.4	Aspergillus fumigatus Z5			Expression, purification and characterization of two thermostable endoglucanases cloned from a lignocellulosic decomposing fungi Aspergillus fumigatus Z5 isolated from compost	2011	Dongyang Liu	NA	Eukaryota	Fungi	NA	NA	NA	NA	NA
	ADX86895.1	GH6	cellulase	cellobiohydrolase II (Cbh2;CbhII;PdCel6A) (Cel6A)	3.2.1.91	Thermobifida fusca YX			Transcription analysis of lignocellulolytic enzymes of Penicillium decumbens 114-2 and its catabolite-repression-resistant mutant	2011	XiaominWei	NA	Eukaryota	Fungi	NA	NA	NA	NA	NA
	ADY17919.1	GH50	agarase	β-agarase (Hz2) (neoagarotetraose-producing)	3.2.1.81	Agarivorans sp. HZ105			Gene cloning, expression and characterization of a neoagarotetraose-producing beta-agarase from the marine bacterium Agarivorans sp. HZ105	2012	Lin,B.	Marine	Bacteria	Bacteria	Proteobacteria	Gammaproteobacteria	Alteromonadales	Alteromonadaceae	Agarivorans
	ADY28129.1	PL6	alginate lyase	alginate lyase (Celly_0294)	4.2.2.11	Cellulophaga lytica DSM 7489			Functional Exploration of the Polysaccharide Lyase Family PL6	2016	Sophie Mathieu	Marine	Bacteria	Bacteria	Bacteroidetes	Flavobacteriia	Flavobacteriales	Flavobacteriaceae	Cellulophaga
	ADY51207.1	PL6	alginate lyase	poly(α-L-guluronate) lyase / G-specific alginate lyase (Pedsa_0631)	4.2.2.11	Pseudopedobacter saltans DSM 12145			Functional Exploration of the Polysaccharide Lyase Family PL6	2016	Sophie Mathieu	Other	Bacteria	Bacteria	Bacteroidetes	Sphingobacteriia	Sphingobacteriales	Sphingobacteriaceae	Pseudopedobacter
	ADY51208.1	PL6	alginate lyase	alginate lyase (Pedsa_0632)	4.2.2.11	Pseudopedobacter saltans DSM 12145			Functional Exploration of the Polysaccharide Lyase Family PL6	2016	Sophie Mathieu	Other	Bacteria	Bacteria	Bacteroidetes	Sphingobacteriia	Sphingobacteriales	Sphingobacteriaceae	Pseudopedobacter
	ADY54157.1	PL6	alginate lyase	poly-(MG)-lyase / MG-specific alginate lyase (Pedsa_3628)	4.2.2.-	Pseudopedobacter saltans DSM 12145			Functional Exploration of the Polysaccharide Lyase Family PL6	2016	Sophie Mathieu	Other	Bacteria	Bacteria	Bacteroidetes	Sphingobacteriia	Sphingobacteriales	Sphingobacteriaceae	Pseudopedobacter
	ADY54336.1	PL6	alginate lyase	chondroitinase B (Pedsa3807;Pedsa_3807)	4.2.2.19	Pseudopedobacter saltans DSM 12145			Functional Exploration of the Polysaccharide Lyase Family PL6	2016	Sophie Mathieu	Other	Bacteria	Bacteria	Bacteroidetes	Sphingobacteriia	Sphingobacteriales	Sphingobacteriaceae	Pseudopedobacter
	ADZ44606.1	GH5	cellulase	endo-β-1,4-glucanase (EgG5)	3.2.1.4	Phialophora sp. G5 / CGMCC 3328			A novel thermoacidophilic and thermostable endo-beta-1,4-glucanase from Phialophora sp. G5: its thermostability influenced by a distinct beta-sheet and the carbohydrate-binding module	2011	Junqi Zhao	Other	Eukaryota	Fungi	NA	NA	NA	NA	NA
	AEA29710.1	GH80	chitosanase	chitosanase (ChoA;MsChoA)	3.2.1.132	Mitsuaria sp. 141			Mitsuaria chitosanase with unrevealed important amino acid residues: characterization and enhanced production in Pichia pastoris	2013	Peng,N.	Other	Bacteria	Bacteria	Proteobacteria	Betaproteobacteria	Burkholderiales	Mitsuaria	Mitsuaria
	AEB00655.1	GH5	cellulase	endo-β-1,4-glucanase (Endo5A)	3.2.1.4	Paenibacillus sp. ICGEB2008 / MTCC 5639			Synthesis and characterization of chimeric proteins based on cellulase and xylanase from an insect gut bacterium	2011	Nidhi Adlakha	Other	Bacteria	Bacteria	Firmicutes	Bacilli	Bacillales	Paenibacillaceae	Paenibacillus
	AEB69783.1	PL7	alginate lyase	alginate lyase 2A (Alg2A)	4.2.2.11	Flavobacterium sp. S20			Characterization of a new alginate lyase from newly isolated Flavobacterium sp. S20	2013	Lishuxin Huang	Other	Bacteria	Bacteria	Bacteroidetes	Flavobacteriia	Flavobacteriales	Flavobacteriaceae	Flavobacterium
	AEC16039.1	GH18	chitinase	chitinase (Chit;OuChit)	3.2.1.14	Ophiocordyceps unilateralis			Functional expression in Beauveria bassiana of a chitinase gene from Ophiocordyceps unilateralis, an ant-pathogenic fungus	2011	Duriya Chantasingh	Other	Eukaryota	Fungi	NA	NA	NA	NA	NA
	AEF58999.1	GH19	chitinase	class I chitinase (Chia1-1;PgeChia1-1)	3.2.1.14	Picea engelmannii x Picea glauca			Cloning and characterization of chitinases from interior spruce and lodgepole pine	2014	N. Kolosova	Other	Eukaryota	Other Eukaryota	NA	NA	NA	NA	NA
	AEF59000.1	GH19	chitinase	class I chitinase (Chia1-2;PgeChia1-2)	3.2.1.14	Picea engelmannii x Picea glauca			Cloning and characterization of chitinases from interior spruce and lodgepole pine	2014	N. Kolosova	Other	Eukaryota	Other Eukaryota	NA	NA	NA	NA	NA
	AEF59005.1	GH19	chitinase	class I chitinase (Chia1-1;PcChia1-1)	3.2.1.14	Pinus contorta			Cloning and characterization of chitinases from interior spruce and lodgepole pine	2014	N. Kolosova	Other	Eukaryota	Other Eukaryota	NA	NA	NA	NA	NA
	AEH04391.1	GH9	cellulase	endo-β-1,4-glucanase (ThCel9A) (Cel9A)	3.2.1.4	Thermobifida halotolerans YIM 90462			Cloning, expression and characterization of an alkaline thermostable GH9 endoglucanase from Thermobifida halotolerans YIM 90462(T)	2011	Feng Zhang	Other	Bacteria	Bacteria	Actinobacteria	Actinobacteria	Streptosporangiales	Nocardiopsaceae	Thermobifida
	AEH16745.1	GH18	chitinase	chitinase II (CHI II)	3.2.1.14	Glaciozyma antarctica PI12			Molecular cloning, expression and biochemical characterisation of a cold-adapted novel recombinant chitinase from Glaciozyma antarctica PI12	2011	Aizi Nor Mazila Ramli	NA	Eukaryota	Fungi	NA	NA	NA	NA	NA
	AEI98922.1	GH8	cellulase	acidic endocellulase (CEL8M) (Cel8M)	3.2.1.4	uncultured bacterium			Isolation of cold-active, acidic endocellulase from Ladakh soil by functional metagenomics	2013	Bhat,A.	Other	Bacteria	Unknown	NA	NA	NA	NA	NA
	AEJ35167.1	GH12	cellulase	endo-β-1,4-glucanase (Cel12g;GtCel12A) (Cel12A)	3.2.1.4	Gloeophyllum trabeum ATCC 11539	P84196		Processive endoglucanase active in crystalline cellulose hydrolysis by the brown rot basidiomycete Gloeophyllum trabeum.	2014	Roni Cohen	NA	Eukaryota	Fungi	NA	NA	NA	NA	NA
	AEK21789.1	GH6	cellulase	cellulase (Cel6H) (partial) (Cel6H)	3.2.1.4	Thermobifida fusca YX			Construction of a Metagenomic library from compost and screening of cellulase- and xylanase-positive clones	2010	Eun Ju Kwon	Other	Bacteria	Unknown	NA	NA	NA	NA	NA
	AEK80424.1	GH16	agarase	agarase (AgaYT)	3.2.1.81	Flammeovirga yaeyamensis YT			Cloning and characterization of beta-agarase AgaYT from Flammeovirga yaeyamensis strain YT	2011	Yang,J.I.	Marine	Bacteria	Bacteria	Bacteroidetes	Cytophagia	Cytophagales	Flammeovirgaceae	Flammeovirga
	AEL12376.1	GH12	cellulase	endo-β-1,4-glucanase (AuCel12A) (Cel12A)	3.2.1.4	Aspergillus usamii E001			Cloning and bioinformatics analysis of an endoglucanase gene (Aucel12A) from Aspergillus usamii and its functional expression in Pichia pastoris.	2012	Shi H	Other	Eukaryota	Fungi	NA	NA	NA	NA	NA
	AEL88496.1	GH9	cellulase	endo-β-1,4-glucanase (PgKOR) (membrane-bound)	3.2.1.4	Picea glauca			The endo-1,4-beta-glucanase Korrigan exhibits functional conservation between gymnosperms and angiosperms and is required for proper cell wall formation in gymnosperms	2011	Victoria J. Maloney	Other	Eukaryota	Other Eukaryota	NA	NA	NA	NA	NA
	AEM23896.1	GH5	cellulase	endo-β-1,4-glucanase (Egl;ApCel5A) (Cel5A)	3.2.1.4	Aureobasidium pullulans ATCC 62921 / NRRL Y-2311-1			Recombinant expression, activity screening and functional characterization identifies three novel endo-1,4-beta-glucanases that efficiently hydrolyse cellulosic substrates	2011	José Humberto Tambor	NA	Eukaryota	Fungi	NA	NA	NA	NA	NA
	AEM45646.1	GH5	cellulase	endoglucanase (CelX) (Cel5M)	3.2.1.4	Pseudomonas sp. MM15			Cloning and characterization of a novel cold-active endoglucanase establishing a new subfamily of glycosyl hydrolase family 5 from a psychrophilic deep-sea bacterium	2011	Jinying Yang	Marine	Bacteria	Bacteria	Proteobacteria	Gammaproteobacteria	Pseudomonadales	Pseudomonadaceae	Pseudomonas
	AEM45874.1	PL17	alginate lyase	oligoalginate lyase (AlgL)	4.2.2.26	Sphingomonas sp. MJ-3			Cloning and Characterization of a Novel Oligoalginate Lyase from a Newly Isolated Bacterium Sphingomonas sp. MJ-3	2012	Hwan Hee Park	Other	Bacteria	Bacteria	Proteobacteria	Alphaproteobacteria	Sphingomonadales	Sphingomonadaceae	Sphingomonas
	AEN28574.1	PL28	ulvan lyase	ulvan lyase (IL45_01510)	4.2.2.-	Nonlabens ulvanivorans PLR			Ulvan Lyases Isolated from the Flavobacteria Persicivirga ulvanivorans Are the First Members of a New Polysaccharide Lyase Family	2011	Pi Nyvall Collén	Marine	Bacteria	Bacteria	Bacteroidetes	Flavobacteriia	Flavobacteriales	Flavobacteriaceae	Nonlabens
	AEO50363.1	PL7	alginate lyase	alginate lyase (AlyDW11)	4.2.2.3	uncultured bacterium			Characterization of alginate lyase gene using a metagenomic library constructed from the gut microXora of abalone	2012	Su-Jung Sim	Marine	Bacteria	Unknown	NA	NA	NA	NA	NA
	AEV59725.1	GH5	cellulase	endo-β-1,4-glucanase (En3;CMC6A4-ORF12)	3.2.1.4	uncultured bacterium			Discovery of (hemi-) cellulase genes in a metagenomic library from a biogas digester using 454 pyrosequencing	2013	Xing Yan	NA	Bacteria	Unknown	NA	NA	NA	NA	NA
	AEV89930.1	GH82	carrageenase	Ι-carrageenase(CgiA;CgiA_Ce)	3.2.1.157	Cellulophaga sp. QY3			Purification, Cloning, Characterization and Essential Amino Acid Residues Analysis of a New iota-Carrageenase from Cellulophaga sp.QY3	2013	Ma,S.	Marine	Bacteria	Bacteria	Bacteroidetes	Flavobacteriia	Flavobacteriales	Flavobacteriaceae	Cellulophaga
	AEW10553.1	GH9	cellulase	cellulase (CelA2;BP-CelA2)	3.2.1.4	uncultured bacterium			Metagenomic cellulases highly tolerant towards the presence of ionic liquids-linking thermostability and halotolerance	2011	Nele Ilmberger	Other	Bacteria	Unknown	NA	NA	NA	NA	NA
	AEW23144.1	PL5	alginate lyase	polymannuronate lyase (Aly1)	4.2.2.3	Pseudomonas sp. KS-408			Molecular identification of a polyM-specific alginate lyase from Pseudomonas sp. strain KS-408 for degradation of glycosidic linkages between two mannuronates or mannuronate and guluronate in alginate	2011	Natania Kam	Other	Bacteria	Bacteria	Proteobacteria	Gammaproteobacteria	Pseudomonadales	Pseudomonadaceae	Pseudomonas
	AFC88009.1	PL6	alginate lyase	polyMG-specific alginate lyase (AlyMG)	4.2.2.-	Stenotrophomonas maltophilia KJ-2			Molecular cloning, purification, and characterization of a novel polyMG-specific alginate lyase responsible for alginate MG block degradation in Stenotrophomas maltophilia KJ-2	2012	Su In Lee	Other	Bacteria	Bacteria	Proteobacteria	Gammaproteobacteria	Xanthomonadales	Xanthomonadaceae	Stenotrophomonas
	AFD19009.1	GH18	chitinase	chitinase 2 (Chi2)	3.2.1.14	Coprinellus congregatus H99			Biochemical characterization of chitinase 2 expressed during the autolytic phase of the inky cap, Coprinellus congregatus	2013	Yuri Kang	Other	Eukaryota	Fungi	NA	NA	NA	NA	NA
	AFG25592.1	GH5	cellulase	endoglucanase 5C (PdCel5C) (Cel5C)	3.2.1.4	Penicillium decumbens 114-2			An endo-1,4-beta-glucanase PdCel5C from cellulolytic fungus Penicillium decumbens with distinctive domain composition and hydrolysis product profile	2013	Guodong Liu	NA	Eukaryota	Fungi	NA	NA	NA	NA	NA
	AFG33049.1	GH75	chitosanase	chitosanase (Csn)	3.2.1.132	Penicillium sp. D-1			Cloning and overexpression of a new chitosanase gene from Penicillium sp. D-1	2012	Zhu,X.F.	Other	Eukaryota	Fungi	NA	NA	NA	NA	NA
	AFH78528.1	GH56	hyaluronidase	hyaluronidase (Conohyal-Cn1)	3.2.1.35	Conus consors IV	I0CME7		Recruitment of glycosyl hydrolase proteins in a cone snail venomous arsenal: further insights into biomolecular features of Conus venoms	2012	Aude Violette	Marine	Eukaryota	Other Eukaryota	NA	NA	NA	NA	NA
	AFI56547.1	GH45	cellulase	endoglucanase (Ghf45;DvvENGaseI)	3.2.1.4	Diabrotica virgifera virgifera			Molecular cloning and functional characterization of an endogenous endoglucanase belonging to GHF45 from the western corn rootworm,Diabrotica virgifera virgifera	2013	Arnubio Valencia	NA	Eukaryota	Other Eukaryota	NA	NA	NA	NA	NA
	AFN89565.1	GH45	cellulase	cellulase 45A (AmCel-45A)	3.2.1.4	Anoplophora chinensis			Novel insect cellulases from white spotted longhorn beetle exhibit high glucanase activities and enzymatic synergism in cellulose hydrolysis	2012	Chia-Jung Chang	Other	Eukaryota	Other Eukaryota	NA	NA	NA	NA	NA
	AFP32918.1	GH50	agarase	neoagarotetraose-producing β-agarase (exo-type) (AgWH50A)	3.2.1.81	Agarivorans gilvus WH0801			Cloning, expression, and characterization of a new exo-type agarase producing neoagarotetraose from Agarivorans gilvus WH0801	2014	Liu, Nan	Marine	Bacteria	Bacteria	Proteobacteria	Gammaproteobacteria	Alteromonadales	Alteromonadaceae	Agarivorans
	AFP58892.1	GH8	chitosanase	chitosanase (Csn1794)	3.2.1.132	Paenibacillus sp. 1794			Biochemical and molecular characterization of a thermostable chitosanase produced by the strain Paenibacillus sp. 1794 newly isolated from compost	2013	Zitouni,M.	Other	Bacteria	Bacteria	Firmicutes	Bacilli	Bacillales	Paenibacillaceae	Paenibacillus
	AFP66961.1	GH18	chitinase	chitinase (Chi;DkChi)	3.2.1.14	Dendrolimus kikuchii nucleopolyhedrovirus			Characterization of a novel chitinase, DkChi, from Dendrolimus kikuchii nucleopolyhedrovirus	2013	Qinghua Wang	Other	Viruses	Viruses	NA	NA	NA	NA	NA
	AFR90184.1	GH16	agarase	β-agarase I (Agy1;AgaY1)	3.2.1.81	Saccharophagus sp. AG21			Molecular Cloning, Overexpression, and Enzymatic Characterization of Glycosyl Hydrolase Family 16 β-Agarase from Marine Bacterium Saccharophagus sp. AG21 in Escherichia coli	2013	Youngdeuk Lee	Marine	Bacteria	Bacteria	Proteobacteria	Gammaproteobacteria	Cellvibrionales	Cellvibrionaceae	Saccharophagus
	AFS33217.1	GH56	hyaluronidase	hyaluronidase (Hyal;BvHyal) (partial)	3.2.1.35	Brachypelma vagans			Identification, cDNA cloning and heterologous expression of a hyaluronidase from the tarantula Brachypelma vagans venom	2012	Herlinda Clement	Other	Eukaryota	Other Eukaryota	NA	NA	NA	NA	NA
	AFS36376.1	PL6	alginate lyase	alginate lyase (MASE_04135)	4.2.2.11	Alteromonas macleodii ATCC 27126			Functional Exploration of the Polysaccharide Lyase Family PL6	2016	Sophie Mathieu	Marine	Bacteria	Bacteria	Proteobacteria	Gammaproteobacteria	Alteromonadales	Alteromonadaceae	Alteromonas
	AFS36385.1	PL6	alginate lyase	poly-(MG)-lyase / MG-specific alginate lyase (MASE_04180)	4.2.2.-	Alteromonas macleodii ATCC 27126			Functional Exploration of the Polysaccharide Lyase Family PL6	2016	Sophie Mathieu	Marine	Bacteria	Bacteria	Proteobacteria	Gammaproteobacteria	Alteromonadales	Alteromonadaceae	Alteromonas
	AFV39914.1	GH16	carrageenase	κ-carrageenase	NA	Pseudoalteromonas sp. QY203			Cloning and characterization of a new kappa-carrageenase gene from marine bacterium Pseudoalteromonas sp QY203	2015	Xu Xiaoyan	Marine	Bacteria	Bacteria	Proteobacteria	Gammaproteobacteria	Alteromonadales	Pseudoalteromonadaceae	Pseudoalteromonas
	AGH25912.1	GH56	hyaluronidase	hyaluronidase	3.2.1.35	Loxosceles intermedia	R4J7Z9		A Novel Hyaluronidase from Brown Spider (Loxosceles intermedia)Venom (Dietrich's Hyaluronidase): From Cloning to Functional Characterization	2013	Vale ́ria Pereira Ferrer	Other	Eukaryota	Other Eukaryota	NA	NA	NA	NA	NA
	AGJ83952.1	PL7	alginate lyase	NA	NA	Sphingomonas sp. ZH0			Purification and characterization of alginate lyase from Sphingomonas sp. ZH0	2018	Manman He	Other	Bacteria	Bacteria	Proteobacteria	Alphaproteobacteria	Sphingomonadales	Sphingomonadaceae	Sphingomonas
	AGJ83953.1	PL5	alginate lyase	NA	NA	Sphingomonas sp. ZH0			Purification and characterization of alginate lyase from Sphingomonas sp. ZH0	2018	Manman He	Other	Bacteria	Bacteria	Proteobacteria	Alphaproteobacteria	Sphingomonadales	Sphingomonadaceae	Sphingomonas
	AGL50456.1	GH12	cellulase	endo-β-1,4-glucanase A (CelA;TmCel12A;TM1524;TM_1524;Tmari_1532) (Cel12A)	3.2.1.4	Thermotoga maritima MSB8	Q60032	3AMH[A,B]	Analysis of a Thermotoga maritima DNA fragment encoding two similar thermostable cellulases, CelA and CelB, and characterization of the recombinant enzymes	1996	Wolfgang Liebl	NA	Bacteria	Bacteria	Thermotogae	Thermotogae	Thermotogales	Thermotogaceae	Thermotoga
	AGM38186.2	PL17	alginate lyase	oligoalginate lyase (OAL)	4.2.2.26	Stenotrophomonas maltophilia KJ-2			Molecular characterization of a novel oligoalginate lyase consisting of AlgLand heparinase II/III-like domains from Stenotrophomonas maltophilia KJ-2 and its application to alginate saccharification	2015	Jung Won Shin	Other	Bacteria	Bacteria	Proteobacteria	Gammaproteobacteria	Xanthomonadales	Xanthomonadaceae	Stenotrophomonas
	AGN70890.1	GH82	carrageenase	Ι-carrageenase(CgiB;CgiB_Ce)	3.2.1.157	Cellulophaga sp. QY3			Cloning, expression and characterization of a new iota-carrageenase from marine bacterium, Cellulophaga sp	2013	Ma,S.	Marine	Bacteria	Bacteria	Bacteroidetes	Flavobacteriia	Flavobacteriales	Flavobacteriaceae	Cellulophaga
	AGN95784.1	GH18	chitinase	chitinase (Chi18H8;Chi)	3.2.1.14	uncultured bacterium			Bacterial chitinase with phytopathogen control capacity from suppressive soil revealed by functional metagenomics	2014	Karin Hjort	Other	Bacteria	Unknown	NA	NA	NA	NA	NA
	AGS32241.1	GH9	cellulase	endo-β-1,4-glucanase (CgEG1)	3.2.1.4	Coptotermes gestroi			Deciphering the synergism of endogenous glycoside hydrolase families 1 and 9 from Coptotermes gestroi	2013	João Paulo L. Franco Cairo	NA	Eukaryota	Other Eukaryota	NA	NA	NA	NA	NA
	AGS43006.1	GH16	carrageenase	κ-carrageenase(CgkZ)	3.2.1.83	Zobellia sp. M-2 / CCTCC M2013256			Molecular cloning, characterization, and heterologous expression of a new kappa-carrageenase gene from marine bacterium Zobellia sp.ZM-2	2013	Liu,Z.	Marine	Bacteria	Bacteria	Bacteroidetes	Flavobacteriia	Flavobacteriales	Flavobacteriaceae	Zobellia
	AGT98631.1	GH50	agarase	β-agarase (neoagarobiose-producing) (AgaB1)	3.2.1.81	Thalassotalea agarivorans BCRC17492 / TMA1 / JCM 13379			Characterization and overexpression of a novel beta-agarase from Thalassomonas agarivorans	2014	Liang,S.S.	Marine	Bacteria	Bacteria	Proteobacteria	Gammaproteobacteria	Alteromonadales	Colwelliaceae	Thalassotalea
	AGU13985.1	GH16	agarase	β-agarase (YM01-3)	3.2.1.81	Catenovulum agarivorans YM01			Overexpression and Characterization of a Novel Thermostable beta-Agarase YM01-3, from Marine Bacterium Catenovulum agarivorans YM01(T)	2014	Cui,F.	Marine	Bacteria	Bacteria	Proteobacteria	Gammaproteobacteria	Alteromonadales	Alteromonadaceae	Catenovulum
	AGU42402.1	GH18	chitinase	chitinase (VlCHI)	3.2.1.14	Cordyceps confragosa CA-12			Isolation, partial characterization, and cloning of an extracellular chitinase from the entomopathogenic fungus Verticillium lecanii	2015	G. Yu	Other	Eukaryota	Fungi	NA	NA	NA	NA	NA
	AGV55649.1	GH8	chitosanase	β-1,3-1,4-glucanase / chitosanase (BGlc8H;Lic8H)	3.2.1.132	Paenibacillus sp. X4		5X3A[A,B]	Characterization of a GH family 8 beta-1,3-1,4-glucanase with distinctive broad substrate specificity from Paenibacillus sp X4	2015	Han Beur Na	Other	Bacteria	Bacteria	Firmicutes	Bacilli	Bacillales	Paenibacillaceae	Paenibacillus
	AGW43026.1	GH16	agarase	β-agarase (AgaG1;Orf1) (extracellular)	3.2.1.81	Alteromonas sp. GNUM-1			Cloning, expression, and biochemical characterization of a novel GH16 beta-agarase AgaG1 from Alteromonas sp GNUM-1	2014	Chi, WJ	Marine	Bacteria	Bacteria	Proteobacteria	Gammaproteobacteria	Alteromonadales	Alteromonadaceae	Alteromonas
	AHA42547.2	GH5	cellulase	cellulase (CelE1)	3.2.1.4	uncultured bacterium		4M1R[A,B]	Structure and function of a novel cellulase 5 from sugarcane soil metagenome.	2013	Alvarez TM	NA	Bacteria	Unknown	NA	NA	NA	NA	NA
	AHA95666.1	GH18	chitinase	chitinase (Chi9602;Chi)	3.2.1.14	Bacillus thuringiensis serovar tenebrionis 9602			Molecular Docking and Site-directed Mutagenesis of a Bacillus thuringiensis Chitinase to Improve Chitinolytic, Synergistic Lepidopteran-larvicidal and Nematicidal Activities	2015	Hong Ni	NA	Bacteria	Bacteria	Firmicutes	Bacilli	Bacillales	Bacillaceae	Bacillus
	AHB61202.1	PL8	hyaluronate lyase	hyaluronidase (Hyl;HAase-B) (partial)	4.2.2.1	Bacillus sp. A50			A Novel Hyaluronidase Produced by Bacillus sp. A50	2014	Xueping Guo	Other	Bacteria	Bacteria	Firmicutes	Bacilli	Bacillales	Bacillaceae	Bacillus
	AHB62682.1	GH19	chitinase	chitinase I (Chit1)	3.2.1.14	Dionaea muscipula	Q6DUJ9		Secreted major Venus flytrap chitinase enables digestion of Arthropod prey	2013	Paszota,P.	Other	Eukaryota	Other Eukaryota	NA	NA	NA	NA	NA
	AHC69713.1	PL6	alginate lyase	oligoalginate lyase (polyG-block specific) (OalS6;AlgS6)	4.2.2.26	Shewanella sp. Kz7			Cloning and characterization of the first polysaccharide lyase family 6 oligoalginate lyase from marine Shewanella sp. Kz7	2016	Shangyong Li	Marine	Bacteria	Bacteria	Proteobacteria	Gammaproteobacteria	Alteromonadales	Shewanellaceae	Shewanella
	AHF72516.1	GH56	hyaluronidase	hyaluronidase 2 (Hyal-2;TsHyal-2)	3.2.1.35	Tityus serrulatus	W0HFN9		Molecular, Immunological, and Biological Characterization of Tityus serrulatus Venom Hyaluronidase: New Insights into Its Role in Envenomation	2014	Carolina Campolina Rebello Horta	Other	Eukaryota	Other Eukaryota	NA	NA	NA	NA	NA
	AHF72517.1	GH56	hyaluronidase	hyaluronidase 1 (Hya;Hyal-1;TsHyal-1) (partial)	3.2.1.35	Tityus serrulatus	P85841		Molecular, Immunological, and Biological Characterization of Tityus serrulatus Venom Hyaluronidase: New Insights into Its Role in Envenomation	2014	Carolina Campolina Rebello Horta	Other	Eukaryota	Other Eukaryota	NA	NA	NA	NA	NA
	AHI15752.1	GH45	cellulase	glycoside hydrolase family 45 (Gh45-1)	3.2.1.4	Apriona japonica			Identification and characterization of plant cell wall degrading enzymes from three glycoside hydrolase families in the cerambycid beetle Apriona japonica	2014	Yannick Pauchet	Other	Eukaryota	Other Eukaryota	NA	NA	NA	NA	NA
	AHI15753.1	GH45	cellulase	glycoside hydrolase family 45 (Gh45-2)	3.2.1.4	Apriona japonica			Identification and characterization of plant cell wall degrading enzymes from three glycoside hydrolase families in the cerambycid beetle Apriona japonica	2014	Yannick Pauchet	Other	Eukaryota	Other Eukaryota	NA	NA	NA	NA	NA
	AHL27894.1	GH12	cellulase	cellulase (Lc-CelA)	3.2.1.4	uncultured bacterium		3WX5[A,B]	Structure and stability of metagenome-derived glycoside hydrolase family 12 cellulase (LC-CelA) a homolog of Cel12A from Rhodothermus marinus	2014	Hiroyuki Okano	Other	Bacteria	Unknown	NA	NA	NA	NA	NA
	AHL27900.1	GH9	cellulase	cellulase (Lc-CelG)	3.2.1.4	uncultured bacterium		3X17[A,B]	Structure, activity, and stability of metagenome-derived glycoside hydrolase family 9 endoglucanase with an N-terminal Ig-like domain	2014	Hiroyuki Okano	NA	Bacteria	Unknown	NA	NA	NA	NA	NA
	AHM94172.1	GH50	agarase	β-agarase (AgWH50C) (neoagarobiose-producing)	3.2.1.81	Agarivorans gilvus WH0801		5Z6P[A,B]	Cloning, expression, and characterization of a new exo-type agarase producing neoagarotetraose from Agarivorans gilvus WH0801	2014	Liu, Nan	Marine	Bacteria	Bacteria	Proteobacteria	Gammaproteobacteria	Alteromonadales	Alteromonadaceae	Agarivorans
	AHN05534.1	GH16	carrageenase	κ-carrageenase(CgkS)	3.2.1.83	Shewanella sp. Kz7			A new kappa-carrageenase CgkS from marine bacterium Shewanella sp Kz7	2015	Wang Linna	Marine	Bacteria	Bacteria	Proteobacteria	Gammaproteobacteria	Alteromonadales	Shewanellaceae	Shewanella
	AHN09982.1	GH6	cellulase	endoglucanase (ThCel6A) (alkali-stable) (Cel6A)	3.2.1.4	Thermobifida fusca YX			Heterologous expression and characterization of a novel halotolerant, thermostable, and alkali-stable GH6 endoglucanase from Thermobifida halotolerans YIM 90462T	2014	Yi-Rui Yin	Other	Bacteria	Bacteria	Actinobacteria	Actinobacteria	Streptosporangiales	Nocardiopsaceae	Thermobifida
	AHV83755.1	GH5	cellulase	broad specificity endo-β-glucanase (Egl5A;TeEgl5A)	3.2.1.4	Rasamsonia emersonii CBS 394.64			A thermophilic endo-1,4-beta-glucanase from Talaromyces emersonii CBS394.64 with broad substrate specificity and great application potentials	2014	Kun Wang	Other	Eukaryota	Fungi	NA	NA	NA	NA	NA
	AHW45238.1	PL17	alginate lyase	oligoalginate lyase (OalS17)	4.2.2.26	Shewanella sp. Kz7			Cloning, overexpression and characterization of a new oligoalginate lyase from a marine bacterium, Shewanella sp.	2015	Linna Wang	Marine	Bacteria	Bacteria	Proteobacteria	Gammaproteobacteria	Alteromonadales	Shewanellaceae	Shewanella
	AHZ63793.1	GH18	chitinase	chitinase (ChiB;ChiBjp)	3.2.1.14	Serratia marcescens JPP1			Chitinase from a Novel Strain of Serratia marcescens JPP1 for Biocontrol of Aflatoxin: Molecular Characterization and Production Optimization Using Response Surface Methodology	2014	Kai Wang	Other	Bacteria	Bacteria	Proteobacteria	Gammaproteobacteria	Enterobacterales	Yersiniaceae	Serratia
	AIA22721.1	GH86	agarase	β-agarase (Aga4383)	3.2.1.81	Flammeovirga pacifica WPAGA1			Expression and characterization of a thermostable and pH-stable beta-agarase encoded by a new gene from Flammeovirga pacifica WPAGA1	2015	Hou, Yanping	Marine	Bacteria	Bacteria	Bacteroidetes	Cytophagia	Cytophagales	Flammeovirgaceae	Flammeovirga
	AIC79156.1	GH5	cellulase	cellulase (CelA;CsCelA)	3.2.1.4	Ciboria shiraiana			Screening, cloning and expression analysis of a cellulase derived from the causative agent of hypertrophy sorosis scleroteniosis, Ciboria shiraiana	2015	Ruihua Lü	Other	Eukaryota	Fungi	NA	NA	NA	NA	NA
	AID57617.1	GH5	cellulase	endoglucanase (CellMM5.1;Cell5.1_3)	3.2.1.4	uncultured bacterium			Identification and Characterization of a Halotolerant, Cold-Active Marine Endo-beta-1,4-Glucanase by Using Functional Metagenomics of Seaweed-Associated Microbiota	2014	Marjolaine Martin	Marine	Bacteria	Unknown	NA	NA	NA	NA	NA
	AIJ19564.1	GH5	cellulase	endo-cellulase (AC2aCel5A) (Cel5A)	3.2.1.4	Bacteroidetes bacterium AC2a		4YHE[A,B]	Do rumen bacteroidetes utilize an alternative mechanism for cellulose degradation?	2014	A. E. Naas	NA	Bacteria	Bacteria	Bacteroidetes	NA	NA	NA	NA
	AIK03053.1	GH6	cellulase	exo-cellulase C7 (CelC7;Cbhc7)	3.2.1.-	Orpinomyces sp. Y102		5JX5[A,B,C,D]	A highly active beta-glucanase from a new strain of rumen fungus Orpinomyces sp.Y102 exhibits cellobiohydrolase and cellotriohydrolase activities	2014	Yo-Chia Chen	Other	Eukaryota	Fungi	NA	NA	NA	NA	NA
	AIL54323.1	PL8	hyaluronate lyase	glycosaminoglycan lyase / eliminase (HCLase)	4.2.2.1	Vibrio sp. FC509			A novel eliminase from a marine bacterium that degrades hyaluronan and chondroitin sulfate	2014	Wenjun Han	Marine	Bacteria	Bacteria	Proteobacteria	Gammaproteobacteria	Vibrionales	Vibrionaceae	Vibrio
	AIL95870.1	GH7	cellulase	cellobiohydrolase I (Cbh1;CbhI;PcCel7A) (Cel7A)	3.2.1.176	Penicillium canescens F-178 / RN3-11-7			Homologous cloning, purification and characterization of highly active cellobiohydrolase I (Cel7A) from Penicillium canescens	2014	Pavel V. Volkov	NA	Eukaryota	Fungi	NA	NA	NA	NA	NA
	AIT14660.1	GH16	agarase	β-agarase (YM01-1)	3.2.1.81	Catenovulum agarivorans YM01			Characterization and overexpression of a glycosyl hydrolase family 16 beta-agarase YM01-1 from marine bacterium Catenovulum agarivorans YMO1(T)	2018	An, Ke	Marine	Bacteria	Bacteria	Proteobacteria	Gammaproteobacteria	Alteromonadales	Alteromonadaceae	Catenovulum
	AIW06012.1	GH18	chitinase	chitinase 2 (Chit2)	3.2.1.14	Thermomyces lanuginosus SSBP			The multi-chitinolytic enzyme system of the compost-dwelling thermophilic fungus Thermomyces lanuginosus	2015	Meng Zhang	Other	Eukaryota	Fungi	NA	NA	NA	NA	NA
	AIX97359.1	GH12	cellulase	endoglucanase	3.2.1.4	Aspergillus niger HO			An acidothermophilic functionally active novel GH12 family endoglucanase from Aspergillus niger HO: purification, characterization and molecular interaction studies.	2015	Rawat R	NA	Eukaryota	Fungi	NA	NA	NA	NA	NA
	AIY22644.1	PL5	alginate lyase	polyM-specific alginate lyase (AlgA)	4.2.2.3	Pseudomonas sp. E03			Characterization of a new endo-type polyM-specific alginate lyase from Pseudomonas sp.	2015	Ben-Wei Zhu	Marine	Bacteria	Bacteria	Proteobacteria	Gammaproteobacteria	Pseudomonadales	Pseudomonadaceae	Pseudomonas
	AIY22661.1	PL7	alginate lyase	alginate lyase (AlgB) (partial)	4.2.2.11	Vibrio sp. W13			Characterization of a new endo-type alginate lyase from Vibrio sp. W13	2015	Benwei Zhu	Marine	Bacteria	Bacteria	Proteobacteria	Gammaproteobacteria	Vibrionales	Vibrionaceae	Vibrio
	AIY68670.1	PL7	alginate lyase	alkaline alginate lyase (Alyl1)	4.2.2.11	Agarivorans sp. L11			Cloning, Expression, and Characterization of a Cold-Adapted and Surfactant-Stable Alginate Lyase from Marine Bacterium Agarivorans sp. L11	2015	Shangyong Li	Marine	Bacteria	Bacteria	Proteobacteria	Gammaproteobacteria	Alteromonadales	Alteromonadaceae	Agarivorans
	AJA30433.1	GH46	chitosanase	chitosanase (CsnA)	3.2.1.132	uncultured bacterium			Screening and characterization of a highly-active chitosanase based on metagenomic technology	2015	Li, Heng	Other	Bacteria	Unknown	NA	NA	NA	NA	NA
	AJG44374.1	GH75	chitosanase	chitosanase (CsnW2)	3.2.1.132	Aspergillus clavatus W-2			Characterization of a new family 75 chitosanase from Aspergillus sp W-2	2015	Zhang, JP	Other	Eukaryota	Fungi	NA	NA	NA	NA	NA
	AJO61885.1	PL7	alginate lyase	alginate lyase (AlyL2)	4.2.2.11	Agarivorans sp. L11			Family 13 carbohydrate-binding module of alginate lyase from Agarivorans sp. L11 enhances its catalytic efficiency and thermostability, and alters its substrate preference and product distribution	2015	Shangyong Li	Marine	Bacteria	Bacteria	Proteobacteria	Gammaproteobacteria	Alteromonadales	Alteromonadaceae	Agarivorans
	AKC91346.1	GH45	cellulase	cellulase (Eng-2;ArENG2)	3.2.1.4	Adineta ricciae			Multiple horizontally acquired genes from fungal and prokaryotic donors encode cellulolytic enzymes in the bdelloid rotifer Adineta ricciae	2015	L. Szydlowski,	Other	Eukaryota	Other Eukaryota	NA	NA	NA	NA	NA
	AKH41065.1	PL17	alginate lyase	NA	NA	Vibrio sp. W13			Characterization of a new oligoalginate lyase from marine bacterium Vibrio sp	2018	Zuochen Yu	Marine	Bacteria	Bacteria	Proteobacteria	Gammaproteobacteria	Vibrionales	Vibrionaceae	Vibrio
	AKH90729.1	GH45	cellulase	cellulase I (Bh-EGaseI)	3.2.1.4	Batocera horsfieldi			Molecular cloning, expression, purification and characterization of a novel cellulase gene (Bh-EGaseI) in the beetle Batocera horsfieldi	2015	Hui-Zhen Mei	Other	Eukaryota	Other Eukaryota	NA	NA	NA	NA	NA
	AKM77638.1	GH18	chitinase	chitinase (Chit2;Ifu-Chit2)	3.2.1.14	Cordyceps fumosorosea RCEF3304	E5KZV1		Cloning and expression analysis of the chitinase gene Ifu-chit2 from Isaria fumosorosea	2015	Huimin Meng	Other	Eukaryota	Fungi	NA	NA	NA	NA	NA
	AKQ62598.1	PL16	hyaluronate lyase	hyaluronidase (Hyal_Sk)	4.2.2.1	Streptomyces koganeiensis ATCC 31394		4UFQ[A,B]	Identification and characterization of a bacterial hyaluronidase and its production in recombinant form	2016	Luciano Messina	NA	Bacteria	Bacteria	Actinobacteria	Actinobacteria	Streptomycetales	Streptomycetaceae	Streptomyces
	ALC76666.1	GH5	cellulase	cellulase (fragment)	3.2.1.4	Photobacterium panuliri LBS5T			Cloning, Overexpression, and Characterization of Halostable,Solvent-Tolerant Novel beta-Endoglucanase from a Marine Bacterium Photobacterium panuliri LBS5(T) (DSM 27646(T))	2015	Kamal Deep	Marine	Bacteria	Bacteria	Proteobacteria	Gammaproteobacteria	Vibrionales	Vibrionaceae	Photobacterium
	ALE45870.1	PL7	alginate lyase	NA	NA	Flammeovirga sp. MY04			Novel Alginate Lyase (Aly5) from a Polysaccharide-Degrading Marine Bacterium, Flammeovirga sp. Strain MY04: Effects of Module Truncation on Biochemical Characteristics, Alginate Degradation Patterns, and Oligosaccharide-Yielding Properties	2015	Wenjun Han	Marine	Bacteria	Bacteria	Bacteroidetes	Cytophagia	Cytophagales	Flammeovirgaceae	Flammeovirga
	ALX38276.1	GH5	cellulase	endo-β-1,4-glucanase / celulase (CelDZ1a)	3.2.1.4	Thermoanaerobacterium sp. A57Txylan		5FIP[A,B,C,D]	Discovery and Characterization of a Thermostable and Highly Halotolerant GH5 Cellulase from an Icelandic Hot Spring Isolate	2016	Dimitra Zarafeta	NA	Bacteria	Bacteria	Firmicutes	Clostridia	Thermoanaerobacterales	Thermoanaerobacterales Family III Incertae Sedis	Thermoanaerobacterium
	AMA19991.1	PL24	ulvan lyase	ulvan lyase (LOR_107)	4.2.2.-	Alteromonas sp. LOR		6BYP[A,B]	New Family of Ulvan Lyases Identified in Three Isolates from the Alteromonadales Order	2016	Kopel,M.	Marine	Bacteria	Bacteria	Proteobacteria	Gammaproteobacteria	Alteromonadales	Alteromonadaceae	Alteromonas
	AMA19992.1	PL24	ulvan lyase	ulvan lyase (PLSV_3875)	4.2.2.-	Pseudoalteromonas sp. PLSV			New Family of Ulvan Lyases Identified in Three Isolates from the Alteromonadales Order	2016	Kopel,M.	Marine	Bacteria	Bacteria	Proteobacteria	Gammaproteobacteria	Alteromonadales	Pseudoalteromonadaceae	Pseudoalteromonas
	AMR08481.1	PL17	alginate lyase	NA	NA	Halomonas sp. QY114			Cloning and characterization of two thermo- and salt-tolerant oligoalginate lyases from marine bacterium Halomonas sp.	2016	Xuemei Yang	Marine	Bacteria	Bacteria	Proteobacteria	Gammaproteobacteria	Oceanospirillales	Halomonadaceae	Halomonas
	AMR08482.1	PL17	alginate lyase	NA	NA	Halomonas sp. QY114			Cloning and characterization of two thermo- and salt-tolerant oligoalginate lyases from marine bacterium Halomonas sp.	2016	Xuemei Yang	Marine	Bacteria	Bacteria	Proteobacteria	Gammaproteobacteria	Oceanospirillales	Halomonadaceae	Halomonas
	AND74761.1	GH5	cellulase	cellulase 5R (Cel5R;Cel5R_FS)	3.2.1.4	uncultured bacterium		5I2U[A,B]	Biochemical and structural characterization of a novel halotolerant cellulase from soil metagenome	2016	Roma Garg,	NA	Bacteria	Unknown	NA	NA	NA	NA	NA
	ANN44251.1	GH16	agarase	β-agarase (AgaB)	3.2.1.81	Flammeovirga sp. SJP92			A beta-agarase with high pH stability from Flammeovirga sp. SJP92	2016	Dong,Q.	Marine	Bacteria	Bacteria	Bacteroidetes	Cytophagia	Cytophagales	Flammeovirgaceae	Flammeovirga
	ANQ49908.1	PL7	alginate lyase	NA	NA	Flammeovirga sp. MY04			Biochemical Characteristics and Variable Alginate-Degrading Modes of a Novel Bifunctional Endolytic Alginate Lyase	2017	Yuanyuan Cheng	Marine	Bacteria	Bacteria	Bacteroidetes	Cytophagia	Cytophagales	Flammeovirgaceae	Flammeovirga
	ANQ49913.1	PL7	alginate lyase	NA	NA	Flammeovirga sp. MY04			A Novel Bifunctional Endolytic Alginate Lyase with Variable Alginate-Degrading Modes and Versatile Monosaccharide-Producing Properties	2018	Chune Peng	Marine	Bacteria	Bacteria	Bacteroidetes	Cytophagia	Cytophagales	Flammeovirgaceae	Flammeovirga
	AOW31663.1	GH18	chitinase	chitinase 3 (Cht3; CAALFM_CR10110WA)	3.2.1.14	Candida albicans SC5314	P40954		Molecular cloning and characterization of chitinase genes from Candida albicans	1995	KENNETH J. MCCREATH	Other	Eukaryota	Fungi	NA	NA	NA	NA	NA
	APX55175.1	GH82	carrageenase	Ι-carrageenase(CgiF)	3.2.1.157	Flavobacterium sp. YS-80-122			Cloning and characterization of a new cold-adapted and thermo-tolerant iota-carrageenase from marine bacterium Flavobacterium sp YS-80-122	2017	Li, Shangyong	Marine	Bacteria	Bacteria	Bacteroidetes	Flavobacteriia	Flavobacteriales	Flavobacteriaceae	Flavobacterium
	AQN80853.1	GH96	agarase	α-agarase (AgaD)	3.2.1.158	Thalassomonas sp. LD5			Characterization of an α-agarase from Thalassomonas sp LD5 and its hydrolysate	2018	Weibin Zhang	Marine	Bacteria	Bacteria	Proteobacteria	Gammaproteobacteria	Alteromonadales	Colwelliaceae	Thalassomonas
	ASA33933.1	PL7	alginate lyase	NA	NA	Vibrio sp. NJU-03			Characterization of a new endo-type alginate lyase from Vibrio sp. NJU-03	2017	Benwei Zhu	Marine	Bacteria	Bacteria	Proteobacteria	Gammaproteobacteria	Vibrionales	Vibrionaceae	Vibrio
	ASA33934.1	PL7	alginate lyase	NA	NA	Flammeovirga sp. NJ-04			Expression and characterization of a new heat‑stable endo‑type alginate lyase from deep‑sea bacterium Flammeovirga sp. NJ‑04	2017	Benwei Zhu	Marine	Bacteria	Bacteria	Bacteroidetes	Cytophagia	Cytophagales	Flammeovirgaceae	Flammeovirga
	ASA33935.1	PL7	alginate lyase	NA	NA	Vibrio sp. NJ-04			Cloning and characterization of a new pH-stable alginate lyase with high salt tolerance from marine Vibrio sp. NJ-04	2018	Benwei Zhu	Marine	Bacteria	Bacteria	Proteobacteria	Gammaproteobacteria	Vibrionales	Vibrionaceae	Vibrio
	ASO66823.1	GH18	chitinase	group II chitinase	3.2.1.14	Ostrinia furnacalis			Structural analysis of group II chitinase (ChtII) catalysis completes the puzzle of chitin hydrolysis in insects	2017	Wei Chen	Other	Eukaryota	Other Eukaryota	NA	NA	NA	NA	NA
	ATB23536.1	PL6	alginate lyase	heparin-sulfate lyase (BcellWH2_01709;BACWH2_1592;HepB)	4.2.2.8	Thalassomonas sp. LD5			Characterization of a new endo-type polysaccharide lyase (PL) family 6 alginate lyase with cold-adapted and metal ions-resisted property	2018	Shan Gao	Marine	Bacteria	Bacteria	Proteobacteria	Gammaproteobacteria	Alteromonadales	Colwelliaceae	Thalassomonas
	ATJ01131.1	PL7	alginate lyase	alginate lyase (AlgB)	4.2.2.-	Flammeovirga sp. NJ-04			Elucidation of degrading pattern and substrate recognition of a novel bifunctional alginate lyase from Flammeovirga sp. NJ-04 and its use for preparation alginate oligosaccharides	2019	Benwei Zhu	Marine	Bacteria	Bacteria	Bacteroidetes	Cytophagia	Cytophagales	Flammeovirgaceae	Flammeovirga
	AVV48109.1	GH50	agarase	β-agarase AgaB-4	3.2.1.81	Paenibacillus agarexedens BCRC 16000			Molecular cloning, expression, and functional characterization of the beta-agarase AgaB-4 from Paenibacillus agarexedens	2018	Chen,Z.W.	Other	Bacteria	Bacteria	Firmicutes	Bacilli	Bacillales	Paenibacillaceae	Paenibacillus
	AXF38164.1	PL6	alginate lyase	NA	NA	Cellulophaga sp. SY116			Cloning, Expression, and Biochemical Characterization of Two New Oligoalginate Lyases with Synergistic Degradation Capability	2018	Shangyong Li	Marine	Bacteria	Bacteria	Bacteroidetes	Flavobacteriia	Flavobacteriales	Flavobacteriaceae	Cellulophaga
	AXF38165.1	PL17	alginate lyase	NA	NA	Cellulophaga sp. SY116			Cloning, Expression, and Biochemical Characterization of Two New Oligoalginate Lyases with Synergistic Degradation Capability	2018	Shangyong Li	Marine	Bacteria	Bacteria	Bacteroidetes	Flavobacteriia	Flavobacteriales	Flavobacteriaceae	Cellulophaga
	AXR85444.1	GH9	cellulase	glycoside hydrolase family 9 endoglucanase (Cel9A)	3.2.1.151/3.2.1.4	uncultured bacterium			Characterization of a Theme C Glycoside Hydrolase Family 9 Endo-Beta-Glucanase from a Biogas Reactor Metagenome	2018	Carola Schröder	NA	Bacteria	Unknown	NA	NA	NA	NA	NA
	AYA62520.1	PL7	alginate lyase	NA	NA	Vibrio sp. QY102			Heterologous expression and purification of a marine alginate lyase in Escherichia coli	2018	Xiaoyue Sun	Marine	Bacteria	Bacteria	Proteobacteria	Gammaproteobacteria	Vibrionales	Vibrionaceae	Vibrio
	AYC81238.1	GH107	fucoidanase	GH107 fucanase (Fp277)	3.2.1.-	uncultured bacterium			Discovery and screening of novel metagenome-derived GH107 enzymes targeting sulfated fucans from brown algae	2018	Mikkel Schultz-Johansen	Marine	Bacteria	Unknown	NA	NA	NA	NA	NA
	AYC81239.1	GH107	fucoidanase	GH107 fucanase (Fp277)	3.2.1.-	uncultured bacterium			Discovery and screening of novel metagenome-derived GH107 enzymes targeting sulfated fucans from brown algae	2018	Mikkel Schultz-Johansen	Marine	Bacteria	Unknown	NA	NA	NA	NA	NA
	AYC81240.1	GH107	fucoidanase	GH107 fucanase (Fp277)	3.2.1.-	uncultured bacterium			Discovery and screening of novel metagenome-derived GH107 enzymes targeting sulfated fucans from brown algae	2018	Mikkel Schultz-Johansen	Marine	Bacteria	Unknown	NA	NA	NA	NA	NA
	AYF59291.1	GH107	fucoidanase	endo-fucoidan hydrolase FcnA	3.2.1.-	Psychromonas sp. SW5A			Endo-fucoidan hydrolases from glycoside hydrolase family 107 display structural and mechanistic similarities to alpha-L-fucosidases from glycoside hydrolase family 29	2018	Vickers C	Marine	Bacteria	Bacteria	Proteobacteria	Gammaproteobacteria	Alteromonadales	Psychromonadaceae	Psychromonas
	AYF59292.1	GH107	fucoidanase	endo-fucoidan hydrolase FcnA	3.2.1.-	Psychromonas sp. SW5A			Endo-fucoidan hydrolases from glycoside hydrolase family 107 display structural and mechanistic similarities to alpha-L-fucosidases from glycoside hydrolase family 29	2018	Vickers C	Marine	Bacteria	Bacteria	Proteobacteria	Gammaproteobacteria	Alteromonadales	Psychromonadaceae	Psychromonas
	AZP54316.1	GH5	cellulase	thermoactive glycoside hydrolase family 5 endoglucanase (Cel5A)	3.2.1.4	uncultured archaeon			Extremely thermoactive archaeal endoglucanase from a shallow marine hydrothermal vent from Vulcano Island	2018	Marcel Suleiman	Marine	Archaea	Bacteria	NA	NA	NA	NA	NA
	BAA00435.1	GH12	cellulase	endo-β-1,4-glucanase 1 (Cmc1;Cmc-1;FI CM-cellulase;FI-CMCase)	3.2.1.4	Aspergillus aculeatus F-50	P22669	5GM3[A,B]	Complete nucleotide sequence of a gene coding for Aspergillus aculeatus cellulase (FI-CMCase).	1990	Toshihiko Ooi	NA	Eukaryota	Fungi	NA	NA	NA	NA	NA
	BAA00793.1	GH5	cellulase	endo-β-1,4-glucanase C307 (CelC307)	3.2.1.4	Clostridium sp. F1	P23340		Nucleotide sequence of celC307 encoding endoglucanase C307 of Clostridium sp. strain F1	1991	Kazuo Sakka	NA	Bacteria	Bacteria	Firmicutes	Clostridia	Clostridiales	Hungateiclostridiaceae	Hungateiclostridium
	BAA01021.1	GH18	chitinase	chitinase I (Chi1)	3.2.1.14	Rhizopus microsporus var. oligosporus IFO 8631	P29026		Purification of two chitinases from Rhizopus oligosporus and isolation and sequencing of the encoding genes	1992	KOJI YANAI	NA	Eukaryota	Fungi	NA	NA	NA	NA	NA
	BAA01022.1	GH18	chitinase	chitinase II (Chi2)	3.2.1.14	Rhizopus microsporus var. oligosporus IFO 8631	P29027		Purification of two chitinases from Rhizopus oligosporus and isolation and sequencing of the encoding genes	1992	KOJI YANAI	NA	Eukaryota	Fungi	NA	NA	NA	NA	NA
	BAA01182.1	PL6	alginate lyase	alginate lyase (AlyP)	4.2.2.3	Pseudomonas sp. OS-ALG-9	Q06365		Cloning, sequence analysis and expression in Escherichia coli of a gene encoding an alginate lyase from Pseudomonas sp. OS-ALG-9	1993	HIDEAKI MAKI	Other	Bacteria	Bacteria	Proteobacteria	Gammaproteobacteria	Pseudomonadales	Pseudomonadaceae	Pseudomonas
	BAA01474.2	GH46	chitosanase	chitosanase (Csn;Cho1)	3.2.1.132	Bacillus circulans MH-K1	P33673	1QGI[A]	Primary structure of chitosanase produced by Bacillus circulans MH-K1	1992	Ando,A.	NA	Bacteria	Bacteria	Firmicutes	Bacilli	Bacillales	Bacillaceae	Bacillus
	BAA01948.1	GH18	chitinase	chitinase A	3.2.1.14	Vigna angularis	P29024		Cloning of a complementary DNA that encodes an acidic chitinase which is induced by ethylene and expression of the corresponding gene	1993	Fumiharu Ishige	Other	Eukaryota	Other Eukaryota	NA	NA	NA	NA	NA
	BAA02168.1	GH18	chitinase	chitinase C (ChiC)	3.2.1.14	Streptomyces lividans TK64	P36909		Multiple domain structure in a chitinase gene (chiC) of Streptomyces lividans	1993	TAKESHI FUJI	Other	Bacteria	Bacteria	Actinobacteria	Actinobacteria	Streptomycetales	Streptomycetaceae	Streptomyces
	BAA02908.1	GH18	chitinase	chitinase A (ChiA)	3.2.1.14	Pseudoalteromonas piscicida O-7	P32823		Cloning, sequence, and expression of a chitinase gene from a marine bacterium, Altermonas sp. strain O-7	1993	HIROSHI TSUJIBO,	Marine	Bacteria	Bacteria	Proteobacteria	Gammaproteobacteria	Alteromonadales	Alteromonadaceae	Alteromonas
	BAA02918.1	GH18	chitinase	chitinase A (ChiA)	3.2.1.14	Streptomyces lividans TK64	Q59924		Nucleotide sequence and analysis of a gene (chiA) for a chitinase from Streptomyces lividans 66	1993	Kiyotaka Miyashita	Other	Bacteria	Bacteria	Actinobacteria	Actinobacteria	Streptomycetales	Streptomycetaceae	Streptomyces
	BAA03404.1	GH18	chitinase	chitinase (Chi40)	3.2.1.14	Streptomyces thermoviolaceus OPC-520	Q56077	4W5U[A,B]	Cloning and sequence analysis of the gene encoding a thermostable chitinase from Streptomyces thermoviolaceus OPC-520	1993	Hiroshi Tsujibo	NA	Bacteria	Bacteria	Actinobacteria	Actinobacteria	Streptomycetales	Streptomycetaceae	Streptomyces
	BAA03541.1	GH50	agarase	β-agarase A (AgaA;0107)	3.2.1.81	Vibrio sp. JT0107	P48839		Cloning and sequencing of agaA, a unique agarase 0107 gene from a marine bacterium, Vibrio sp. strain JT0107.	1993	Sugano Y.	Marine	Bacteria	Bacteria	Proteobacteria	Gammaproteobacteria	Vibrionales	Vibrionaceae	Vibrio
	BAA03749.1	GH19	chitinase	chitinase (Cht1;Chia1a;Cht-1;P0017G10.4;P0548E04.24;Os06g0726200)	3.2.1.14	Oryza sativa Japonica Group	Q42993		Sequence variation, differential expression and chromosomal location of rice chitinase genes.	1993	Nishizawa Y.	Other	Eukaryota	Other Eukaryota	NA	NA	NA	NA	NA
	BAA03750.1	GH19	chitinase	chitinase (Cht2;OsChia1b;Cht-2;Os05g0399300;RCC2)	3.2.1.14	Oryza sativa Japonica Group	Q43294	2DKV[A]	Sequence variation, differential expression and chromosomal location of rice chitinase genes.	1993	Nishizawa Y.	Other	Eukaryota	Other Eukaryota	NA	NA	NA	NA	NA
	BAA03751.1	GH19	chitinase	chitinase (Cht3;Chia1c;Cht-3;Os06g0726100)	3.2.1.14	Oryza sativa Japonica Group	P24626		Sequence variation, differential expression and chromosomal location of rice chitinase genes	1993	Nishizawa,Y.	Other	Eukaryota	Other Eukaryota	NA	NA	NA	NA	NA
	BAA04078.1	GH8	cellulase	endo-β-1,4-glucanase B (CelB) (Cel8A)	3.2.1.4	Ruminiclostridium josui	D1MX94		Nucleotide sequences of the celB gene encoding endo-1,4-beta-glucanase 2, ORF1 and ORF2, forming a putative cellulase gene cluster of Clostridium josui	1993	TSUCHIYOSHI FUJINO	Other	Bacteria	Bacteria	Firmicutes	Clostridia	Clostridiales	Hungateiclostridiaceae	Ruminiclostridium
	BAA06605.1	GH18	chitinase	chitinase II	3.2.1.14	Aeromonas sp. 10S-24	Q59145		Molecular cloning and nucleotide sequence of the gene encoding chitinase II from Aeromonas sp. NO.10S-24.	1994	MITSUHIRO UEDA	Other	Bacteria	Bacteria	Proteobacteria	Gammaproteobacteria	Aeromonadales	Aeromonadaceae	Aeromonas
	BAA08708.1	GH18	chitinase	chitinase	3.2.1.14	Psophocarpus tetragonolobus	Q43098		cDNA cloning, gene expression and secretion of chitinase in winged bean	1998	Muneharu Esaka	Other	Eukaryota	Other Eukaryota	NA	NA	NA	NA	NA
	BAA09626.1	GH18	chitinase	chitinase (ORF1)	3.2.1.14	Aeromonas sp. 10S-24	Q59141		Cloning of a cluster of chitinase genes from Aeromonas sp. No. 10S-24.	1996	Minoru Shiro	Other	Bacteria	Bacteria	Proteobacteria	Gammaproteobacteria	Aeromonadales	Aeromonadaceae	Aeromonas
	BAA09627.1	GH18	chitinase	chitinase (ORF2)	3.2.1.14	Aeromonas sp. 10S-24	Q59142		Cloning of a cluster of chitinase genes from Aeromonas sp. No. 10S-24.	1996	Minoru Shiro	Other	Bacteria	Bacteria	Proteobacteria	Gammaproteobacteria	Aeromonadales	Aeromonadaceae	Aeromonas
	BAA09628.1	GH18	chitinase	chitinase (ORF3)	3.2.1.14	Aeromonas sp. 10S-24	Q59143		Cloning of a cluster of chitinase genes from Aeromonas sp. No. 10S-24.	1996	Minoru Shiro	Other	Bacteria	Bacteria	Proteobacteria	Gammaproteobacteria	Aeromonadales	Aeromonadaceae	Aeromonas
	BAA09785.1	GH7	cellulase	cellobiohydrolase (Cbh-1;HgtCel7A) (Cel7A)	3.2.1.176	Humicola grisea var. thermoidea IFO9854 / CBS 225.63	Q12621	4CSI[A,B]	Expression, Crystal Structure and Cellulase Activity of the Thermostable Cellobiohydrolase Cel7A from the Fungus Humicola Grisea Var. Thermoidea.	1996	Shou Takashima	NA	Eukaryota	Fungi	NA	NA	NA	NA	NA
	BAA12070.1	GH44	cellulase	endoglucanase J (CelJ) (Cel9D-Cel44A)	3.2.1.4	Hungateiclostridium thermocellum F1	P71140		Cloning, DNA sequencing, and expression of the gene encoding Clostridium thermocellum cellulase CelJ, the largest catalytic component of the cellulosome	1996	MOHAMMAD MAINUL AHSAN,	Other	Bacteria	Bacteria	Firmicutes	Clostridia	Clostridiales	Hungateiclostridiaceae	Hungateiclostridium
	BAA12676.1	GH5	cellulase	endo-β-1,4-glucanase 3 (CMC3;Egl2)	3.2.1.4	Humicola grisea var. thermoidea IFO9854			Cloning, sequencing and expression of the thermostable cellulase gene of Humicola grisea	2014	Shou Takashima	NA	Eukaryota	Fungi	NA	NA	NA	NA	NA
	BAA12826.1	GH5	cellulase	endo-β-1,4-glucanase 5A (CelA) (Cel5A)	3.2.1.4	Ruminiclostridium josui	Q59290		Recognition of cellooligosaccharides by a family 28 carbohydrate-binding module.	2010	Kazuhide Tsukimoto	NA	Bacteria	Bacteria	Firmicutes	Clostridia	Clostridiales	Clostridiaceae	Clostridium
	BAA13489.1	GH18	chitinase	chitinase III (Chi3)	3.2.1.14	Rhizopus microsporus var. oligosporus IFO 8631	Q92270		Intracellular chitinase gene from Rhizopus oligosporus: molecular cloning and characterization	1998	Naoki Takaya	NA	Eukaryota	Fungi	NA	NA	NA	NA	NA
	BAA13974.1	GH18	chitinase	chitinase C1 (ChiC)	3.2.1.14	Bacillus circulans WL-12	P94289		Cloning and sequencing of chiC gene of Bacillus circulans WL-12 and relationship of its product to some other chitinases and chitinase-like proteins	1995	MD. MUSTAFA ALAM	NA	Bacteria	Bacteria	Firmicutes	Bacilli	Bacillales	Bacillaceae	Bacillus
	BAA19848.1	PL17	alginate lyase	alginate lyase (AlyII)	4.2.2.3	Pseudomonas sp.	O05937		Cloning and Sequence Analysis of the Gene (alyII) Coding for an Alginate Lyase of Pseudomonas sp. OS-ALG-9	1997	Jintana Kraiwattanapong	Other	Bacteria	Bacteria	Proteobacteria	Gammaproteobacteria	Pseudomonadales	Pseudomonadaceae	Pseudomonas
	BAA20342.1	GH46	chitosanase	chitosanase 1 (VChtα-1)	3.2.1.132	Paramecium bursaria Chlorella virus CVK2	O12288		Alternative expression of a chitosanase gene produces two different proteins in cells infected with Chlorella virus CVK2	1997	Yamada,T.	NA	Viruses	Viruses	NA	NA	NA	NA	NA
	BAA21743.2	GH18	chitinase	chitinase (OsChib1a;OsChib3a;Os01g0660200)	3.2.1.14	Oryza sativa Japonica Group	O22080		Rice class III chitinase homologues isolated by random cloning of rice cDNAs.	1997	Hideki NAGASAK	Other	Eukaryota	Other Eukaryota	NA	NA	NA	NA	NA
	BAA21875.1	GH18	chitinase	chitinase	3.2.1.14	Arabidopsis halleri subsp. gemmifera	O22074		Nucleotide polymorphism in the acidic chitinase locus (ChiA) region of the wild plant Arabidopsis thaliana	1997	Akira Kawabe	Other	Eukaryota	Other Eukaryota	NA	NA	NA	NA	NA
	BAA21877.1	GH18	chitinase	chitinase	3.2.1.14	Arabidopsis kamchatica subsp. kawasakiana	O22076		Nucleotide polymorphism in the acidic chitinase locus (ChiA) region of the wild plant Arabidopsis thaliana	1997	Akira Kawabe	Other	Eukaryota	Other Eukaryota	NA	NA	NA	NA	NA
	BAA22588.1	GH12	cellulase	endo-β-1,4-glucanase (CelA)	3.2.1.4	Aspergillus oryzae KBN616			Molecular cloning, purification and characterization of two endo-1,4-beta-glucanases from Aspergillus oryzae KBN616.	1996	Kitamoto N	NA	Eukaryota	Fungi	NA	NA	NA	NA	NA
	BAA22589.1	GH7	cellulase	endo-β-1,4-glucanase (CelB)	3.2.1.4	Aspergillus oryzae KBN616	F5BB84		Molecular cloning, purification and characterization of two endo-1,4-beta-glucanases from Aspergillus oryzae KBN616	1996	N. Kitamoto	NA	Eukaryota	Fungi	NA	NA	NA	NA	NA
	BAA22854.1	GH18	chitinase	chitinase 3 (Chi3;PjChi-3)	3.2.1.14	Penaeus japonicus	O15993		Purification and molecular cloning of a chitinase expressed in the hepatopancreas of the penaeid prawn Penaeus japonicus	1998	Toshiki Watanabe	Marine	Eukaryota	Other Eukaryota	NA	NA	NA	NA	NA
	BAA23489.1	GH46	chitosanase	chitosanase	3.2.1.132	Paenibacillus ehimensis EAG1	O24825		Purification and gene cloning of a chitosanase from Bacillus ehimensis EAG1	1999	Akiyama,K.	Other	Bacteria	Bacteria	Firmicutes	Bacilli	Bacillales	Paenibacillaceae	Paenibacillus
	BAA23739.1	GH19	chitinase	chitinase C (ChiC)	3.2.1.14	Streptomyces griseus HUT 6037	O50152	1WVU[A,B]	A Modular Family 19 Chitinase Found in the Prokaryotic Organism Streptomyces griseus HUT 6037	1996	TSUYOSHI OHNO	NA	Bacteria	Bacteria	Actinobacteria	Actinobacteria	Streptomycetales	Streptomycetaceae	Streptomyces
	BAA23796.1	GH18	chitinase	chitinase B (ChiB) (Chi18B)	3.2.1.14	Clostridium paraputrificum M-21	O50076		Cloning, sequencing, and expression of the gene encoding Clostridium paraputrificum chitinase ChiB and analysis of the functions of novel cadherin-like domains and a chitin-binding domain	1997	KENJI MORIMOTO	Other	Bacteria	Bacteria	Firmicutes	Clostridia	Clostridiales	Clostridiaceae	Clostridium
	BAA24795.1	GH18	chitinase	chitinase C (ChiC)	3.2.1.14	Pseudoalteromonas piscicida O-7	O50590		Characterization of chitinase C from a marine bacterium, Alteromonas sp. strain O-7, and its corresponding gene and domain structure	1998	HIROSHI TSUJIBO	Marine	Bacteria	Bacteria	Proteobacteria	Gammaproteobacteria	Alteromonadales	Pseudoalteromonadaceae	Pseudoalteromonas
	BAA24918.1	GH9	cellulase	endo-β-1,4-glucanase IV	3.2.1.4	Bacillus sp. (in: Bacteria) KSM-522	P28622		Amino acid sequence and stereoselective hydrolytic reaction of an endo-1,4-beta-glucanase from a Bacillus strain	2014	Jim Hitomi	Other	Bacteria	Bacteria	Firmicutes	Bacilli	Bacillales	Bacillaceae	Bacillus
	BAA25015.1	GH18	chitinase	chitinase	3.2.1.14	Glycine max	O48642		A class III acidic endochitinase is specifically expressed in the developing seeds of soybean	1998	Nana Asare Yeboah	Other	Eukaryota	Other Eukaryota	NA	NA	NA	NA	NA
	BAA25183.1	GH7	cellulase	cellobiohydrolase I / chitosanase (CBHI)	3.2.1.176	Aspergillus aculeatus F-50	O59843		Cloning, nucleotide sequence, and transcriptional analysis of Aspergillus aculeatus No.F-50 cellobiohydrolase I (cbhI) gene	1998	Goro Takada	NA	Eukaryota	Fungi	NA	NA	NA	NA	NA
	BAA29030.1	GH5	cellulase	endoglucanase 2 (Cmc2;FII-CMCase;FII CM-cellulase)	3.2.1.4	Aspergillus aculeatus F-50	O74169		Cloning and transcription analysis of the Aspergillus aculeatus No.F-50 endoglucanase 2 (cmc2) gene	2002	GORO TAKADA	Other	Eukaryota	Fungi	NA	NA	NA	NA	NA
	BAA31326.1	GH9	cellulase	endo-β-1,4-glucanase (RsEG)	3.2.1.4	Reticulitermes speratus	O76130		A cellulase gene of termite origin	1998	Hirofumi Watanabe	NA	Eukaryota	Other Eukaryota	NA	NA	NA	NA	NA
	BAA31712.1	GH5	cellulase	endo-β-1,4-glucanase	3.2.1.4	Bacillus sp. (in: Bacteria) 5H	O83012		Cloning and nucleotide sequence of beta-mannanase and cellulase genes from Bacillus sp. 5H	1999	C. Khanongnuch, T. Ooi	Other	Bacteria	Bacteria	Firmicutes	Bacilli	Bacillales	Bacillaceae	Bacillus
	BAA32084.2	GH80	chitosanase	chitosanase (ChoA;McChoA)	3.2.1.132	Mitsuaria chitosanitabida 3001	O82856	5B4S[A,B]	Purification, characterization, and gene analysis of a chitosanase (ChoA) from Matsuebacter chitosanotabidus 3001.	1999	Park,J.K.	Other	Bacteria	Bacteria	Proteobacteria	Betaproteobacteria	Burkholderiales	Mitsuaria	Mitsuaria
	BAA32286.1	GH5	cellulase	endo-1,4-glucanase 4 (EGIV)	3.2.1.4	Ruminococcus albus	Q07940		Cloning and sequencing of a novel endo-1,4-beta-glucanase gene from Ruminococcus albus	1993	S H U I C H I K A R I T A	Other	Bacteria	Bacteria	Firmicutes	Clostridia	Clostridiales	Ruminococcaceae	Ruminococcus
	BAA33708.1	GH9	cellulase	endo-β-1,4-glucanase (NtEG;EGA)	3.2.1.4	Nasutitermes takasagoensis	O77044	1KS8[A]	Structure of an endoglucanase from termite, Nasutitermes takasagoensis	2002	Shahram Khademi	NA	Eukaryota	Other Eukaryota	NA	NA	NA	NA	NA
	BAA33762.1	GH19	chitinase	chitinase	3.2.1.14	Oryza sativa Indica Group IR36	Q9SAY3		Flower-predominant expression of a gene encoding a novel class I chitinase in rice (Oryza sativa L.).	2000	Takakura Y.	Other	Eukaryota	Other Eukaryota	NA	NA	NA	NA	NA
	BAA33966.1	PL5	alginate lyase	alginate lyase (Alg)	4.2.2.3	Cobetia marina strain N-1	Q9ZNB7		Cloning and sequencing of a Deleya marina gene encoding for alginate lyase	1999	J. Kraiwattanapong	Marine	Bacteria	Bacteria	Proteobacteria	Gammaproteobacteria	Oceanospirillales	Halomonadaceae	Cobetia
	BAA33971.1	GH19	chitinase	chitinase 134	3.2.1.14	Nicotiana tabacum	Q9ZWS3		A tobacco gene encoding a novel basic class II chitinase: a putative ancestor of basic class I and acidic class II chitinase genes.	1998	Ohme-Takagi M.	Other	Eukaryota	Other Eukaryota	NA	NA	NA	NA	NA
	BAA34922.1	GH18	chitinase	chitinase A (ChiA) (Chi18A)	3.2.1.14	Clostridium paraputrificum M-21	Q9ZNL0		Sequencing, expression, and transcription analysis of the Clostridium paraputrificum chiA gene encoding chitinase ChiA	1999	K. Morimoto	NA	Bacteria	Bacteria	Firmicutes	Clostridia	Clostridiales	Clostridiaceae	Clostridium
	BAA35140.2	GH18	chitinase	chitinase B (ChiB)	3.2.1.14	Aspergillus nidulans FGSC89	Q92222		A chitinase gene, chiB, involved in the autolytic process of Aspergillus nidulans	2007	Harutake Yamazaki	NA	Eukaryota	Fungi	NA	NA	NA	NA	NA
	BAA36223.1	GH18	chitinase	chitinase A (ChiA)	3.2.1.14	Aspergillus nidulans FGSC89	Q92223		Cloning and characterization of a chitinase-encoding gene (chiA) from Aspergillus nidulans, disruption of which decreases germination frequency and hyphal growth	1998	Naoki Takaya	NA	Eukaryota	Fungi	NA	NA	NA	NA	NA
	BAA36459.1	GH18	chitinase	chitinase (pCA8)	3.2.1.14	Aeromonas sp. 10S-24	Q9ZNJ2		Cloning and sequence analysis of chitinase Gene (pCA8 ORF) from Aeromonas sp. No.10S-24	1998	MITSUHIRO UEDA	Other	Bacteria	Bacteria	Proteobacteria	Gammaproteobacteria	Aeromonadales	Aeromonadaceae	Aeromonas
	BAA74517.1	GH7	cellulase	cellobiohydrolase I (Exo1)	3.2.1.176	Humicola grisea var. thermoidea IFO9854	O93780		Isolation of the gene and characterization of the enzymatic properties of a major exoglucanase of humicola grisea without a cellulose-binding domain	1998	Shou Takashima	NA	Eukaryota	Fungi	NA	NA	NA	NA	NA
	BAA74956.1	GH45	cellulase	endo-β-1,4-glucanase (Egl3)	3.2.1.4	Humicola grisea var. thermoidea	O93782	1HD5[A]	Comparison of gene structures and enzymatic properties between two endoglucanases from Humicola grisea	1998	Shou Takashima	NA	Eukaryota	Fungi	NA	NA	NA	NA	NA
	BAA74957.1	GH45	cellulase	endo-β-1,4-glucanase IV (Egl4;EGIV)	3.2.1.4	Humicola grisea var. thermoidea	O93783		Comparison of gene structures and enzymatic properties between two endoglucanases from Humicola grisea	1998	Shou Takashima	NA	Eukaryota	Fungi	NA	NA	NA	NA	NA
	BAA76363.1	GH7	cellulase	exo-cellulase (Cel1;Ex-1)	3.2.1.176	Irpex lacteus MC-2	Q9Y722		Isolation and transcriptional analysis of a cellulase gene (cel1) from the basidiomycete, Irpex Zacteus	1999	Naoko Hamada	NA	Eukaryota	Fungi	NA	NA	NA	NA	NA
	BAA78115.1	GH18	chitinase	chitinase (Vpc)	3.2.1.14	Vibrio parahaemolyticus ATCC17802	Q9WX42		Note: molecular cloning of chitinase genes from Vibrio anguillarum and V. parahaemolyticus	1998	I. Hirono	NA	Bacteria	Bacteria	Proteobacteria	Gammaproteobacteria	Vibrionales	Vibrionaceae	Vibrio
	BAA82154.1	GH46	chitosanase	chitosanase A (CsnA)	3.2.1.132	Burkholderia gladioli CHB101	Q9XDS6		Molecular cloning and characterization of a chitosanase from the chitosanolytic bacterium Burkholderia gladioli strain CHB101	2000	Shimosaka,M.	Other	Bacteria	Bacteria	Proteobacteria	Betaproteobacteria	Burkholderiales	Burkholderiaceae	Burkholderia
	BAA82599.1	GH80	chitosanase	chitosanase A (CsoA;csnSM1)	3.2.1.132	Sphingobacterium multivorum	Q9S589		In vitro suppression of mycelial growth of Fusarium oxysporum by extracellular chitosanase of Sphingobacterium multivorum and cloning of the chitosanase gene csnSM1.	2001	Matsuda,Y.	Other	Bacteria	Bacteria	Bacteroidetes	Sphingobacteriia	Sphingobacteriales	Sphingobacteriaceae	Sphingobacterium
	BAA82826.1	GH19	chitinase	chitinase (ChiB)	3.2.1.14	Arabidopsis halleri subsp. gemmifera	Q9SXJ1		Isolation and characterization of the genes encoding basic and acidic chitinase in Arabidopsis thaliana	1990	Deborah A. Samac	Other	Eukaryota	Other Eukaryota	NA	NA	NA	NA	NA
	BAA83339.1	PL7	alginate lyase	guluronate lyase (alyPG)	4.2.2.11	Corynebacterium sp. ALY-1	Q9RB42	1UAI[A]	Cloning and Sequence Analysis of a Gene (aly PG) Encoding Poly(a-L-guluronate) lyase from Corynebacterium sp. Strain ALY- 1	2000	YASUHITO MATSUBARA	Other	Bacteria	Bacteria	Actinobacteria	Actinobacteria	Corynebacteriales	Corynebacteriaceae	Corynebacterium
	BAA83789.1	PL14	alginate lyase	alginate lyase (Orf2;CL2;CL-2)	4.2.2.-	Chlorella virus CVN1	Q9QT64		Evidence for a novel Chlorella virus-encoded alginate lyase	1999	Kouji Suda	Other	Viruses	Viruses	NA	NA	NA	NA	NA
	BAA92146.1	GH5	cellulase	endo-1,4-glucanase V (EgV)	3.2.1.4	Ruminococcus albus F-40	Q9LCC5		Sequence of egV and properties of EgV, a Ruminococcus albus endoglucanase containing a dockerin domain	1999	Ohara,H.	Other	Bacteria	Bacteria	Firmicutes	Clostridia	Clostridiales	Ruminococcaceae	Ruminococcus
	BAA92250.1	GH75	chitosanase	chitosanase A (Csn;CsnA)	3.2.1.132	Aspergillus oryzae IAM2660	Q9P961		Cloning and characterization of a chitosanase gene from the koji mold Aspergillus oryzae strain IAM 2660.	2001	Zhang X.Y.	NA	Eukaryota	Fungi	NA	NA	NA	NA	NA
	BAA92251.1	GH18	chitinase	chitinase A (ChiA)	3.2.1.14	Burkholderia gladioli CHB101	Q9LBM1		The bacterium Burkholderia gladioli strain CHB101 produces two different kinds of chitinases belonging to families 18 and 19 of the glycosyl hydrolases	2001	MAKOTO SHIMOSAKA	NA	Bacteria	Bacteria	Proteobacteria	Betaproteobacteria	Burkholderiales	Burkholderiaceae	Burkholderia
	BAA92252.1	GH19	chitinase	chitinase B (ChiB)	3.2.1.14	Burkholderia gladioli CHB101	Q9LBM0		The bacterium Burkholderia gladioli strain CHB101 produces two different kinds of chitinases belonging to families 18 and 19 of the glycosyl hydrolases	2001	MAKOTO SHIMOSAKA	NA	Bacteria	Bacteria	Proteobacteria	Betaproteobacteria	Burkholderiales	Burkholderiaceae	Burkholderia
	BAA92430.1	GH5	cellulase	β-1,4-endoglucanase VII (EgVII) (Cel5D)	3.2.1.4	Ruminococcus albus F-40	Q9LCC4		Cloning of the Ruminococcus albus cel5D and cel9A genes encoding dockerin module-containing endoglucanases and expression of cel5D in Escherichia coli	2004	Hidenori Taguchi	NA	Bacteria	Bacteria	Firmicutes	Clostridia	Clostridiales	Ruminococcaceae	Ruminococcus
	BAA94840.1	GH46	chitosanase	chitosanase (Cho)	3.2.1.132	Amycolatopsis sp. CsO-2	Q9LBG4		Molecular characterization and antifungal activity of a family 46 chitosanase from Amycolatopsis sp. CsO-2	2009	Saito,A.	Other	Bacteria	Bacteria	Actinobacteria	Actinobacteria	Pseudonocardiales	Pseudonocardiaceae	Amycolatopsis
	BAB03319.1	PL15	alginate lyase	oligo alginate lyase (A1-IV;Oal)	4.2.2.26	Sphingomonas sp. A1	Q9KWT4		Molecular Identification of Oligoalginate Lyase of Sphingomonas sp. Strain A1 as One of the Enzymes Required for Complete Depolymerization of Alginate	2000	WATARU HASHIMOTO	Other	Bacteria	Bacteria	Proteobacteria	Alphaproteobacteria	Sphingomonadales	Sphingomonadaceae	Sphingomonas
	BAB04322.1	GH5	cellulase	β-glucanase (CelB;BhCel5B;BH0603) (Cel5B)	3.2.1.4	Bacillus halodurans C-125	Q9KF82	4V2X[A]	Family 46 Carbohydrate-binding Modules Contribute to the Enzymatic Hydrolysis of Xyloglucan and β-1,3–1,4-Glucans through Distinct Mechanisms	2015	Immacolata Venditto	NA	Bacteria	Bacteria	Firmicutes	Bacilli	Bacillales	Bacillaceae	Bacillus
	BAB12678.1	GH18	chitinase	chitinase (Chi;SlChi;Sl-Chi)	3.2.1.14	Spodoptera litura	Q9GV44		Cloning and functional expression of a chitinase cDNA from the common cutworm, Spodoptera litura, using a recombinant baculovirus lacking the virus-encoded chitinase gene	2001	Tetsuro Shinoda	Other	Eukaryota	Other Eukaryota	NA	NA	NA	NA	NA
	BAB18519.1	GH19	chitinase	chitinase A (RsC-A)	3.2.1.14	Secale cereale	Q9FRV1		Molecular cloning, functional expression, and mutagenesis of cDNA encoding class I chitinase from rye (Secale cereale) seeds.	2004	Ohnuma,T.	Other	Eukaryota	Other Eukaryota	NA	NA	NA	NA	NA
	BAB18520.1	GH19	chitinase	chitinase C (RSC-c)	3.2.1.14	Secale cereale	Q9FRV0	4DWX[A,B]	Molecular cloning, functional expression, and mutagenesis of cDNA encoding rye (Secale cereale) seed chitinase-c.	2004	Ohnuma,T.	Other	Eukaryota	Other Eukaryota	NA	NA	NA	NA	NA
	BAB19127.1	PL14	alginate lyase	glucuronic acid-specific polysaccharide lyase (vAL-1)	4.2.2.14	Chlorella virus CVK2	Q9DTZ2	3A0N[A]	Algal-Lytic Activities Encoded by Chlorella Virus CVK2	2000	Ichiro Sugimoto	Other	Viruses	Viruses	NA	NA	NA	NA	NA
	BAB21607.1	GH18	chitinase	chitinase B (VacB)	3.2.1.14	Vibrio alginolyticus H-8	Q99PX0		Cloning and sequencing of a chitinase gene from Vibrio alginolyticus H-8	2000	KAZUO OHISHI,	NA	Bacteria	Bacteria	Proteobacteria	Gammaproteobacteria	Vibrionales	Vibrionaceae	Vibrio
	BAB33148.1	GH9	cellulase	endoglucanase Q (CelQ) (Cel9I)	3.2.1.4	Hungateiclostridium thermocellum F1	Q9AJF8	5GXX[A,B]	Sequence of celQ and properties of celQ, a component of the Clostridium thermocellum cellulosome.	2001	T. Arai · H. Ohara	NA	Bacteria	Bacteria	Firmicutes	Clostridia	Clostridiales	Hungateiclostridiaceae	Hungateiclostridium
	BAB39154.1	GH6	cellulase	cellobiohydrolase / avicelase 2 (CBHII;Avi2) (Cel6A)	3.2.1.91	Thermobifida fusca YX	Q9C1S9	1BVW[A]	Cloning and overexpression of the avi2 gene encoding a major cellulase produced by Humicola insolens FERM BP-5977	2003	Tatsuki MORIYA	NA	Eukaryota	Fungi	NA	NA	NA	NA	NA
	BAB40589.1	GH18	chitinase	endochitinase (Chit-HAR1)	3.2.1.14	Trichoderma harzianum TMI-60638	Q9C1T8	6EPB[A]	Cloning and sequencing of endochitinase genes from Gliocladium virens and Trichoderma Species	2018	Peter Elias Kidibule	Other	Eukaryota	Fungi	NA	NA	NA	NA	NA
	BAB40591.1	GH18	chitinase	endochitinase (Chit-HAR3)	3.2.1.14	Trichoderma harzianum SK-55	Q12735		Isolation and sequence of an endochitinase-encoding gene from a cDNA library of Trichoderma harzianum	1994	Christopher K. Hayes	Other	Eukaryota	Fungi	NA	NA	NA	NA	NA
	BAB40693.1	GH9	cellulase	endo-β-1,4-glucanase (CfEG1;CfEG1a;CfEG1b)	3.2.1.4	Coptotermes formosanus	Q9BH22		Dual cellulose-digesting system of the wood-feeding termite,Coptotermes formosanus Shiraki	2001	K. Nakashima	NA	Eukaryota	Other Eukaryota	NA	NA	NA	NA	NA
	BAB40695.1	GH9	cellulase	endo-β-1,4-glucanase (CfEG2)	3.2.1.4	Coptotermes formosanus	Q9BLD3		Dual cellulose-digesting system of the wood-feeding termite,Coptotermes formosanus Shiraki	2001	K. Nakashima	NA	Eukaryota	Other Eukaryota	NA	NA	NA	NA	NA
	BAB40696.1	GH9	cellulase	endo-β-1,4-glucanase (CfEG3;CfEG3a)	3.2.1.4	Coptotermes formosanus	Q9BLD2		Dual cellulose-digesting system of the wood-feeding termite,Coptotermes formosanus Shiraki	2001	K. Nakashima	NA	Eukaryota	Other Eukaryota	NA	NA	NA	NA	NA
	BAB40697.1	GH9	cellulase	endo-β-1,4-glucanase (CfEG4)	3.2.1.4	Coptotermes formosanus	Q9BLD1		Dual cellulose-digesting system of the wood-feeding termite,Coptotermes formosanus Shiraki	2001	K. Nakashima	NA	Eukaryota	Other Eukaryota	NA	NA	NA	NA	NA
	BAB62295.1	GH5	cellulase	endoglucanase N252 (Egl252)	3.2.1.4	Bacillus sp. KSM-N252	Q93R81		A novel alkaline endoglucanase from an alkaliphilic Bacillus isolate: enzymatic properties, and nucleotide and deduced amino acid sequences	2001	K. Endo	NA	Bacteria	Bacteria	Firmicutes	Bacilli	Bacillales	Bacillaceae	Bacillus
	BAB62317.1	GH5	cellulase	endo-β-1,4-glucanase A (EglA) (Cel5A)	3.2.1.4	Aspergillus kawachii	Q96WR0		Cloning and sequence analysis of endoglucanase genes from an industrial fungus, Aspergillus kawachii	2003	Yukari Hara	NA	Eukaryota	Fungi	NA	NA	NA	NA	NA
	BAB62319.1	GH5	cellulase	endo-β-1,4-glucanase C (EglC) (Cel5B)	3.2.1.4	Aspergillus kawachii	Q96WQ8		Cloning and sequence analysis of endoglucanase genes from an industrial fungus, Aspergillus kawachii	2003	Yukari Hara	NA	Eukaryota	Fungi	NA	NA	NA	NA	NA
	BAB64835.1	GH8	chitosanase	chitosanase-glucanase	3.2.1.132	Paenibacillus fukuinensis D2 / IK-5	Q93IE7		Biochemical and genetic properties of Paenibacillus glycosyl hydrolase having chitosanase activity and discoidin domain	2002	Kimoto,H.	Other	Bacteria	Bacteria	Firmicutes	Bacilli	Bacillales	Paenibacillaceae	Paenibacillus
	BAB69035.1	GH8	cellulase	endoglucanase N257 (Egl257)	3.2.1.4	Bacillus circulans KSM N257	Q93HV0		Enzymatic properties, crystallization, and deduced amino acid sequence of an alkaline endoglucanase from Bacillus circulans	2002	Hakamada,Y.	NA	Bacteria	Bacteria	Firmicutes	Bacilli	Bacillales	Bacillaceae	Bacillus
	BAB79196.2	GH9	cellulase	endoglucanase T (CelT) (Cel9T)	3.2.1.4	Hungateiclostridium thermocellum F1	Q8VV73		Clostridium thermocellum cellulase CelT, a family 9 endoglucanase without an Ig-like domain or family 3c carbohydrate-binding module	2002	J. Kurokawa	NA	Bacteria	Bacteria	Firmicutes	Clostridia	Clostridiales	Hungateiclostridiaceae	Hungateiclostridium
	BAB83928.1	GH6	cellulase	exoglucanase (CbhII)	3.2.1.91	Streptomyces sp. M23	Q8VLR1		Cloning and sequencing of an exoglucanase gene from Streptomyces sp. M 23, and its expression in Streptomyces lividans TK-24	2005	CHANG-SU PARK	Other	Bacteria	Bacteria	Actinobacteria	Actinobacteria	Streptomycetales	Streptomycetaceae	Streptomyces
	BAB86867.1	GH5	cellulase	endoglucanase / cellulase (PhEG)	3.2.1.4	Psacothea hilaris	Q8T890		Purification, characterization, cDNA cloning and nucleotide sequencing of a cellulase from the yellow-spotted longicorn beetle, Psacothea hilaris	2003	Masahiro Sugimura	Other	Eukaryota	Other Eukaryota	NA	NA	NA	NA	NA
	BAC06189.1	GH46	chitosanase	chitosanase (Cto1)	3.2.1.132	Pseudomonas sp. A-01	Q8KZM5		Molecular characterization of a novel family-46 chitosanase from Pseudomonas sp. A-01.	2008	Ando A.	Other	Bacteria	Bacteria	Proteobacteria	Gammaproteobacteria	Pseudomonadales	Pseudomonadaceae	Pseudomonas
	BAC06447.1	GH18	chitinase	chitinase (Cht1;Cht)	3.2.1.14	Haemaphysalis longicornis	Q8MY79		Identification and molecular characterization of a chitinase from the hard tick Haemaphysalis longicornis	2003	Myungjo You	Other	Eukaryota	Other Eukaryota	NA	NA	NA	NA	NA
	BAC45251.1	GH18	chitinase	chitinase (ChiA)	3.2.1.14	Nocardiopsis prasina OPC-131	Q8GI54		Characterization of chitinase genes from an alkaliphilic actinomycete, Nocardiopsis prasina OPC-131	2003	Hiroshi Tsujibo	Other	Bacteria	Bacteria	Actinobacteria	Actinobacteria	Streptosporangiales	Nocardiopsaceae	Nocardiopsis
	BAC45252.1	GH19	chitinase	chitinase (ChiB)	3.2.1.14	Nocardiopsis prasina OPC-131	Q8GI53		Characterization of Chitinase Genes from an Alkaliphilic Actinomycete, Nocardiopsis prasina OPC-131	2002	Hiroshi Tsujibo	Other	Bacteria	Bacteria	Actinobacteria	Actinobacteria	Streptosporangiales	Nocardiopsaceae	Nocardiopsis
	BAC53956.1	GH45	cellulase	endo-β-1,4-glucanase (Rce1;RCE I)	3.2.1.4	Rhizopus oryzae FERM BP-6889	Q8J1L2		Molecular cloning of endo-beta-D-1,4-glucanase genes, rce1, rce2, and rce3, from Rhizopus oryzae.	2003	Tatsuki Moriya	Other	Eukaryota	Fungi	NA	NA	NA	NA	NA
	BAC53987.1	GH45	cellulase	endo-β-1,4-glucanase (Rce2; RCE II)	3.2.1.4	Rhizopus oryzae FERM BP-6889	Q8J1L1		Molecular cloning of endo-beta-D-1,4-glucanase genes, rce1, rce2, and rce3, from Rhizopus oryzae.	2003	Tatsuki Moriya	Other	Eukaryota	Fungi	NA	NA	NA	NA	NA
	BAC53988.1	GH45	cellulase	endo-β-1,4-glucanase (Rce3; RCE III)	3.2.1.4	Rhizopus oryzae FERM BP-6889	Q8J1L0		Molecular cloning of endo-beta-D-1,4-glucanase genes, rce1, rce2, and rce3, from Rhizopus oryzae	2002	Tatsuki Moriya	Other	Eukaryota	Fungi	NA	NA	NA	NA	NA
	BAC56863.1	GH19	chitinase	chitinase	3.2.1.14	Dioscorea oppositifolia	Q852P9		Molecular cloning of a genomic DNA encoding yam class IV chitinase.	2004	Mitsunaga T.	Other	Eukaryota	Other Eukaryota	NA	NA	NA	NA	NA
	BAC65342.1	GH5	chitosanase	chitosanase II (ChoII)	3.2.1.132	Streptomyces griseus HUT 6037	Q83VL5		Novel chitosanase from Streptomyces griseus HUT 6037 with transglycosylation activity.	2003	Tanabe T.	NA	Bacteria	Bacteria	Actinobacteria	Actinobacteria	Streptomycetales	Streptomycetaceae	Streptomyces
	BAC66179.1	GH18	chitinase	chitinase (ChiA)	3.2.1.14	Kitasatospora aureofaciens CMUAC130	Q845S2		PCR cloning and heterologous expression of chitinase gene of endophytic Streptomyces aureofaciens CMUAc130	2004	Thongchai Taechowisan	Other	Bacteria	Bacteria	Actinobacteria	Actinobacteria	Streptomycetales	Streptomycetaceae	Kitasatospora
	BAC67186.1	GH9	cellulase	cellulase (HdEG66;HdCel;Hdcel-1)	3.2.1.4	Haliotis discus hannai	Q75UN9		Purification and cDNA cloning of a cellulase from abalone Haliotis discus hannai	2003	Ken-ichi Suzuk	NA	Eukaryota	Other Eukaryota	NA	NA	NA	NA	NA
	BAC67246.1	GH18	chitinase	chitinase (BmChi-h)	3.2.1.14	Bombyx mori P50T	Q869E2		A Bombyx mori gene, BmChi-h, encodes a protein homologous to bacterial and baculovirus chitinases	2003	Takaaki Daimon	Other	Eukaryota	Other Eukaryota	NA	NA	NA	NA	NA
	BAC69561.1	GH75	chitosanase	chitosanase (SaCsn75A;SAV1850;SAV_1850) (Csn75A)	3.2.1.132	Streptomyces avermitilis MA-4680 = NBRC 14893			Mode of Action of a Family 75 Chitosanase from Streptomyces avermitilis	2012	Heggset, EB	NA	Bacteria	Bacteria	Actinobacteria	Actinobacteria	Streptomycetales	Streptomycetaceae	Streptomyces
	BAC76690.1	GH19	chitinase	chitinase (Cht7;ChiA1d;Os05g0399700)	3.2.1.14	Oryza sativa Japonica Group	Q7Y1Z1		Structure, heterologous expression, and properties of rice (Oryza sativa L.) family 19 chitinases.	2003	Truong N.-H.	Other	Eukaryota	Other Eukaryota	NA	NA	NA	NA	NA
	BAC87758.1	PL14	alginate lyase	alginate lyase (HdAly)	4.2.2.3	Haliotis discus hannai	Q76C78		cDNA cloning of an alginate lyase from abalone, Haliotis discus	2003	Eri Shimizu	Marine	Eukaryota	Other Eukaryota	NA	NA	NA	NA	NA
	BAC98930.1	GH18	chitinase	chitinase (PvCht1)	3.2.1.14	Plasmodium vivax SALI	Q76EB5		Gene structure and ookinete expression of the chitinase genes of Plasmodium vivax and Plasmodium yoelii	2003	Takafumi Tsuboi	Other	Eukaryota	Other Eukaryota	NA	NA	NA	NA	NA
	BAC99022.1	GH16	agarase	β-agarase (AgaA7)	3.2.1.81	Microbulbifer elongatus JAMB-A7	Q76DQ8		Enzymatic properties and nucleotide and amino acid sequences of a thermostable beta-agarase from a novel species of deep-sea Microbulbifer.	2004	Ohta Y.	Marine	Bacteria	Bacteria	Proteobacteria	Gammaproteobacteria	Cellvibrionales	Microbulbiferaceae	Microbulbifer
	BAD01163.1	GH5	cellulase	endoglucanase (Eg-1)	3.2.1.4	Trametes hirsuta	Q75UV6		Structure and Characteristics of an Endo-beta-1,4-glucanase,Isolated from Trametes hirsuta, with High Degradation to Crystalline Cellulose	2007	Nozaki,K.	Other	Eukaryota	Fungi	NA	NA	NA	NA	NA
	BAD08218.2	GH75	chitosanase	chitosanase C (CsnC)	3.2.1.132	Aspergillus oryzae IAM2660	Q75R32		Cloning and Characterization of a Gene Coding for a Major Extracellular Chitosanase from the KojiMold Aspergillus oryzae	2012	Sugita, A	NA	Eukaryota	Fungi	NA	NA	NA	NA	NA
	BAD12045.1	GH18	chitinase	chitinase C (ChiC) (Chi18C)	3.2.1.14	Clostridium paraputrificum M-21	Q75ZW9		Characterization of the third chitinase Chi18C of Clostridium paraputrificum M-21	2006	Kenji Morimoto	Other	Bacteria	Bacteria	Firmicutes	Clostridia	Clostridiales	Clostridiaceae	Clostridium
	BAD16656.1	PL7	alginate lyase	alginate lyase (A1-II';Aly)	4.2.2.-	Sphingomonas sp. A1	Q75WP3	2CWS[A]	Origin and Diversity of Alginate Lyases of Families PL-5 and -7 in Sphingomonas sp. Strain A1	2004	Osamu Miyake	Other	Bacteria	Bacteria	Proteobacteria	Alphaproteobacteria	Sphingomonadales	Sphingomonadaceae	Sphingomonas
	BAD29947.1	GH16	agarase	β-agarase (AgaA;MtAgaA)	3.2.1.81	Microbulbifer thermotolerans JAMB-A94	Q6F4N4	3WZ1[A]	Crystal structure of the catalytic domain of a GH16 β-agarase from a deep-sea bacterium, Microbulbifer thermotolerans JAMB-A94	2015	Emiko Takagi	Marine	Bacteria	Bacteria	Proteobacteria	Gammaproteobacteria	Cellvibrionales	Microbulbiferaceae	Microbulbifer
	BAD34548.1	GH45	cellulase	endoglucanase (Eng3;Bx-Eng-3)	3.2.1.4	Bursaphelenchus xylophilus KA4	Q6BCL3		A family of glycosyl hydrolase family 45 cellulases from the pine wood nematode Bursaphelenchus xylophilus	2004	Taisei Kikuchi	NA	Eukaryota	Other Eukaryota	NA	NA	NA	NA	NA
	BAD44715.1	GH18	chitinase	chitinase (Chi46)	3.2.1.14	Trichoderma reesei	Q65YQ7		Purification, characterization, and gene cloning of 46 kDa chitinase (Chi46) from Trichoderma reesei PC-3-7 and its expression in Escherichia coli.	2005	Masakazu Ike	NA	Eukaryota	Fungi	NA	NA	NA	NA	NA
	BAD67544.1	GH5	cellulase	endoglucanase (Cen1;En-1)	3.2.1.4	Irpex lacteus MC-2	Q5W7K4		Gene cloning of an endoglucanase from the basidiomycete Irpex lacteus and its cDNA expression in Saccharomyces cerevisiae	2005	Hiroshi TODA	NA	Eukaryota	Fungi	NA	NA	NA	NA	NA
	BAD77808.1	GH45	cellulase	endo-β-1,4-glucanase (Pce1)	3.2.1.4	Phycomyces nitens FERM P-17447	Q5R230		Molecular cloning of a gene encoding endo-beta-D-1,4-glucanase PCE1 from Phycomyces nitens	2004	Shimonaka,A.	Other	Eukaryota	Fungi	NA	NA	NA	NA	NA
	BAD85954.1	GH18	chitinase	chitinase A (ChiA;TK1765)	3.2.1.14	Thermococcus kodakarensis KOD1	Q9UWR7		A unique chitinase with dual active sites and triple substrate binding sites from the hyperthermophilic archaeon Pyrococcus kodakaraensis KOD1	1999	TAKESHI TANAKA	NA	Archaea	Bacteria	NA	NA	NA	NA	NA
	BAD86832.1	GH86	agarase	β-agarase (AgaO)	3.2.1.81	Microbulbifer thermotolerans JAMB-A94	Q5KTI5		Cloning, expression, and characterization of a glycoside hydrolase family 86 β-agarase from a deep-sea Microbulbifer-like isolate.	2004	Yukari Ohta	Marine	Bacteria	Bacteria	Proteobacteria	Gammaproteobacteria	Cellvibrionales	Microbulbiferaceae	Microbulbifer
	BAD90006.1	PL15	alginate lyase	alginate lyase (A1-IV')	4.2.2.3	Sphingomonas sp. A1	Q5DWP2		Molecular Identification of Sphingomonas sp. A1 Alginate Lyase (A1-IV') as a Member of Novel Polysaccharide Lyase Family 15 and Implications in Alginate Lyase Evolution	2005	WATARU HASHIMOTO	Other	Bacteria	Bacteria	Proteobacteria	Alphaproteobacteria	Sphingomonadales	Sphingomonadaceae	Sphingomonas
	BAD90558.1	GH5	cellulase	cellulase (CFP-EG1)	3.2.1.4	Spirotrichonympha leidyi	Q5DWF1		Molecular cloning and characterization of a cellulase gene from a symbiotic protist of the lower termite, Coptotermes formosanus	2005	Tetsushi Inoue	Other	Eukaryota	Other Eukaryota	NA	NA	NA	NA	NA
	BAD92016.1	GH19	chitinase	chitinase I (Chi-1)	3.2.1.14	Bacillus circulans KA-304	Q59I46		Cloning and Expression of a Bacillus circulans KA-304 Gene Encoding Chitinase I, Which Participates in Protoplast Formation of Schizophyllum commune	2014	Shigekazu YANO	NA	Bacteria	Bacteria	Firmicutes	Bacilli	Bacillales	Bacillaceae	Bacillus
	BAD95808.1	GH45	cellulase	endo-β-1,4-glucanase (Mce1)	3.2.1.4	Mucor circinelloides FERM P-17446	Q53VB3		Alternative splicing produces two endoglucanases with one or two carbohydrate-binding modules in Mucor circinelloides	2005	Yuko Baba	Other	Eukaryota	Fungi	NA	NA	NA	NA	NA
	BAD95809.1	GH45	cellulase	endo-β-1,4-glucanase (Mce2)	3.2.1.4	Mucor circinelloides FERM P-17446	Q53VB2		Alternative splicing produces two endoglucanases with one or two carbohydrate-binding modules in Mucor circinelloides	2005	Yuko Baba	Other	Eukaryota	Fungi	NA	NA	NA	NA	NA
	BAD98525.1	GH18	chitinase	chitinase A (ChiA;CrChiA;CrChi-A)	3.2.1.14	Cycas revoluta	Q4W6L6	3WIJ[A]	A plant class V chitinase from a cycad (Cycas revoluta): biochemical characterization, cDNA isolation, and posttranslational modification	2009	Toki Taira	Other	Eukaryota	Other Eukaryota	NA	NA	NA	NA	NA
	BAD99519.1	GH50	agarase	β-agarase (AgaA11) (neoagarobiose-producing)	3.2.1.81	Agarivorans sp. JAMB-A11	Q4W8F0		High-level expression of a neoagarobiose-producing beta-agarase gene from Agarivorans sp. JAMB-A11 in Bacillus subtilis and enzymic properties of the recombinant enzyme.	2005	Ohta Y.	Marine	Bacteria	Bacteria	Proteobacteria	Gammaproteobacteria	Alteromonadales	Alteromonadaceae	Agarivorans
	BAE16587.1	GH18	chitinase	chitinase-h (Chi-H;OfChi-H)	3.2.1.14	Ostrinia furnacalis	Q4AE59	5GPR[A]	The BmChi-h gene, a bacterial-type chitinase gene of Bombyx mori, encodes a functional exochitinase that plays a role in the chitin degradation during the molting process	2005	Takaaki Daimon	NA	Eukaryota	Other Eukaryota	NA	NA	NA	NA	NA
	BAE46390.1	GH5	cellulase	endoglucanase (EcCel5A) (Cel5A)	3.2.1.4	Eubacterium cellulosolvens 5	Q3LHN3		Cloning, sequencing, and expression of a Eubacterium cellulosolvens 5 gene encoding an endoglucanase (Cel5A) with novel carbohydrate-binding modules, and properties of Cel5A	2005	Kazutoyo Yoda	Other	Bacteria	Bacteria	Firmicutes	Clostridia	Clostridiales	Eubacteriaceae	Eubacterium
	BAE66197.1	GH7	cellulase	endo-β-1,4-glucanase (CelB;AO090010000314)	3.2.1.4	Aspergillus oryzae RIB40	Q2TX26		Molecular cloning, purification and characterization of two endo-1,4-beta-glucanases from Aspergillus oryzae KBN616	1996	N. Kitamoto	NA	Eukaryota	Fungi	NA	NA	NA	NA	NA
	BAE81787.1	PL14	alginate lyase	exo-oligoalginate lyase (HdAlex;HdAlex-1)	4.2.2.26	Haliotis discus hannai	Q25C77		A novel oligoalginate lyase from abalone, Haliotis discus hannai, that releases disaccharide from alginate polymer in an exolytic manner	2006	Harumasa Suzuki	Marine	Eukaryota	Other Eukaryota	NA	NA	NA	NA	NA
	BAE86850.1	GH8	chitosanase	bifunctional endoglucanase chitosanase (Cel8A)	3.2.1.132	Lysobacter sp. IB-9374	Q25C15		Purification, Characterization, and Gene Analysis of Cellulase (Cel8A) from Lysobacter sp. IB-9374	2006	Ogura,J.	Other	Bacteria	Bacteria	Proteobacteria	Gammaproteobacteria	Xanthomonadales	Xanthomonadaceae	Lysobacter
	BAE86996.1	GH19	chitinase	chitinase (reducing end-specific)	3.2.1.-	Vibrio proteolyticus	Q25BT4		A reducing-end-acting chitinase from Vibrio proteolyticus belonging to glycoside hydrolase family19	2008	Honda,Y.	NA	Bacteria	Bacteria	Proteobacteria	Gammaproteobacteria	Vibrionales	Vibrionaceae	Vibrio
	BAE87051.1	GH18	chitinase	chitinase (ChiA)	3.2.1.14	Aeromonas hydrophila SUWA-9	Q25BN2		Cloning, Expression, and Characterization of a Chitinase from the Chitinolytic Bacterium Aeromonas hydrophila Strain SUWA-9	2014	Xiqian LAN	Other	Bacteria	Bacteria	Proteobacteria	Gammaproteobacteria	Aeromonadales	Aeromonadaceae	Aeromonas
	BAE94320.1	GH48	chitinase	chitinase (active phase-associated protein I) (Apap1)	3.2.1.14	Gastrophysa atrocyanea	Q1JUL1		A chitinase structurally related to the glycoside hydrolase family 48 is indispensable for the hormonally induced diapause termination in a beetle	2006	Kosuke Fujita	Other	Eukaryota	Other Eukaryota	NA	NA	NA	NA	NA
	BAE98134.1	GH18	chitinase	chitinase A (ChiA;PrChiA)	3.2.1.14	Pteris ryukyuensis	Q0WYK2	4RL3[A,B]	LysM domains from Pteris ryukyuensis chitinase-A: a stability study and characterization of the chitin-binding site	2008	Takayuki Ohnuma	NA	Eukaryota	Other Eukaryota	NA	NA	NA	NA	NA
	BAF03590.1	GH118	agarase	β-agarase C (AgaC)	3.2.1.81	Vibrio sp. PO-303	Q0KKW9		Cloning of the novel gene encoding beta-agarase C from a marine bacterium, Vibrio sp. strain PO-303, and characterization of the gene product.	2006	Dong J.	Marine	Bacteria	Bacteria	Proteobacteria	Gammaproteobacteria	Vibrionales	Vibrionaceae	Vibrio
	BAF04337.1	GH9	cellulase	endo-β-1,4-glycanase 2 (broad specificity on hemicelluloses) (OsCel9A;OsGlu5;Os01g0220100) (Cel9A)	3.2.1.4	Oryza sativa Japonica Group	Q0JPJ1		A rice family 9 glycoside hydrolase isozyme with broad substrate specificity for hemicelluloses in type II cell walls	2006	Kouki Yoshida	Other	Eukaryota	Other Eukaryota	NA	NA	NA	NA	NA
	BAF34350.1	GH16	agarase	β-agarase D (AgaD)	3.2.1.81	Vibrio sp. PO-303	Q05KJ8		Molecular cloning, expression, and characterization of a beta-agarase gene, agaD, from a marine bacterium, Vibrio sp. strain PO-303.	2007	Dong J.	Marine	Bacteria	Bacteria	Proteobacteria	Gammaproteobacteria	Vibrionales	Vibrionaceae	Vibrio
	BAF35571.1	GH150	carrageenase	l-carrageenase(CglA)	3.2.1.-	Pseudoalteromonas sp. CL19	Q05JY7		A novel enzyme, lambda-carrageenase, isolated from a deep-sea bacterium.	2006	Ohta Y.	Marine	Bacteria	Bacteria	Proteobacteria	Gammaproteobacteria	Alteromonadales	Pseudoalteromonadaceae	Pseudoalteromonas
	BAF44076.1	GH96	agarase	α-agarase (AgaA33)	3.2.1.158	Thalassotalea agarivorans JAMB A33	A1IGV8		Hyperproduction and application of alpha-agarase to enzymatic enhancement of antioxidant activity of porphyran.	2006	Hatada Y.	Marine	Bacteria	Bacteria	Proteobacteria	Gammaproteobacteria	Alteromonadales	Colwelliaceae	Thalassotalea
	BAF49602.1	GH12	cellulase	endoglucanase II (EG-II;Eg2;EG35) (Cel12)	3.2.1.4	Fomitopsis palustris FFPRI 0507	A4PID1		Purification, molecular cloning, and enzymatic properties of a family 12 endoglucanase (EG-II) from fomitopsis palustris: role of EG-II in larch holocellulose hydrolysis.	2008	Shimokawa T	NA	Eukaryota	Fungi	NA	NA	NA	NA	NA
	BAF62129.1	GH16	agarase	β-agarase A (AgaA)	3.2.1.81	Vibrio sp. PO-303	A5A6R7		A unique beta-agarase, AgaA, from a marine bacterium, Vibrio sp. strain PO-303.	2007	Dong J.	Marine	Bacteria	Bacteria	Proteobacteria	Gammaproteobacteria	Vibrionales	Vibrionaceae	Vibrio
	BAF62178.1	GH9	cellulase	cellulase (SnEG54)	3.2.1.4	Mesocentrotus nudus	A5A7P3		Isolation and primary structure of a cellulase from the Japanese sea urchin Strongylocentrotus nudus	2007	Yukiko Nishida	NA	Eukaryota	Other Eukaryota	NA	NA	NA	NA	NA
	BAF69299.1	PL7	alginate lyase	alginate lyase (NitAly;NIS_0185)	4.2.2.3	Nitratiruptor sp. SB155-2	A6Q1E0		Discovery of a Novel Alginate Lyase from Nitratiruptor sp. SB155-2 Thriving at Deep-sea Hydrothermal Vents and Identification of the Residues Responsible for Its Heat Stability	2016	Akira Inoue	Marine	Bacteria	Bacteria	Proteobacteria	Epsilonproteobacteria	Nautiliales	Nitratiruptoraceae	Nitratiruptor
	BAF76068.1	GH18	chitinase	chitinase A (ChiA)	3.2.1.14	Vibrio proteolyticus 442	A7M6A0		Identification of a novel endochitinase from a marine bacterium Vibrio proteolyticus strain No. 442	2007	Shiro Itoi	Marine	Bacteria	Bacteria	Proteobacteria	Gammaproteobacteria	Vibrionales	Vibrionaceae	Vibrio
	BAF91600.1	GH18	chitinase	chitinase (Chi1;Pα-Chi)	3.2.1.14	Vibrio parahaemolyticus KN1699	A8QZK0		Production and secretion of a recombinant Vibrio parahaemolyticus chitinase by Escherichia coli and its purification from the culture medium	2007	Kazunari KADOKURA	Marine	Bacteria	Bacteria	Proteobacteria	Gammaproteobacteria	Vibrionales	Vibrionaceae	Vibrio
	BAF98919.1	GH19	chitinase	class IV chitinase (NaChit1;NaCHIT1)	3.2.1.14	Nepenthes alata	A9ZMK1		Proteome analysis of pitcher fluid of the carnivorous plant Nepenthes alata.	2008	Hatano N.	Other	Eukaryota	Other Eukaryota	NA	NA	NA	NA	NA
	BAF99002.1	GH19	chitinase	chitinase A (ChiA;BcChiA;BcChi-A)	3.2.1.14	Gemmabryum coronatum	A9ZSX9	3WH1[A]	Cloning and characterization of a small family 19 chitinase from moss (Bryum coronatum).	2011	Taira T.	Other	Eukaryota	Other Eukaryota	NA	NA	NA	NA	NA
	BAG12896.1	GH19	chitinase	chitinase (BiCht1)	3.2.1.14	Bromus inermis	B1B6T0		Characterization of cold-responsive extracellular chitinase in bromegrass cell cultures and itsrelationship to antifreeze activity	2008	Nakamura,T.	Other	Eukaryota	Other Eukaryota	NA	NA	NA	NA	NA
	BAG48183.1	GH6	cellulase	cellobiohydrolase II (Cel4;Ex-4;Cex3)	3.2.1.91	Irpex lacteus MC-2	B2ZZ24		Gene cloning of cellobiohydrolase II from the white rot fungus Irpex lacteus MC-2 and its expression in Pichia pastoris	2008	Toda H	NA	Eukaryota	Fungi	NA	NA	NA	NA	NA
	BAG48880.1	GH86	agarase	β-agarase (AgaA;Aga86)	3.2.1.81	Cellvibrio sp. OA-2007	B3IXL6		Cloning of agarase gene from non-marine agarolytic bacterium Cellvibrio sp.	2012	Ariga O.	Other	Bacteria	Bacteria	Proteobacteria	Gammaproteobacteria	Cellvibrionales	Cellvibrionaceae	Cellvibrio
	BAG55920.1	GH19	chitinase	chitinase A (ChiA)	3.2.1.14	Streptomyces cyaneus SP-27	B3XZQ2		Cloning and expression of chitinase A gene from Streptomyces cyaneus SP-27: The enzymeparticipates in protoplast formation of Schizophyllum commune	2008	Yano,S.	NA	Bacteria	Bacteria	Actinobacteria	Actinobacteria	Streptomycetales	Streptomycetaceae	Streptomyces
	BAG69187.1	GH45	cellulase	endo-β-1,4-glucanase (Stce1)	3.2.1.4	Staphylotrichum coccosporum IFO 31817	B5BNY1		Purification and characterization of a new family 45 endoglucanase, STCE1, from Staphylotrichum coccosporum and its overproduction in Humicola insolens	2008	Jinichiro Koga	NA	Eukaryota	Fungi	NA	NA	NA	NA	NA
	BAG70358.1	PL7	alginate lyase	alginate lyase (A1m;AlgL)	4.2.2.11	Agarivorans sp. JAM-A1m	B5BSV2		A new high-alkaline alginate lyase from a deep-sea bacterium Agarivorans sp.	2009	Tohru Kobayashi	Marine	Bacteria	Bacteria	Proteobacteria	Gammaproteobacteria	Alteromonadales	Alteromonadaceae	Agarivorans
	BAH08702.1	GH6	cellulase	cellobiohydrolase (CcCel6A) (Cel6A)	3.2.1.91	Thermobifida fusca YX	B7X9Z0	3VOG[A]	Cloning and transcript analysis of multiple genes encoding the glycoside hydrolase family 6 enzyme from Coprinopsis cinerea	2008	Makoto YOSHIDA	NA	Eukaryota	Fungi	NA	NA	NA	NA	NA
	BAH08703.1	GH6	cellulase	cellobiohydrolase (CcCel6B) (Cel6B)	3.2.1.91	Thermobifida fusca YX	B7X9Z1		Cloning and transcript analysis of multiple genes encoding the glycoside hydrolase family 6 enzyme from Coprinopsis cinerea	2008	Makoto YOSHIDA	NA	Eukaryota	Fungi	NA	NA	NA	NA	NA
	BAH08704.1	GH6	cellulase	cellobiohydrolase (CcCel6C) (Cel6C)	3.2.1.91	Thermobifida fusca YX	B7X9Z2	3A64[A]	Cloning and transcript analysis of multiple genes encoding the glycoside hydrolase family 6 enzyme from Coprinopsis cinerea	2008	Makoto YOSHIDA	NA	Eukaryota	Fungi	NA	NA	NA	NA	NA
	BAH79131.1	PL7	alginate lyase	alginate lyase / poly-mannuronate lyase (A9mT;Alg)	4.2.2.3	Vibrio sp. A9m	C4TJD2		Cloning and Sequencing of Alginate Lyase Genes from Deep-Sea Strains of Vibrio and Agarivorans and Characterization of a New Vibrio Enzyme	2010	Kohsuke Uchimura	Marine	Bacteria	Bacteria	Proteobacteria	Gammaproteobacteria	Vibrionales	Vibrionaceae	Vibrio
	BAI50574.1	PL18	alginate lyase	alginate lyase (AlyA)	4.2.2.11	Pseudoalteromonas atlantica AR06	D1MX66		Analysis of extracellular alginate lyase and its gene from a marine bacterial strain, Pseudoalteromonas atlantica AR06	2010	Ryoji Matsushima	Marine	Bacteria	Bacteria	Proteobacteria	Gammaproteobacteria	Alteromonadales	Pseudoalteromonadaceae	Pseudoalteromonas
	BAI66416.1	PL7	alginate lyase	alginate lyase (Aly;PyAly)	4.2.2.3	Pyropia yezoensis	D2KX85		Characterization of an Eukaryotic PL-7 Alginate Lyase in the Marine Red Alga Pyropia yezoensis	2015	Akira Inoue	Marine	Eukaryota	Other Eukaryota	NA	NA	NA	NA	NA
	BAJ21449.1	GH6	cellulase	endo-β-1,4-glucanase I (EGI;EGII)	3.2.1.4	Neisseria sicca SB	E1CAJ8		Functional Analysis of the Carbohydrate-Binding Module of an Esterase from Neisseria sicca SB Involved in the Degradation of Cellulose Acetate	2010	Kunihiko MORIYOSHI	Other	Bacteria	Bacteria	Proteobacteria	Betaproteobacteria	Neisseriales	Neisseriaceae	Neisseria
	BAJ61835.1	GH16	hyaluronidase	hyaluronidase (Had)	3.2.1.35	Talaromyces funiculosus IAM 13752			Identification, characterization, and molecular cloning of a novel hyaluronidase, a member of glycosyl hydrolase family 16, from Penicillium spp	2010	Mikio Bakke	NA	Eukaryota	Fungi	NA	NA	NA	NA	NA
	BAJ61836.1	GH16	hyaluronidase	hyaluronidase (Hd)	3.2.1.35	Talaromyces purpureogenus IAM 13753 / IAM 13754			Identification, characterization, and molecular cloning of a novel hyaluronidase, a member of glycosyl hydrolase family 16, from Penicillium spp	2010	Mikio Bakke	NA	Eukaryota	Fungi	NA	NA	NA	NA	NA
	BAJ61957.1	GH16	carrageenase	κ-carrageenase(Cgk-K142a)	3.2.1.83	Pseudoalteromonas tetraodonis JAM-K142			Genetic and biochemical characterization of the Pseudoalteromonas tetraodonis alkaline kappa-carrageenase	2012	Kobayashi,T.	Marine	Bacteria	Bacteria	Proteobacteria	Gammaproteobacteria	Alteromonadales	Pseudoalteromonadaceae	Pseudoalteromonas
	BAJ62034.1	PL7	alginate lyase	alginate lyase (AlgMsp)	4.2.2.3	Microbulbifer sp. 6532A			Isolation and characterization of Microbulbifer species 6532A degrading seaweed thalli to single cell detritus particles	2012	Masayuki Wakabayashi	Marine	Bacteria	Bacteria	Proteobacteria	Gammaproteobacteria	Cellvibrionales	Microbulbiferaceae	Microbulbifer
	BAJ72675.1	PL14	alginate lyase	alginate lyase (AkAly30)	4.2.2.3	Aplysia kurodai		5GMT[A,B]	cDNA cloning of an alginate lyase from a marine gastropod Aplysia kurodai and assessment of catalytically important residues of this enzyme	2011	Mohammad Matiur Rahman	Marine	Eukaryota	Other Eukaryota	NA	NA	NA	NA	NA
	BAK20401.1	GH9	cellulase	endo-β-1,4-glucanase (PnbEG)	3.2.1.4	Perinereis nuntia brevicirris		4ZG8[A,B]	Differences of two polychaete species reflected in enzyme activities	2011	Katsutoshi Ito	NA	Eukaryota	Other Eukaryota	NA	NA	NA	NA	NA
	BAK43286.1	GH18	chitinase	chitinase 1 (ChiA;Chi-1;PtChiA;PtChi-1)	3.2.1.14	Parapristipoma trilineatum			Purification, characterization, and molecular cloning of chitinases from the stomach of the threeline grunt Parapristipoma trilineatum	2013	Mana Ikeda	Marine	Eukaryota	Other Eukaryota	NA	NA	NA	NA	NA
	BAK43287.1	GH18	chitinase	chitinase 2 (ChiB;Chi-2;PtChiB;PtChi-2)	3.2.1.14	Parapristipoma trilineatum			Purification, characterization, and molecular cloning of chitinases from the stomach of the threeline grunt Parapristipoma trilineatum	2013	Mana Ikeda	Marine	Eukaryota	Other Eukaryota	NA	NA	NA	NA	NA
	BAK53965.1	GH19	chitinase	chitinase N (ChiN)	3.2.1.14	Chitiniphilus shinanonensis SAY3			Isolation of genes coding for chitin-degrading enzymes in the novel chitinolytic bacterium, Chitiniphilus shinanonensis, and characterization of a gene coding for a family 19 chitinase	2012	LanxiangHuang	Other	Bacteria	Bacteria	Proteobacteria	Betaproteobacteria	Neisseriales	Chromobacteriaceae	Chitiniphilus
	BAK68869.1	GH18	chitinase	class III chitinase (Psc)	3.2.1.14	Punica granatum		4TOQ[A,B,C,D]	Chitinase III in pomegranate seeds (Punica granatum Linn.): a high-capacity calcium-binding protein in amyloplasts	2011	Haixia Yang	Other	Eukaryota	Other Eukaryota	NA	NA	NA	NA	NA
	BAL22352.1	PL14	alginate lyase	alginate lyase / poly(M) lyase (LbAly28)	4.2.2.3	Littorina brevicula			cDNA cloning and bacterial expression of a PL-14 alginate lyase from a herbivorous marine snail Littorina brevicula	2012	Mohammad Matiur Rahman	Marine	Eukaryota	Other Eukaryota	NA	NA	NA	NA	NA
	BAL46897.1	GH8	chitosanase	chitosanase / endoglycanase (Pgl8A) (Cel8A)	3.2.1.132	Paenibacillus cookii SS-24			Cloning of an endoglycanase gene from Paenibacillus cookii and characterization of the recombinant enzyme	2012	Shinoda,S.	Other	Bacteria	Bacteria	Firmicutes	Bacilli	Bacillales	Paenibacillaceae	Paenibacillus
	BAM14716.1	GH9	cellulase	endo-β-1,4-glucanase (Eg2;EF-EG2)	3.2.1.4	Eisenia fetida		3WC3[A]	Crystal structure of endo-1,4-β-glucanase from Eisenia fetida	2013	Takao Arimori	NA	Eukaryota	Other Eukaryota	NA	NA	NA	NA	NA
	BAM44856.1	GH8	cellulase	endo-β-1,4-glucanase (BcsZ)	3.2.1.4	Enterobacter sp. CJF-002			Cellulose production by Enterobacter sp. CJF-002 and identification of genes for cellulose biosynthesis	2012	Sunagawa,N.	Other	Bacteria	Bacteria	Proteobacteria	Gammaproteobacteria	Enterobacterales	Enterobacteriaceae	Enterobacter
	BAM66299.1	GH56	hyaluronidase	hyaluronidase	3.2.1.35	Pterois antennata			Enzymatic properties and primary structures of hyaluronidases from two species of lionfish (Pterois antennata and Pterois volitans)	2013	Aya Kiriake	Marine	Eukaryota	Other Eukaryota	NA	NA	NA	NA	NA
	BAM66300.1	GH56	hyaluronidase	hyaluronidase	3.2.1.35	Pterois volitans			Enzymatic properties and primary structures of hyaluronidases from two species of lionfish (Pterois antennata and Pterois volitans)	2013	Aya Kiriake	Marine	Eukaryota	Other Eukaryota	NA	NA	NA	NA	NA
	BAM67142.1	GH18	chitinase	chitinase (ChiF)	3.2.1.14	Paenibacillus sp. FPU-7			Cooperative Degradation of Chitin by Extracellular and Cell Surface-Expressed Chitinases from Paenibacillus sp. Strain FPU-7	2013	Takafumi Itoh	Other	Bacteria	Bacteria	Firmicutes	Bacilli	Bacillales	Paenibacillaceae	Paenibacillus
	BAM67143.1	GH18	chitinase	multi-modular chitinase (ChiW)	3.2.1.14	Paenibacillus sp. FPU-7		5GZT[B]	Cooperative Degradation of Chitin by Extracellular and Cell Surface-Expressed Chitinases from Paenibacillus sp. Strain FPU-7	2013	Takafumi Itoh	Other	Bacteria	Bacteria	Firmicutes	Bacilli	Bacillales	Paenibacillaceae	Paenibacillus
	BAM76722.1	PL7	alginate lyase	NA	NA	Saccharophagus sp. Myt-1			Purification and Characterization of an Alkaliphilic Alginate Lyase AlgMytC from Saccharophagus sp. Myt-1	2013	Sakatoku	Marine	Bacteria	Bacteria	Proteobacteria	Gammaproteobacteria	Cellvibrionales	Cellvibrionaceae	Saccharophagus
	BAP05660.1	PL7	alginate lyase	alginate lyase (AlyA;FlAlyA)	4.2.2.3	Flavobacterium sp. UMI-01		5Y33[A]	Characterization of an Alginate Lyase, FlAlyA, from Flavobacterium sp. Strain UMI-01 and Its Expression in Escherichia coli	2014	Akira Inoue	Marine	Bacteria	Bacteria	Bacteroidetes	Flavobacteriia	Flavobacteriales	Flavobacteriaceae	Flavobacterium
	BAP19116.1	GH45	cellulase	cellulase 21K (AkEG21;AkEG22)	3.2.1.4	Aplysia kurodai			Characterization of a GHF45 cellulase, AkEG21, from the common sea hare Aplysia kurodai	2014	Mohammad M. Rahman	Marine	Eukaryota	Other Eukaryota	NA	NA	NA	NA	NA
	BAQ25533.1	PL17	alginate lyase	NA	NA	Flavobacterium sp. UMI-01			The alginate lyases FlAlyA, FlAlyB, FlAlyC, and FlAlex fromFlavobacterium sp. UMI-01 have distinct roles in the complete degradation of alginate	2016	Akira Inoue	Marine	Bacteria	Bacteria	Bacteroidetes	Flavobacteriia	Flavobacteriales	Flavobacteriaceae	Flavobacterium
	BAS53727.1	PL6	alginate lyase	NA	NA	Flavobacterium sp. UMI-01			The alginate lyases FlAlyA, FlAlyB, FlAlyC, and FlAlex fromFlavobacterium sp. UMI-01 have distinct roles in the complete degradation of alginate	2016	Akira Inoue	Marine	Bacteria	Bacteria	Bacteroidetes	Flavobacteriia	Flavobacteriales	Flavobacteriaceae	Flavobacterium
	BAS53728.1	PL6	alginate lyase	NA	NA	Flavobacterium sp. UMI-01			The alginate lyases FlAlyA, FlAlyB, FlAlyC, and FlAlex fromFlavobacterium sp. UMI-02 have distinct roles in the complete degradation of alginate	2017	Akira Inoue	Marine	Bacteria	Bacteria	Bacteroidetes	Flavobacteriia	Flavobacteriales	Flavobacteriaceae	Flavobacterium
	BAT46645.1	GH86	agarase	exo-type β-agarase (Aga1)	3.2.1.81	Paenibacillus sp. SSG-1			Horizontal Transfer of a Novel Soil Agarase Gene from Marine Bacteria to Soil Bacteria via Human Microbiota	2016	Song, Tao	Other	Bacteria	Bacteria	Firmicutes	Bacilli	Bacillales	Paenibacillaceae	Paenibacillus
	BAV10560.1	PL7	alginate lyase	NA	NA	Falsirhodobacter sp. alg1			Falsirhodobacter sp. alg1 Harbors Single Homologs of Endo and Exo-Type Alginate Lyases Efficient for Alginate Depolymerization	2016	Tetsushi Mori	Marine	Bacteria	Bacteria	Proteobacteria	Alphaproteobacteria	Rhodobacterales	Rhodobacteraceae	Falsirhodobacter
	BAV10561.1	PL15	alginate lyase	NA	NA	Falsirhodobacter sp. alg1			Falsirhodobacter sp. alg1 Harbors Single Homologs of Endo and Exo-Type Alginate Lyases Efficient for Alginate Depolymerization	2016	Tetsushi Mori	Marine	Bacteria	Bacteria	Proteobacteria	Alphaproteobacteria	Rhodobacterales	Rhodobacteraceae	Falsirhodobacter
	BAV53316.1	PL7	alginate lyase	NA	NA	Vibrio algivorus sp. SA2T			Identification of enzymes responsible for extracellular alginate depolymerization and alginate metabolism in Vibrio algivorus	2017	Hidetaka Doi	Marine	Bacteria	Bacteria	Proteobacteria	Gammaproteobacteria	Vibrionales	Vibrionaceae	Vibrio
	CAA01693.1	GH19	chitinase	chitinase (Ch1)	3.2.1.14	Beta vulgaris	Q42421		A proline-rich chitinase from Beta vulgaris.	1995	Lars Berglund	Other	Eukaryota	Other Eukaryota	NA	NA	NA	NA	NA
	CAA07608.1	GH18	chitinase	bifunctional chitinase / lysozyme (hevamine A)	3.2.1.14	Hevea brasiliensis	P23472	1HVQ[A]	Determination of cDNA and DNA sequences of hevamine, a chitinase from the rubber tree Hevea brasiliensis	2001	Evert Bokma	Other	Eukaryota	Other Eukaryota	NA	NA	NA	NA	NA
	CAA11481.1	PL5	alginate lyase	alginate lyase (AlgL)	4.2.2.3	Azotobacter chroococcum ATCC 4412	O50660		Cloning and Expression of the algL Gene, Encoding the Azotobacter chroococcum Alginate Lyase: Purification and Characterization of the Enzyme	1999	ANA PECINA	Other	Bacteria	Bacteria	Proteobacteria	Gammaproteobacteria	Pseudomonadales	Pseudomonadaceae	Azotobacter
	CAA16243.1	GH6	cellulase	endoglucanase (CelA1;CelA;Rv0062;MTV030.05) (Cel6)	3.2.1.4	Mycobacterium tuberculosis H37Rv		1UOZ[A]	Mycobacterium Tuberculosis Strains Possess Functional Cellulases	2005	Annabelle Varrot	NA	Bacteria	Bacteria	Actinobacteria	Actinobacteria	Actinomycetales	Corynebacterineae	Mycobacterium
	CAA19698.1	GH18	chitinase	chitinase (ChiC;AtChiC;At4g19810)	3.2.1.14	Arabidopsis thaliana	O81862	3AQU[A,B,C,D]	A class V chitinase from Arabidopsis thaliana: gene responses, enzymatic properties, and crystallographic analysis	2011	Takayuki Ohnuma	Other	Eukaryota	Other Eukaryota	NA	NA	NA	NA	NA
	CAA19982.1	PL8	hyaluronate lyase	hyaluronate lyase (PL8Hyal;SCO5534;SC1C2.15)	4.2.2.1	Streptomyces coelicolor A3(2)	O86516	2WCO[A]	Crystal structures of a family 8 polysaccharide lyase reveal open and highly occluded substrate-binding cleft conformations	2002	Elmabrouk, ZH	Other	Bacteria	Bacteria	Actinobacteria	Actinobacteria	Streptomycetales	Streptomycetaceae	Streptomyces
	CAA25334.1	GH18	chitinase	chitinase / tRNase killer gammα-toxin (zymocin α-subunit)	3.2.1.14	Kluyveromyces lactis	P09805		Kluyveromyces lactis toxin has an essential chitinase activity	1991	Andrew R. BUTLER	NA	Eukaryota	Fungi	NA	NA	NA	NA	NA
	CAA27266.1	GH5	cellulase	endo-β-1,4-glucanase B (CelB;EgB) (Cel5A)	3.2.1.4	Hungateiclostridium thermocellum NCIB 10682	P04956		Sequence of the cellulase gene of Clostridium thermocellum coding for endoglucanase B	1986	Olivier Grepinet	NA	Bacteria	Bacteria	Firmicutes	Clostridia	Clostridiales	Hungateiclostridiaceae	Hungateiclostridium
	CAA28255.1	GH9	cellulase	endo-β-1,4-glucanase D (CelD) (Cel9A)	3.2.1.4	Hungateiclostridium thermocellum NCIB 10682	P04954	1CLC[A]	Nucleotide sequence of the cellulase gene celD encoding endoglucanase D of Clostridium thermocellum	1986	Gwennael Joliff	Other	Bacteria	Bacteria	Firmicutes	Clostridia	Clostridiales	Hungateiclostridiaceae	Hungateiclostridium
	CAA33278.1	GH18	chitinase	chitinase B (ChiB)	3.2.1.14	Serratia marcescens QMB1466 / BJL200	P11797	1H0G[A,B]	Nucleotide sequence of the chitinase B gene of Serratia marcescens QMB1466	1989	Mark H.Harpster	NA	Bacteria	Bacteria	Proteobacteria	Gammaproteobacteria	Enterobacterales	Yersiniaceae	Serratia
	CAA34812.1	GH19	chitinase	chitinase A (ChiA;Chn48;CHN A)	3.2.1.14	Nicotiana tabacum	P08252		Structure of a tobacco endochitinase gene: evidence that different chitinase genes can arise by transposition of sequences encoding a cysteine-rich domain.	1990	Shinshi H.	Other	Eukaryota	Other Eukaryota	NA	NA	NA	NA	NA
	CAA35159.1	GH7	cellulase	cellobiohydrolase I (Cbh1.1;Cbh1;Cbh-1;HgCbh1) (Cel7A)	3.2.1.176	Humicola grisea var. thermoidea	P15828		Sequence of cbh-1 gene of Humicola grisea var. thermoidea	1990	Oliviera Azevedo	NA	Eukaryota	Fungi	NA	NA	NA	NA	NA
	CAA35945.1	GH19	chitinase	chitinase B (ChiB;Chn50;Chn200)	3.2.1.14	Nicotiana tabacum	P24091		Gene structure and expression of a tobacco endochitinase gene in suspension-cultured tobacco cells.	1991	Fukuda Y.	Other	Eukaryota	Other Eukaryota	NA	NA	NA	NA	NA
	CAA39010.1	GH9	cellulase	endo-β-1,4-glucanase Z / avicelase I (CelZ)	3.2.1.4	Thermoclostridium stercorarium	P23659		Sequence analysis of the Clostridium stercorarium celZ gene encoding a thermoactive cellulase (Avicelase I): identification of catalytic and cellulose-binding domains	1990	Sigrid Jauris	NA	Bacteria	Bacteria	Firmicutes	Clostridia	Clostridiales	Hungateiclostridiaceae	Thermoclostridium
	CAA39264.1	GH9	cellulase	endo-1,4-glucanase C (Ced1)	3.2.1.4	Butyrivibrio fibrisolvens H17C	P23658		Sequencing and expression of a cellodextrinase (ced1) gene from Butyrivibrio fibrisolvens H17c cloned in Escherichia coli	1990	Eldie Berger	Other	Bacteria	Bacteria	Firmicutes	Clostridia	Clostridiales	Lachnospiraceae	Butyrivibrio
	CAA40993.1	GH9	cellulase	endo-β-1,4-glucanase C (CenC) (Cel9B)	3.2.1.4	Cellulomonas fimi ATCC 484	P14090		Nucleotide sequence of the endoglucanase C gene (cenC) of Cellulomonas fimi, its high-level expression in Escherichia coli,and characterization of its products	1991	J. B. CoutJnh	NA	Bacteria	Bacteria	Actinobacteria	Actinobacteria	Micrococcales	Cellulomonadaceae	Cellulomonas
	CAA41780.1	GH7	cellulase	cellobiohydrolase I (Cbh1)	3.2.1.176	Penicillium janthinellum Biourge IMET 43733 (C41)	Q06886		Cloning, sequencing, and heterologous expression of a cellulase-encoding cDNA (cbh1) from Penicillium janthinellum	1993	Anke Koch	NA	Eukaryota	Fungi	NA	NA	NA	NA	NA
	CAA43035.1	GH9	cellulase	endo-β-1,4-glucanase F (CelF) (Cel9B)	3.2.1.4	Hungateiclostridium thermocellum NCIB 10682	P26224		Nucleotide sequence of the cellulase gene celF of Clostridium thermocellum	1991	A. Navarro	Other	Bacteria	Bacteria	Firmicutes	Clostridia	Clostridiales	Hungateiclostridiaceae	Hungateiclostridium
	CAA43059.1	GH7	cellulase	endo-β-1,4-glucanase I (Egl1;EglI;TlCel7A;eCEL;E-CELTR) (Cel7A)	3.2.1.4	Trichoderma longibrachiatum CECT 2606	Q12714		Cloning, sequence analysis and yeast expression of the egl1 gene from Trichoderma longibrachiatum	1992	R. Gonzdlez	NA	Eukaryota	Fungi	NA	NA	NA	NA	NA
	CAA43708.1	GH19	chitinase	chitinase B4	3.2.1.14	Brassica napus	Q06209		Cloning and characterization of a pathogen-induced chitinase in Brassica napus.	1992	Rasmussen,U.	Other	Eukaryota	Other Eukaryota	NA	NA	NA	NA	NA
	CAA45468.1	GH18	chitinase	chitinase 1 (Chi1)	3.2.1.14	Aphanocladium album	P32470		Cloning and expression of a chitinase gene from the hyperparasitic fungus Aphanocladium album	1992	Pierre-Louis Blaiseau	NA	Eukaryota	Fungi	NA	NA	NA	NA	NA
	CAA45821.1	GH19	chitinase	chitinase (Chn14)	3.2.1.14	Nicotiana tabacum	P29059		The structure and regulation of homeologous tobacco endochitinase genes of Nicotiana sylvestris and N. tomentosiformis origin.	1992	van Buuren M.	Other	Eukaryota	Other Eukaryota	NA	NA	NA	NA	NA
	CAA49187.1	GH5	cellulase	endo-β-1,4-glucanase G (CelG) (Cel5D)	3.2.1.4	Hungateiclostridium thermocellum NCIB 10682	Q05332		Nucleotide sequence of the celG gene of Clostridium thermocellum and characterization of its product, endoglucanase CelG	1993	MARCLEMAIRE	NA	Bacteria	Bacteria	Firmicutes	Clostridia	Clostridiales	Hungateiclostridiaceae	Hungateiclostridium
	CAA49596.1	GH7	cellulase	cellobiohydrolase (Cbh1) (Cel7A)	3.2.1.176	Trichoderma koningii G-39	P00725		Molecular cloning and sequence analysis of the cellobiohydrolase I gene from Trichoderma koningii G-39	1994	Ta-Tung Wey	NA	Eukaryota	Fungi	NA	NA	NA	NA	NA
	CAA49630.1	PL7	alginate lyase	alginate lyase / poly-mannuronate lyase (AlxM)	4.2.2.3	Photobacterium sp. ATCC 43367	P39049		Sequence of a gene encoding a (poly ManA) alginate lyase active on Pseudomonas aeruginosa alginate	1993	Martine Malissard	Marine	Bacteria	Bacteria	Proteobacteria	Gammaproteobacteria	Vibrionales	Vibrionaceae	Photobacterium
	CAA49998.1	GH18	chitinase	chitinase class III (CpCC-III)	3.2.1.14	Cicer arietinum	P36908		Cloning of a class III acidic chitinase from chickpea	1993	Ralph Vogelsang	Other	Eukaryota	Other Eukaryota	NA	NA	NA	NA	NA
	CAA50624.1	GH16	carrageenase	κ-carrageenase(CgkA)	3.2.1.83	Pseudoalteromonas carrageenovora ATCC 43555	P43478	1DYP[A]	Expression, purification, crystallization and preliminary x-ray analysis of the kappa-carrageenase from Pseudoalteromonas carrageenovora.	1999	Michel G.	Marine	Bacteria	Bacteria	Proteobacteria	Gammaproteobacteria	Alteromonadales	Pseudoalteromonadaceae	Pseudoalteromonas
	CAA52139.1	GH12	cellulase	endo-β-1,4-glucanase S (EglS)	3.2.1.4	Streptomyces rochei A2	Q59963		Characterization and sequence analysis of a Streptomyces rochei A2 endoglucanase-encoding gene.	1994	Perito B	Other	Bacteria	Bacteria	Actinobacteria	Actinobacteria	Streptomycetales	Streptomycetaceae	Streptomyces
	CAA53631.1	GH5	cellulase	endo-β-1,4-glucanase IV (CMC3)	3.2.1.4	Humicola insolens ATCC 16454	Q12624		A novel method for efficient expression cloning of fungal enzyme genes	1993	H. Dalboge	NA	Eukaryota	Fungi	NA	NA	NA	NA	NA
	CAA54374.1	GH18	chitinase	chitinase (ChiV;Chi-V;NtChiV;ChiC1)	3.2.1.14	Nicotiana tabacum	Q43576	3ALF[A]	A new class of tobacco chitinases homologous to bacterial exo-chitinases displays antifungal activity	2011	Takayuki Ohnuma	Other	Eukaryota	Other Eukaryota	NA	NA	NA	NA	NA
	CAA55128.1	GH18	chitinase	chitinase/lysozyme (Chi-V;Pz)	3.2.1.14	Nicotiana tabacum	Q43591		Molecular characterization of a novel tobacco pathogenesis-related (PR) protein: a new plant chitinase/lysozyme	1994	T. Heitz	Other	Eukaryota	Other Eukaryota	NA	NA	NA	NA	NA
	CAA55823.1	GH5	cellulase	endo-β-1,4-glucanase V1	3.2.1.4	Pectobacterium carotovorum SCC3193	Q59395		Structure and regulation of the Erwinia carotovora subspecies carotovora SCC3193 cellulase gene celV1 and the role of cellulase in phytopathogenicity	1994	Andres M~ie	Other	Bacteria	Bacteria	Proteobacteria	Gammaproteobacteria	Enterobacterales	Pectobacteriaceae	Pectobacterium
	CAA56315.1	GH18	chitinase	chitinase (Chit33)	3.2.1.14	Trichoderma harzianum CECT 2413	Q12713		Primary structure and expression pattern of the 33-kDa chitinase gene from the mycoparasitic fungus Trichoderma harzianum	1995	M. Carmen Lim6n	NA	Eukaryota	Fungi	NA	NA	NA	NA	NA
	CAA56918.2	GH9	cellulase	cellobiohydrolase A (CbhA) (Cbh9A)	3.2.1.91	Hungateiclostridium thermocellum F7	Q59325		Multidomain structure and cellulosomal localization of the Clostridium thermocellum cellobiohydrolase CbhA	1998	VLADIMIR V. ZVERLOV	NA	Bacteria	Bacteria	Firmicutes	Clostridia	Clostridiales	Hungateiclostridiaceae	Hungateiclostridium
	CAA57773.1	GH19	chitinase	chitinase 2.1	3.2.1.14	Arachis hypogaea	Q43322		Characterization of two class II chitinase genes from peanut and expression studies in transgenictobacco plants.	1996	Kellmann,J.W.	Other	Eukaryota	Other Eukaryota	NA	NA	NA	NA	NA
	CAA57774.1	GH19	chitinase	chitinase 2.2	3.2.1.14	Arachis hypogaea	Q42515		Characterization of two class II chitinase genes from peanut and expression studies in transgenictobacco plants.	1996	Kellmann,J.W.	Other	Eukaryota	Other Eukaryota	NA	NA	NA	NA	NA
	CAA60590.1	GH19	chitinase	chitinase	3.2.1.14	Oryza sativa Indica Group IR36	Q42995		Regulation, expression and function of a new basic chitinase gene in rice (Oryza sativa L.).	1996	Xu Y.	Other	Eukaryota	Other Eukaryota	NA	NA	NA	NA	NA
	CAA64868.1	GH19	chitinase	chitinase 1B (ChiA1;Cas s 5)	3.2.1.14	Castanea sativa	Q42428		Bacterial expression of an active class Ib chitinase from Castanea sativa cotyledons.	1996	Allona,I.	Other	Eukaryota	Other Eukaryota	NA	NA	NA	NA	NA
	CAA65597.1	GH9	cellulase	endo-1,4-glucanase (Eg1;PCel1)	3.2.1.4	Prunus persica	P94114		Characterization of ppEG1, a member of a multigene family which encodes endo-beta-1,4-glucanase in peach	1997	Livio Trainotti	Other	Eukaryota	Other Eukaryota	NA	NA	NA	NA	NA
	CAA68840.1	GH7	cellulase	cellobiohydrolase I (Cel1)	3.2.1.176	Claviceps purpurea T5	O00082		Cel1, probably encoding a cellobiohydrolase lacking the substrate binding domain, is expressed in the initial infection phase of Claviceps purpurea on Secale cereale	1997	Ulrike Müller	NA	Eukaryota	Fungi	NA	NA	NA	NA	NA
	CAA73113.1	GH5	cellulase	endo-β-1,4-glucanase A (CelA)	3.2.1.4	Paenibacillus barcinonensis BP-23	O08342		Cloning of a new endoglucanase gene from Bacillus sp. BP-23 and characterisation of the enzyme. Performance in paper manufacture from cereal straw	1998	A. Blanco·P	Other	Bacteria	Bacteria	Firmicutes	Bacilli	Bacillales	Paenibacillaceae	Paenibacillus
	CAA74930.1	GH19	chitinase	chitinase IV5 (ChitIV5;CHIV;CHI-IV;AtChitIV5;AtChitIV;AtEP3;At3g54420)	3.2.1.14	Arabidopsis thaliana	O23248		Arabidopsis thaliana class IV chitinase is early induced during the interaction with Xanthomonascampestris.	1997	de A Gerhardt,L.B.	Other	Eukaryota	Other Eukaryota	NA	NA	NA	NA	NA
	CAA76775.1	GH5	cellulase	endoglucanase (CelG) (Cel5G)	3.2.1.4	Pseudoalteromonas haloplanktis A23	O86099	1TVN[A,B]	Structure of a Full Length Psychrophilic Cellulase from Pseudoalteromonas haloplanktis revealed by X-ray Diffraction and Small Angle X-ray Scattering	2005	Se´bastien Violot	NA	Bacteria	Bacteria	Proteobacteria	Gammaproteobacteria	Alteromonadales	Pseudoalteromonadaceae	Pseudoalteromonas
	CAA77014.1	GH18	chitinase	chitinase	3.2.1.14	Phaedon cochleariae	O97403		Molecular cloning of a gut-specific chitinase cDNA from the beetle Phaedon cochleariae	1999	Ce´cile Girard	Other	Eukaryota	Other Eukaryota	NA	NA	NA	NA	NA
	CAA78145.1	GH6	cellulase	endo-β-1,4-glucanase A (CelA1;Cel1;CMCASE I)	3.2.1.4	Streptomyces halstedii JM8	P33682		Cloning and nucleotide sequence of celA1, and endo-beta-1,4-glucanase-encoding gene from Streptomyces halstedii JM8	1992	JOSE M. FERNANDEZ-ABALOS,	Other	Bacteria	Bacteria	Actinobacteria	Actinobacteria	Streptomycetales	Streptomycetaceae	Streptomyces
	CAA82317.1	GH5	cellulase	endo-β-1,4-glucanase (EglS;BglC;Gld;BSU18130;BsCel5;BsCel5A) (Cel5A)	3.2.1.4	Bacillus subtilis subsp. subtilis str. 168	P10475	3PZT[A,B]	Dissecting structure-function-stability relationships of a thermostable GH5-CBM3 cellulase from Bacillus subtilis 168.	2012	Camila R. Santos	NA	Bacteria	Bacteria	Firmicutes	Bacilli	Bacillales	Bacillaceae	Bacillus
	CAA83846.1	GH45	cellulase	endoglucanase V (EGV) (Cel45A)	3.2.1.4	Trichoderma reesei	P43317		A novel, small endoglucanase gene, egl5, from Trichoderma reesei isolated by expression in yeast	1994	Anu Salohejmo	NA	Eukaryota	Fungi	NA	NA	NA	NA	NA
	CAA83942.1	GH5	cellulase	endo-β-1,4-glucanase B1	3.2.1.4	Bacillus sp. (in: Bacteria) N186-1	Q59232		A cellulase gene from a new alkalophilic Bacillus sp. (strain N186-1). Its cloning, nucleotide sequence and expression in Escherichia coli	1996	J. Sa ́nchez-Torres	NA	Bacteria	Bacteria	Firmicutes	Bacilli	Bacillales	Bacillaceae	Bacillus
	CAA85292.1	GH18	chitinase	chitinase B (ChiB;SmChiB)	3.2.1.14	Serratia marcescens BJL200	Q54276	1E15[A,B]	Chitinase B from Serratia marcescens BJL200 is exported to the periplasm without processing	1995	May B. Brurberg	NA	Bacteria	Bacteria	Proteobacteria	Gammaproteobacteria	Enterobacterales	Yersiniaceae	Serratia
	CAA88874.1	GH56	hyaluronidase	hyaluronidase / chondroitinase (Hyα-1;T22C8.2)	3.2.1.-	Caenorhabditis elegans Bristol N2	G5ECE8		Identification of a novel chondroitin hydrolase in Caenorhabditis elegans	2007	Tomoyuki Kaneiwa	Other	Eukaryota	Other Eukaryota	NA	NA	NA	NA	NA
	CAA90970.1	GH19	chitinase	chitinase B (Chit1B)	3.2.1.14	Vitis vinifera	P51613		Differential expression of chitinases in Vitis vinifera L. responding to systemic acquired resistance activators or fungal challenge.	1997	Busam,G.	Other	Eukaryota	Other Eukaryota	NA	NA	NA	NA	NA
	CAA92207.1	GH18	chitinase	chitinase III (Chit3;Chi-III)	3.2.1.14	Vitis vinifera	P51614		Differential expression of chitinases in Vitis vinifera L. responding to systemic acquired resistance activators or fungal challenge	1997	Cunther Busam	Other	Eukaryota	Other Eukaryota	NA	NA	NA	NA	NA
	CAA92277.1	GH19	chitinase	chitinase	3.2.1.14	Gossypium hirsutum	P93154		Characterization and expression of chitinase and 1,3-beta-glucanase genes in cotton.	1996	Hudspeth R.L.	Other	Eukaryota	Other Eukaryota	NA	NA	NA	NA	NA
	CAA93150.1	GH18	chitinase	chitinase A (ChiA; Cthe_0270) (Chi18A)	3.2.1.14	Hungateiclostridium thermocellum ATCC 27405	Q59326		Chi18A, the endochitinase in the cellulosome of the thermophilic, cellulolytic bacterium Clostridium thermocellum	2002	Vladimir V. Zverlov	NA	Bacteria	Bacteria	Firmicutes	Clostridia	Clostridiales	Hungateiclostridiaceae	Hungateiclostridium
	CAA93280.1	GH48	cellulase	cellodextrinohydrolase (avicelase II) (CelY)	3.2.1.176	Thermoclostridium stercorarium	P50900		Purification and properties of a novel type of exo-1,4-beta-glucanase (avicelase II) from the cellulolytic thermophile Clostridium stercorarium	1991	Bronnenmeier,K.	NA	Bacteria	Bacteria	Firmicutes	Clostridia	Clostridiales	Hungateiclostridiaceae	Thermoclostridium
	CAA93847.1	GH19	chitinase	chitinase	3.2.1.14	Citrus sinensis	Q43752		cDNA cloning and expression of a class II acidic chitinase from sweet orange	1997	C. Joseph Nairn	Other	Eukaryota	Other Eukaryota	NA	NA	NA	NA	NA
	CAB01591.1	GH19	chitinase	chitinase (Chi1)	3.2.1.14	Persea americana	P93680		Identification and cloning of prs a 1, a 32-kDa endochitinase and major allergen of avocado, and its expression in the yeast Pichia pastoris.	1998	Sowka S.	Other	Eukaryota	Other Eukaryota	NA	NA	NA	NA	NA
	CAB05881.1	GH5	cellulase	endo-β-1,4-glucanase A (EndA)	3.2.1.4	Ruminococcus flavefaciens 17	O05143		Dockerin-like sequences in cellulases and xylanases from the rumen cellulolytic bacterium Ruminococcus flavefaciens	2006	Kirby, J	NA	Bacteria	Bacteria	Firmicutes	Clostridia	Clostridiales	Ruminococcaceae	Ruminococcus
	CAB38941.1	GH9	cellulase	endo-β-1,4-glucanase B (CelB) (Cel9B)	3.2.1.4	Paenibacillus barcinonensis BP-23	Q9Z4I1		Molecular cloning and characterization of a multidomain endoglucanase from Paenibacillus sp BP-23: evaluation of its performance in pulp refining	2000	F. I. J. Pastor	Other	Bacteria	Bacteria	Firmicutes	Bacilli	Bacillales	Paenibacillaceae	Paenibacillus
	CAB42307.1	GH45	cellulase	endo-β-1,4-glucanase V (EGV;EG V;NCE5) (Cel45A)	3.2.1.4	Humicola insolens DSM 1800	P43316	2ENG[A]	Structures of oligosaccharide-bound forms of the endoglucanase V from Humicola insolens at 1.9 A resolution.	1995	Gideon J. Davies	NA	Eukaryota	Fungi	NA	NA	NA	NA	NA
	CAB59165.1	GH5	cellulase	cellulase (BCE103)	3.2.1.4	Bacillus sp. (in: Bacteria) CBS 670.93		1LF1[A]	A novel combination of two classic catalytic schemes.	2002	A. Shaw	NA	Bacteria	Bacteria	Firmicutes	Bacilli	Bacillales	Bacillaceae	Bacillus
	CAB61194.1	GH46	chitosanase	chitosanase (CsnA;Csn;ScCsn46A;SCO0677;SCF91.37) (Csn46A)	3.2.1.132	Streptomyces coelicolor A3(2)	Q9RJ88		Chitosanase from Streptomyces coelicolor A3(2): biochemical properties and role in protection against antibacterial effect of chitosan.	2010	Ghinet M.G.	Other	Bacteria	Bacteria	Actinobacteria	Actinobacteria	Streptomycetales	Streptomycetaceae	Streptomyces
	CAB61795.1	GH16	agarase	β-agarase (DagA;SCO3471)	3.2.1.81	Streptomyces coelicolor A3(2)	P07883		The agarase gene (dagA) of Streptomyces coelicolor A3(2): nucleotide sequence and transcriptional analysis.	1987	Mark J. Buttner	NA	Bacteria	Bacteria	Actinobacteria	Actinobacteria	Streptomycetales	Streptomycetaceae	Streptomyces
	CAB62382.1	GH18	chitinase	chitinase (ChitiA)	3.2.1.14	Arthrobacter sp. TAD20	Q9RMB8		Cloning, sequences, and characterization of two chitinase genes from the Antarctic Arthrobacter sp. strain TAD20: isolation and partial characterization of the enzymes	2001	THIERRY LONHIENNE	Marine	Bacteria	Bacteria	Actinobacteria	Actinobacteria	Micrococcales	Micrococcaceae	Arthrobacter
	CAB62499.1	GH18	chitinase	chitinase (ChitiB)	3.2.1.14	Arthrobacter sp. TAD20	Q9REI6	1KFW[A]	Cloning, sequences, and characterization of two chitinase genes from the Antarctic Arthrobacter sp. strain TAD20: isolation and partial characterization of the enzymes	2001	THIERRY LONHIENNE	Marine	Bacteria	Bacteria	Actinobacteria	Actinobacteria	Micrococcales	Micrococcaceae	Arthrobacter
	CAB76935.1	GH9	cellulase	endo-β-1,4-glucanase N (CelN) (Cel9N)	3.2.1.4	Hungateiclostridium thermocellum F7	Q9L3J5		Two new cellulosome components encoded downstream of celI in the genome of Clostridium thermocellum: the non-processive endoglucanase CelN and the possibly structural protein CseP	2003	Vladimir V. Zverlov	NA	Bacteria	Bacteria	Firmicutes	Clostridia	Clostridiales	Hungateiclostridiaceae	Hungateiclostridium
	CAB89803.1	GH8	cellulase	endoglucanase (CelA)	3.2.1.4	Erwinia rhapontici NCPPB2989	Q9L3G9		Members of the amylovora group of Erwinia are cellulolytic and possess genes homologous to the type II secretion pathway	2000	Riekki,R.	Other	Bacteria	Bacteria	Proteobacteria	Gammaproteobacteria	Enterobacterales	Erwiniaceae	Erwinia
	CAB92325.1	GH45	cellulase	endoglucanase 45A (Cel45A)	3.2.1.4	Piromyces equi	Q9P868		Primary sequence and enzymic properties of two modular endoglucanases, Cel5A and Cel45A, from the anaerobic fungus Piromyces equi	2000	Ruth Y. Eberhardt	Other	Eukaryota	Fungi	NA	NA	NA	NA	NA
	CAB92326.1	GH5	cellulase	endoglucanase 5A (Cel5A) (Cel5A)	3.2.1.4	Piromyces equi	Q9P867		Primary sequence and enzymic properties of two modular endoglucanases, Cel5A and Cel45A, from the anaerobic fungus Piromyces equi	2000	Ruth Y. Eberhardt	Other	Eukaryota	Fungi	NA	NA	NA	NA	NA
	CAC07801.1	GH82	carrageenase	Ι-carrageenase(CgiA)	3.2.1.157	Alteromonas sp. ATCC 43554 / Alteromonas fortis	Q9F5I8	1H80[A,B]	iota-Carrageenases constitute a novel family of glycoside hydrolases, unrelated to that of kappa-carrageenases.	2000	Barbeyron T.	Marine	Bacteria	Bacteria	Proteobacteria	Gammaproteobacteria	Alteromonadales	Alteromonadaceae	Alteromonas
	CAC14014.1	GH19	chitinase	chitinase (Chit1A; VITISV_016509)	3.2.1.14	Vitis vinifera	P51613		Differential expression of chitinases in Vitis vinifera L. responding to systemic acquired resistance activators or fungal challenge.	2014	N. Kolosova	Other	Eukaryota	Other Eukaryota	NA	NA	NA	NA	NA
	CAC14015.1	GH19	chitinase	chitinase (Chit1b; VITISV_033490)	3.2.1.14	Vitis vinifera	Q9FS45		Expression of grapevine chitinase genes in berries and leaves infected by fungal or bacterial pathogens.	2002	Robert,N.	Other	Eukaryota	Other Eukaryota	NA	NA	NA	NA	NA
	CAC14016.1	GH18	chitinase	chitinase (Chit3; VITISV_035040)	3.2.1.14	Vitis vinifera	Q9FS44		Expression of grapevine chitinase genes in berries and leaves infected by fungal or bacterial pathogens	2002	Nadia Robert	Other	Eukaryota	Other Eukaryota	NA	NA	NA	NA	NA
	CAC17793.1	GH19	chitinase	endochitinase (ChnB)	3.2.1.14	Nicotiana sylvestris	Q9FEW1		Substrate specificity and antifungal activity of recombinant tobacco class I chitinases.	2000	Suarez V.	Other	Eukaryota	Other Eukaryota	NA	NA	NA	NA	NA
	CAC19408.1	GH18	chitinase	chitinase (hevamine) (fragment)	3.2.1.14	Hevea brasiliensis	Q9FEY6		Determination of cDNA and DNA sequences of hevamine, a chitinase from the rubber tree Hevea brasiliensis	2001	from the rubber tree	Other	Eukaryota	Other Eukaryota	NA	NA	NA	NA	NA
	CAC27410.1	GH5	cellulase	endo-β-1,4-glucanase C (CelC)	3.2.1.4	Hungateiclostridium thermocellum F7	Q9AL36		Lic16A of Clostridium thermocellum, a non-cellulosomal, highly complex endo-beta-1,3-glucanase bound to the outer cell surface	2003	Klaus-Peter Fuchs	NA	Bacteria	Bacteria	Firmicutes	Clostridia	Clostridiales	Hungateiclostridiaceae	Hungateiclostridium
	CAC37767.1	GH18	chitinase	chitinase / chitotriosidase (Chit1;CHIT1;CHIT-1;HCHT;HsCht)	3.2.1.14	Homo sapiens	Q13231	1GUV[A]	Cloning of a cDNA encoding chitotriosidase, a human chitinase produced by macrophages	2002	Fabrizia Fusetti	Other	Eukaryota	Other Eukaryota	NA	NA	NA	NA	NA
	CAC83072.1	GH44	cellulase	cellulase (EndB)	3.2.1.4	Ruminococcus flavefaciens 17	Q934F9		EndB, a multidomain family 44 cellulase from Ruminococcus EndB, a multidomain family 44 cellulase from Ruminococcus flavefaciens 17, binds to cellulose via a novel cellulose-binding module and to another R. flavefaciens protein via a dockerin domain	2001	Rincon,M.T.	NA	Bacteria	Bacteria	Firmicutes	Clostridia	Clostridiales	Ruminococcaceae	Ruminococcus
	CAC87662.1	PL8	hyaluronate lyase	hyaluronidase (HylA)	4.2.2.1	Streptococcus suis SEROTYPE 7	Q8VLQ8		Identification and characterisation of hyaluronate lyase from Streptococcus suis	2004	Andrew G. Allen,	Other	Bacteria	Bacteria	Firmicutes	Bacilli	Lactobacillales	Streptococcaceae	Streptococcus
	CAC87663.1	PL8	hyaluronate lyase	HylA	4.2.2.1	Streptococcus suis P5/11/88	Q8VLQ7		Identification and characterisation of hyaluronate lyase from Streptococcus suis	2004	Andrew G. Allen,	Other	Bacteria	Bacteria	Firmicutes	Bacilli	Lactobacillales	Streptococcaceae	Streptococcus
	CAC87888.1	GH18	chitinase	toad pancreatic chitinase (TPCase)	3.2.1.14	Bufo japonicus	Q90W34		Isolation and sequence of a novel amphibian pancreatic chitinase	2002	Hiroyuki Oshima	Other	Eukaryota	Other Eukaryota	NA	NA	NA	NA	NA
	CAC98320.1	GH18	chitinase	chitinase (ChiB;Lmo0105)	3.2.1.14	Listeria monocytogenes EGD-e	Q8YAL3		Chitin hydrolysis by Listeria spp., including L. monocytogenes	2008	J. J. Leisner	NA	Bacteria	Bacteria	Firmicutes	Bacilli	Bacillales	Listeriaceae	Listeria
	CAC99961.1	GH18	chitinase	chitinase (ChiA;Lmo1883)	3.2.1.14	Listeria monocytogenes EGD-e	Q8Y619		Chitin hydrolysis by Listeria spp., including L. monocytogenes	2008	J. J. Leisner	NA	Bacteria	Bacteria	Firmicutes	Bacilli	Bacillales	Listeriaceae	Listeria
	CAD32933.1	GH18	chitinase	chitinase (Chit60)	3.2.1.14	Serratia plymuthica	Q8KKF5		Purification and properties of two chitinolytic enzymes of Serratia plymuthica HRO-C48	2001	Jens Frankowski	Other	Bacteria	Bacteria	Proteobacteria	Gammaproteobacteria	Enterobacterales	Yersiniaceae	Serratia
	CAD32945.1	GH48	cellulase	cellobiohydrolase (Cel48C)	3.2.1.176	Paenibacillus barcinonensis BP-23	Q8KKF7		Exo-mode of action of cellobiohydrolase Cel48C from Paenibacillus sp. BP-23	2003	Marta M. Sa´ nchez	NA	Bacteria	Bacteria	Firmicutes	Bacilli	Bacillales	Paenibacillaceae	Paenibacillus
	CAD46929.1	PL8	hyaluronate lyase	hyaluronate lyase (HylB;SaHyl;Gbs1270)	4.2.2.1	Streptococcus agalactiae NEM316	Q53591	1F1S[A]	Hyaluronan binding and degradation by Streptococcus agalactiae hyaluronate lyase.	2001	Songlin Li	Other	Bacteria	Bacteria	Firmicutes	Bacilli	Lactobacillales	Streptococcaceae	Streptococcus
	CAD54726.1	GH9	cellulase	β-1,4-endoglucanase (Cel1)	3.2.1.4	Mastotermes darwiniensis	Q8IFU6		Termite gut symbiotic archaezoa are becoming living metabolic fossils	2003	Li Li	NA	Eukaryota	Other Eukaryota	NA	NA	NA	NA	NA
	CAD54728.1	GH9	cellulase	β-1,4-endoglucanase (Cel3)	3.2.1.4	Mastotermes darwiniensis	Q8IFU4		Termite gut symbiotic archaezoa are becoming living metabolic fossils	2003	Li Li	NA	Eukaryota	Other Eukaryota	NA	NA	NA	NA	NA
	CAD54729.1	GH9	cellulase	endo-β-1,4-glucanase (Cel4)	3.2.1.4	Mastotermes darwiniensis	Q8IFU3		Termite gut symbiotic archaezoa are becoming living metabolic fossils	2003	Li Li	NA	Eukaryota	Other Eukaryota	NA	NA	NA	NA	NA
	CAD55444.1	GH19	chitinase	chitinase G (ChiG;SCO0482;SCF80.03;SCF34.01) (Chi19G)	3.2.1.14	Streptomyces coelicolor A3(2)	Q8CK55	2CJL[A,B]	Crystal Structure and Enzymatic Properties of a Bacterial Family 19 Chitinase Reveal Differences with Plant Enzymes	2006	Ingunn A. Hoell	Other	Bacteria	Bacteria	Actinobacteria	Actinobacteria	Streptomycetales	Streptomycetaceae	Streptomyces
	CAD56665.1	GH45	cellulase	endo-β-1,4-glucanase (MaCel45A) (Cel45A)	3.2.1.4	Melanocarpus albomyces	Q8J0K8	1L8F[A]	Cloning of cellulase genes from Melanocarpus albomyces and their efficient expression in Trichoderma reesei	2003	Heli Haakana	Other	Eukaryota	Fungi	NA	NA	NA	NA	NA
	CAD56667.1	GH7	cellulase	cellobiohydrolase (Gh7;MaCel7B) (Cel7B)	3.2.1.176	Melanocarpus albomyces CBS 638.94	Q8J0K6	2RFW[A,B,C,D]	Cloning of cellulase genes from Melanocarpus albomyces and their efficientexpression in Trichoderma reesei	2003	Heli Haakana	NA	Eukaryota	Fungi	NA	NA	NA	NA	NA
	CAD90973.1	GH8	cellulase	cellulase C2 (CelC2;CelcC2)	3.2.1.4	Rhizobium leguminosarum bv. trifolii ANU843	Q83XK5		Rhizobium cellulase CelC2 is essential for primary symbiotic infection of legume host roots	2008	Robledo,M.	Other	Bacteria	Bacteria	Proteobacteria	Alphaproteobacteria	Rhizobiales	Rhizobiaceae	Rhizobium
	CAE51308.1	GH9	cellulase	cellotetraose-producing endo-β-1,4-glucanase (CelR) (Cel9R)	3.2.1.4	Hungateiclostridium thermocellum F7	Q70DK3		A major new component in the cellulosome of Clostridium thermocellum is a processive endo-beta-1,4-glucanase producing cellotetraose	2005	Vladimir V. Zverlov	NA	Bacteria	Bacteria	Firmicutes	Clostridia	Clostridiales	Hungateiclostridiaceae	Hungateiclostridium
	CAE81955.1	GH5	cellulase	endo-β-1,4-glucanase (GH5-1;EG2;NCU00762)	3.2.1.4	Neurospora crassa OR74A	Q7SDR1		Expression and characterization of the Neurospora crassa endoglucanase GH5-1	2010	Jianping Sun	NA	Eukaryota	Fungi	NA	NA	NA	NA	NA
	CAE82178.1	GH5	cellulase	endoglucanase (CelA)	3.2.1.4	Bacillus licheniformis MD1	Q5QSM2		Isolation and molecular characterization of chitinase deficient Bacillus licheniformis strains capable of deproteinization of shrimp shell waste to obtain highly viscous chitin	2006	Jens Waldeck	NA	Bacteria	Bacteria	Firmicutes	Bacilli	Bacillales	Bacillaceae	Bacillus
	CAF22221.1	GH9	cellulase	endo-β-1,4-glucanase (LScel4;LS4;Cel)	3.2.1.4	uncultured bacterium	Q5NJL8		A phylogenetic analysis of Wadi el Natrun soda lake cellulase enrichment cultures and identification of cellulase genes from these cultures	2004	Susan Grant	Other	Bacteria	Unknown	NA	NA	NA	NA	NA
	CAF74787.1	GH18	chitinase	chitinase C / C1 (ChiC;ChiC1;SmChiC;SmChi18C)	3.2.1.14	Serratia marcescens BJL200	Q700B8	4AXN[A,B]	Hallmarks of Processivity in Glycoside Hydrolases from Crystallographic and Computational Studies of the Serratia Marcescens Chitinases.	2012	Christina M. Payne	NA	Bacteria	Bacteria	Proteobacteria	Gammaproteobacteria	Enterobacterales	Yersiniaceae	Serratia
	CAG25670.1	GH18	chitinase	chitobiosidase / exochitinase (Chi255)	3.2.1.14	Bacillus thuringiensis serovar kurstaki BUPM255	Q3MTV5		Molecular characterization of a novel chitinase from Bacillus thuringiensis subsp. Kurstaki	2005	F. Driss	Other	Bacteria	Bacteria	Firmicutes	Bacilli	Bacillales	Bacillaceae	Bacillus
	CAH10320.1	GH7	chitosanase	cellobiohydrolase I / chitosanase (CBHI;Cbh1;CBH-I;TrCel7A;HjCel7A;TreCel7A) (Cel7A)	3.2.1.176/3.2.1.132	Trichoderma reesei	P62694	1CEL[A,B]	Molecular cloning of exo-cellobiohydrolase I derived from Trichoderma reesei strain L27	1983	S. Shoemaker	NA	Eukaryota	Fungi	NA	NA	NA	NA	NA
	CAI47003.1	GH107	fucoidanase	FcnA	3.2.1.-	Mariniflexile fucanivorans SW5T			Cloning and biochemical characterization of the fucanase FcnA: definition of a novel	2006	Colin S	Marine	Bacteria	Bacteria	Bacteroidetes	Flavobacteriia	Flavobacteriales	Flavobacteriaceae	Mariniflexile
	CAI94607.1	GH9	cellulase	endo-β-1,4-glucanase (Cel9B)	3.2.1.4	Hungateiclostridium cellulolyticum CD2 ATCC 33288			Novel architecture of family-9 glycoside hydrolases identified in cellulosomal enzymes of Acetivibrio cellulolyticus and Clostridium thermocellum	2006	Sadanari Jindou	NA	Bacteria	Bacteria	Firmicutes	Clostridia	Clostridiales	Hungateiclostridiaceae	Hungateiclostridium
	CAJ19151.1	GH5	cellulase	glucanase (RR.14;RR.14-2) (Cel5A)	3.2.1.4	unidentified microorganism	Q2YI52		Novel hydrolase diversity retrieved from a metagenome library of bovine rumen microflora	2005	Manuel Ferrer	Other	Unknown	Unknown	NA	NA	NA	NA	NA
	CAL37005.1	GH150	carrageenase	l-carrageenase(CglA)	3.2.1.-	Pseudoalteromonas carrageenovora PSC	Q0JRK4		Degradation of lambda-carrageenan by Pseudoalteromonas carrageenovora lambda-carrageenase: a new family of glycoside hydrolases unrelated to kappa- and iota-carrageenases.	2007	Guibet M.	Marine	Bacteria	Bacteria	Proteobacteria	Gammaproteobacteria	Alteromonadales	Pseudoalteromonadaceae	Pseudoalteromonas
	CAM88673.1	GH18	chitinase	chitinase 60 (Chi60;MmChi60)	3.2.1.14	Moritella marina	B1VBB0	4HMC[A]	Molecular analysis of the gene encoding a new chitinase from the marine psychrophilic bacterium Moritella marina and biochemical characterization of the recombinant enzyme	2008	Eleni Stefanidi	Marine	Bacteria	Bacteria	Proteobacteria	Gammaproteobacteria	Alteromonadales	Moritellaceae	Moritella
	CAM98445.1	GH7	cellulase	cellobiohydrolase (Cbh1;ActCbh1) (Cel7A)	3.2.1.176	Acremonium thermophilum ALKO4245	A7WNT9		Cloning, expression, and characterization of novel thermostable family 7 cellobiohydrolases	2008	Sanni P. Voutilainen	NA	Eukaryota	Fungi	NA	NA	NA	NA	NA
	CAM98446.1	GH7	cellulase	cellobiohydrolase (Cel7B)	3.2.1.176	Acremonium thermophilum ALKO4245	A7WNU0		Cloning, expression, and characterization of novel thermostable family 7 cellobiohydrolases	2008	Sanni P. Voutilainen	NA	Eukaryota	Fungi	NA	NA	NA	NA	NA
	CAM98447.1	GH7	cellulase	cellobiohydrolase (Cel7A)	3.2.1.176	Thermoascus aurantiacus ALKO4242	A7WNU2		Cloning, expression, and characterization of novel thermostable family 7 cellobiohydrolases	2008	Sanni P. Voutilainen	NA	Eukaryota	Fungi	NA	NA	NA	NA	NA
	CAM98448.1	GH7	cellulase	cellobiohydrolase (Cbh1;CtCbh1) (Cel7A)	3.2.1.176	Chaetomium thermophilum ALKO4265	A7WNU1		Cloning, expression, and characterization of novel thermostable family 7 cellobiohydrolases	2008	Sanni P. Voutilainen	NA	Eukaryota	Fungi	NA	NA	NA	NA	NA
	CAO78600.1	GH18	chitinase	endochitinase (Ppl2)	3.2.1.14	Parkia platycephala	A6ZJJ1	2GSJ[A]	cDNA cloning and 1.75 A crystal structure determination of PPL2, an endochitinase and N-acetylglucosamine-binding hemagglutinin from Parkia platycephala seeds	2006	Benildo S. Cavada	Other	Eukaryota	Other Eukaryota	NA	NA	NA	NA	NA
	CAP60942.1	GH6	cellulase	cellobiohydrolase (PaCel6A;Pa_0_1250) (Cel6A)	3.2.1.91	Podospora anserina S mat+	B2ABX7		Insights into exo- and endoglucanase activities of family 6 glycoside hydrolases from Podospora anserina	2013	Laetitia Poidevin	Other	Eukaryota	Fungi	NA	NA	NA	NA	NA
	CAP60981.1	GH6	cellulase	endo-β-1,4-glucanase (PaCel6B;Pa_2_13800) (Cel6B)	3.2.1.4	Podospora anserina S mat+	B2AC20		Insights into exo- and endoglucanase activities of family 6 glycoside hydrolases from Podospora anserina	2013	Laetitia Poidevin	Other	Eukaryota	Fungi	NA	NA	NA	NA	NA
	CAP61669.1	GH6	cellulase	processive endo-β-1,4-glucanase (PaCel6C;Pa_4_2420) (Cel6C)	3.2.1.4	Podospora anserina S mat+	B2AE04		Insights into exo- and endoglucanase activities of family 6 glycoside hydrolases from Podospora anserina	2013	Laetitia Poidevin	Other	Eukaryota	Fungi	NA	NA	NA	NA	NA
	CAQ45011.1	PL5	alginate lyase	polyspecific lyase with action on alginate, poly-ManA, poly-GlcA and hyaluronan (Smlt1473)	4.2.2.-	Stenotrophomonas maltophilia K279a	B2FHL8		A Polysaccharide Lyase from Stenotrophomonas maltophilia with a Unique, pH-regulated Substrate Specificity	2014	Logan C. MacDonald	Other	Bacteria	Bacteria	Proteobacteria	Gammaproteobacteria	Xanthomonadales	Xanthomonadaceae	Stenotrophomonas
	CAQ51152.1	GH18	chitinase	chitinase 1 (Chi1)	3.2.1.14	Coprinellus congregatus A1 = CC16	B2G3S2		Regulation of chitinase expression during the autolysis of mushroom in Coprinellus congregatus	2008	Hyangsoon Lim	Other	Eukaryota	Fungi	NA	NA	NA	NA	NA
	CAZ94309.1	GH16	carrageenase	κ-carrageenase(CgkA;zobellia_236)	3.2.1.83	Zobellia galactanivorans DsijT	O84907	5OCR[A,B,C,D]	Characterization of the first alginolytic operons in a marine bacterium: from their emergence in marine Flavobacteriia to their independent transfers to marine Proteobacteria and human gut Bacteroides	2012	Thomas,F.	Marine	Bacteria	Bacteria	Bacteroidetes	Flavobacteriia	Flavobacteriales	Flavobacteriaceae	Zobellia
	CAZ95239.1	PL7	alginate lyase	endo-guluronate lyase (AlyA1;zobellia_1182)	4.2.2.11	Zobellia galactanivorans DsijT		3ZPY[A,B]	Characterization of the first alginolytic operons in a marine bacterium: from their emergence in marine Flavobacteriia to their independent transfers to marine Proteobacteria and human gut Bacteroidesemi_2751	2012	François Thomas	Marine	Bacteria	Bacteria	Bacteroidetes	Flavobacteriia	Flavobacteriales	Flavobacteriaceae	Zobellia
	CAZ97711.1	GH16	agarase	β-agarase B (AgaB; zobellia_3573)	3.2.1.81	Zobellia galactanivorans DsijT	Q9RGX8	1O4Z[A,B,C,D]	Characterization of the first alginolytic operons in a marine bacterium: from their emergence in marine Flavobacteriia to their independent transfers to marine Proteobacteria and human gut Bacteroides	2012	Thomas,F.	Marine	Bacteria	Bacteria	Bacteroidetes	Flavobacteriia	Flavobacteriales	Flavobacteriaceae	Zobellia
	CAZ98266.1	PL7	alginate lyase	exo-alginate lyase (AlyA5;zobellia_4131)	4.2.2.26	Zobellia galactanivorans DsijT		4BE3[A,B]	Characterization of the first alginolytic operons in a marine bacterium: from their emergence in marine Flavobacteriia to their independent transfers to marine Proteobacteria and human gut Bacteroidesemi_2751	2012	François Thomas	Marine	Bacteria	Bacteria	Bacteroidetes	Flavobacteriia	Flavobacteriales	Flavobacteriaceae	Zobellia
	CAZ98338.1	GH16	agarase	β-agarase A (AgaA;zobellia_4203)	3.2.1.81	Zobellia galactanivorans DsijT	G0L322	1O4Y[A]	Characterization of the first alginolytic operons in a marine bacterium: from their emergence in marine Flavobacteriia to their independent transfers to marine Proteobacteria and human gut Bacteroides	2012	Thomas,F.	Marine	Bacteria	Bacteria	Bacteroidetes	Flavobacteriia	Flavobacteriales	Flavobacteriaceae	Zobellia
	CAZ98378.1	GH16	agarase	β-agarase D (AgaD;zobellia_4243)	3.2.1.81	Zobellia galactanivorans DsijT	D7GXG4	4ASM[B]	Characterization of the first alginolytic operons in a marine bacterium: from their emergence in marine Flavobacteriia to their independent transfers to marine Proteobacteria and human gut Bacteroides	2012	Thomas,F.	Marine	Bacteria	Bacteria	Bacteroidetes	Flavobacteriia	Flavobacteriales	Flavobacteriaceae	Zobellia
	CAZ98400.1	GH82	carrageenase	Ι-carrageenase(CgiA;zobellia_4265)	3.2.1.157	Zobellia galactanivorans DsijT	Q9F284		Characterization of the first alginolytic operons in a marine bacterium: from their emergence in marine Flavobacteriia to their independent transfers to marine Proteobacteria and human gut Bacteroides	2012	Thomas,F.	Marine	Bacteria	Bacteria	Bacteroidetes	Flavobacteriia	Flavobacteriales	Flavobacteriaceae	Zobellia
	CAZ98402.1	GH16	agarase	β-agarase C (AgaC;zobellia_4267)	3.2.1.81	Zobellia galactanivorans DsijT	D7GXG5	6HY3[A]	Characterization of the first alginolytic operons in a marine bacterium: from their emergence in marine Flavobacteriia to their independent transfers to marine Proteobacteria and human gut Bacteroides	2012	Thomas,F.	Marine	Bacteria	Bacteria	Bacteroidetes	Flavobacteriia	Flavobacteriales	Flavobacteriaceae	Zobellia
	CBY83816.1	GH56	hyaluronidase	hyaluronidase (Vesp ma 2)	3.2.1.35	Vespa magnifica	P86875		Purification and Characterization of Two New Allergens from the Venom of Vespa magnifica	2012	Su An	Other	Eukaryota	Other Eukaryota	NA	NA	NA	NA	NA
	CCA53362.1	PL6	alginate lyase	poly-(MG)-lyase / MG-specific alginate lyase (SVEN_0074)	4.2.2.-	Streptomyces venezuelae ATCC 10712			Functional Exploration of the Polysaccharide Lyase Family PL6	2016	Sophie Mathieu	Other	Bacteria	Bacteria	Actinobacteria	Actinobacteria	Streptomycetales	Streptomycetaceae	Streptomyces
	CCI74016.1	GH12	cellulase	endo-β-1,4-glucanase (Cel;CelStrep)	3.2.1.4	Streptomyces sp. G12			Cloning and recombinant expression of a cellulase from the cellulolytic strain Streptomyces sp. G12 isolated from compost	2012	Amore, A	Other	Bacteria	Bacteria	Actinobacteria	Actinobacteria	Streptomycetales	Streptomycetaceae	Streptomyces
	CUH74573.1	GH56	hyaluronidase	hyaluronidase / endo-β-N-acetyl-hexosaminidase (CsHyal)	3.2.1.35	Cupiennius salei			Isolation, N-glycosylations and Function of a Hyaluronidase-Like Enzyme from the Venom of the Spider Cupiennius salei	2015	Olivier Biner	Other	Eukaryota	Other Eukaryota	NA	NA	NA	NA	NA
	DAA01334.1	GH18	chitinase	endo/exo-chitinase 18B (ChiB;Sde_3870) (Chi18B)	3.2.1.14	Saccharophagus degradans 2-40	Q7PC53		Genomic analysis and initial characterization of the chitinolytic system of Microbulbifer degradans strain 2-40	2003	Michael B. Howard	Marine	Bacteria	Bacteria	Proteobacteria	Gammaproteobacteria	Cellvibrionales	Cellvibrionaceae	Saccharophagus
	DAA01335.1	GH18	chitinase	chitinase 18A (Sde_1704; ChiA) (Chi18A)	3.2.1.14	Saccharophagus degradans 2-40	Q7PC52		Genomic analysis and initial characterization of the chitinolytic system of Microbulbifer degradans strain 2-40	2003	Michael B. Howard	Marine	Bacteria	Bacteria	Proteobacteria	Gammaproteobacteria	Cellvibrionales	Cellvibrionaceae	Saccharophagus
	DAA01336.1	GH18	chitinase	chitinase 18C (ChiC;Sde_3605) (Chi18C)	3.2.1.14	Saccharophagus degradans 2-40	Q7PC51		Genomic analysis and initial characterization of the chitinolytic system of Microbulbifer degradans strain 2-40	2003	Michael B. Howard	Marine	Bacteria	Bacteria	Proteobacteria	Gammaproteobacteria	Cellvibrionales	Cellvibrionaceae	Saccharophagus
	EAA60949.1	GH18	chitinase	chitinase B (ChiB;AN4871.2)	3.2.1.14	Aspergillus nidulans FGSC A4	C8V9U9		Characterization and heterologous expression of an age-dependent fungal/bacterial type chitinase of Aspergillus nidulans	2008	ÉVA ERDEI	NA	Eukaryota	Fungi	NA	NA	NA	NA	NA
	EAA65878.1	GH5	cellulase	endo-β-1,4-glucanase A (EglA; AN1285.2)	3.2.1.4	Aspergillus nidulans FGSC A4	Q5BDU5		Structure and expression properties of the endo-β-1,4-glucanase A gene from the filamentous fungus Aspergillus nidulans	1999	Go Chikamatsu	NA	Eukaryota	Fungi	NA	NA	NA	NA	NA
	EAL73676.1	GH7	cellulase	cellobiohydrolase I (CbhA;DdiCel7A;DDB_G0268446) (Cel7A)	3.2.1.176	Dictyostelium discoideum AX4		4ZZQ[A]	Biochemical and Structural Characterization of Two Dictyostelium Cellobiohydrolases from the Amoebozoa Kingdom Reveal a High Conservation between Distant Phylogenetic Trees of Life.	2016	Sarah E. Hobdey	NA	Eukaryota	Other Eukaryota	NA	NA	NA	NA	NA
	EAL89006.1	GH7	cellulase	cellobiohydrolase B (CbhB;AFUA_6G11610) (Cel7A)	3.2.1.176	Aspergillus fumigatus Af293	Q4WM08	4V1Z[A]	The three-dimensional structure of the cellobiohydrolase Cel7A from Aspergillus fumigatus at 1.5 A resolution	2015	Olga V. Moroz	NA	Eukaryota	Fungi	NA	NA	NA	NA	NA
	EAP93062.1	PL17	alginate lyase	oligoalginate lyase (polyMG-specific) (OalB;V12B01_24214)	4.2.2.26	Vibrio splendidus 12B01			Comparative Biochemical Characterization of Three Exolytic Oligoalginate Lyases from Vibrio splendidus Reveals Complementary Substrate Scope, Temperature, and pH Adaptations	2014	Sujit Sadashiv Jagtap	Marine	Bacteria	Bacteria	Proteobacteria	Gammaproteobacteria	Vibrionales	Vibrionaceae	Vibrio
	EAP93063.1	PL17	alginate lyase	oligoalginate lyase (polyM-specific) (OalC;V12B01_24219)	4.2.2.26	Vibrio splendidus 12B01			Comparative Biochemical Characterization of Three Exolytic Oligoalginate Lyases from Vibrio splendidus Reveals Complementary Substrate Scope, Temperature, and pH Adaptations	2014	Sujit Sadashiv Jagtap	Marine	Bacteria	Bacteria	Proteobacteria	Gammaproteobacteria	Vibrionales	Vibrionaceae	Vibrio
	EAP93067.1	PL15	alginate lyase	oligoalginate lyase (polyG-/polyM-specific) (OalA;V12B01_24239)	4.2.2.26	Vibrio splendidus 12B01			Comparative Biochemical Characterization of Three Exolytic Oligoalginate Lyases from Vibrio splendidus Reveals Complementary Substrate Scope, Temperature, and pH Adaptations	2014	Sujit Sadashiv Jagtap	Marine	Bacteria	Bacteria	Proteobacteria	Gammaproteobacteria	Vibrionales	Vibrionaceae	Vibrio
	EAP94396.1	PL7	alginate lyase	alginate lyase E (AlyE;V12B01_09446)	4.2.2.11	Vibrio splendidus 12B01			Alginate Lyases from Alginate-Degrading Vibrio splendidus 12B01 Are Endolytic	2015	Ahmet H. Badur	Marine	Bacteria	Bacteria	Proteobacteria	Gammaproteobacteria	Vibrionales	Vibrionaceae	Vibrio
	EAP94921.1	PL7	alginate lyase	alginate lyase A (AlyA;V12B01_24254)	4.2.2.3	Vibrio splendidus 12B01			Alginate Lyases from Alginate-Degrading Vibrio splendidus 12B01 Are Endolytic	2015	Ahmet H. Badur	Marine	Bacteria	Bacteria	Proteobacteria	Gammaproteobacteria	Vibrionales	Vibrionaceae	Vibrio
	EAP94922.1	PL7	alginate lyase	alginate lyase B (AlyB;V12B01_24259)	4.2.2.11	Vibrio splendidus 12B01			Alginate Lyases from Alginate-Degrading Vibrio splendidus 12B01 Are Endolytic	2015	Ahmet H. Badur	Marine	Bacteria	Bacteria	Proteobacteria	Gammaproteobacteria	Vibrionales	Vibrionaceae	Vibrio
	EAP94925.1	PL7	alginate lyase	alginate lyase D (AlyD;V12B01_24274)	4.2.2.11	Vibrio splendidus 12B01			Alginate Lyases from Alginate-Degrading Vibrio splendidus 12B01 Are Endolytic	2015	Ahmet H. Badur	Marine	Bacteria	Bacteria	Proteobacteria	Gammaproteobacteria	Vibrionales	Vibrionaceae	Vibrio
	EAQ87617.1	GH75	chitosanase	chitosanase (Chg45;Chg47;CHGG_04236) (fragment)	3.2.1.132	Chaetomium globosum CBS 148.51			Characterization of an antigenic chitosanase from the cellulolytic fungus Chaetomium globosum	2013	Provost, NB	NA	Eukaryota	Fungi	NA	NA	NA	NA	NA
	EGC35742.1	GH7	cellulase	cellobiohydrolase (DpuCel7A;DICPUDRAFT_151874)	3.2.1.176	Dictyostelium purpureum QSDP1		4ZZP[A,B]	Biochemical and Structural Characterization of Two Dictyostelium Cellobiohydrolases from the Amoebozoa Kingdom Reveal a High Conservation between Distant Phylogenetic Trees of Life.	2016	Sarah E. Hobdey	NA	Eukaryota	Other Eukaryota	NA	NA	NA	NA	NA
	EPS31484.1	GH12	cellulase	PDE_06439 (Cel12A)	3.2.1.4	Penicillium oxalicum 114-2			Genomic and secretomic analyses reveal unique features of the lignocellulolytic enzyme system of Penicillium decumbens.	2013	Liu G	Other	Eukaryota	Fungi	NA	NA	NA	NA	NA
	NP_054156.1	GH18	chitinase	chitinase (ChiA;ACNVgp127)	3.2.1.14	Autographa californica nucleopolyhedrovirus	P41684		Chitinase from Autographa californica multiple nucleopolyhedrovirus: rapid purification from Sf-9 medium and mode of action	2014	Tamo FUKAMIZO	NA	Viruses	Viruses	NA	NA	NA	NA	NA
Uniprot	Q7M1R1	GH18	chitinase	chitinase A	3.2.1.14	Gladiolus x gandavensis	Q7M1R1		Complete amino acid sequence of chitinase-a from bulbs of gladiolus (Gladiolus gandavensis)	1998	Takeshi YAMAGAMI	Other	Eukaryota	Other Eukaryota	NA	NA	NA	NA	NA
Uniprot	Q7M443	GH18	chitinase	chitinase 2	3.2.1.14	Tulipa saxatilis subsp. bakeri	Q7M443		Complete amino acid sequences of chitinase-1 and -2 from bulbs of genus Tulipa	1997	Takeshi Yamagami	Other	Eukaryota	Other Eukaryota	NA	NA	NA	NA	NA
	QCF40862.1	GH45	cellulase	endo-β-1,4-glucanase; (gluco)mannanase (CTR3)	3.2.1.4	Chrysomela tremula			Functional diversification of horizontally acquired glycoside hydrolase family 45 (GH45) proteins in Phytophaga beetles	2019	André Busch	Other	Eukaryota	Other Eukaryota	NA	NA	NA	NA	NA
	QCF40865.1	GH45	cellulase	endo-β-1,4-glucanase (DIV10)	3.2.1.4	Leptinotarsa decemlineata			Functional diversification of horizontally acquired glycoside hydrolase family 45 (GH45) proteins in Phytophaga beetles	2019	André Busch	Other	Eukaryota	Other Eukaryota	NA	NA	NA	NA	NA
	QCF40868.1	GH45	cellulase	endo-β-1,4-glucanase (DVI2)	3.2.1.4	Diabrotica virgifera virgifera			Functional diversification of horizontally acquired glycoside hydrolase family 45 (GH45) proteins in Phytophaga beetles	2019	André Busch	Other	Eukaryota	Other Eukaryota	NA	NA	NA	NA	NA
	QCF40874.1	GH45	cellulase	endo-β-1,4-glucanase; (gluco)mannanase (DVI8)	3.2.1.4	Diabrotica virgifera virgifera			Functional diversification of horizontally acquired glycoside hydrolase family 45 (GH45) proteins in Phytophaga beetles	2019	André Busch	Other	Eukaryota	Other Eukaryota	NA	NA	NA	NA	NA
	QCF40875.1	GH45	cellulase	endo-β-1,4-glucanase; (gluco)mannanase (DVI9)	3.2.1.4	Diabrotica virgifera virgifera			Functional diversification of horizontally acquired glycoside hydrolase family 45 (GH45) proteins in Phytophaga beetles	2019	André Busch	Other	Eukaryota	Other Eukaryota	NA	NA	NA	NA	NA
	QCF40876.1	GH45	cellulase	endo-β-1,4-glucanase; (gluco)mannanase (DVI10)	3.2.1.4	Diabrotica virgifera virgifera			Functional diversification of horizontally acquired glycoside hydrolase family 45 (GH45) proteins in Phytophaga beetles	2019	André Busch	Other	Eukaryota	Other Eukaryota	NA	NA	NA	NA	NA
	QCF40877.1	GH45	cellulase	endo-β-1,4-glucanase; (gluco)mannanase (DVI11)	3.2.1.4	Diabrotica virgifera virgifera			Functional diversification of horizontally acquired glycoside hydrolase family 45 (GH45) proteins in Phytophaga beetles	2019	André Busch	Other	Eukaryota	Other Eukaryota	NA	NA	NA	NA	NA
	WP_003237265.1	GH46	chitosanase	chitosanase (CsnV26)	3.2.1.132	Bacillus subtilis V26			Heterologous expression and secretion of an antifungal Bacillus subtilis chitosanase (CSNV26) in Escherichia coli	2013	Kilani-Feki, O	NA	Bacteria	Bacteria	Firmicutes	Bacilli	Bacillales	Bacillaceae	Bacillus
	WP_007984897.1	PL6	alginate lyase	alginate lyase (polyG-specific) (AlyGC)	4.2.2.11	Paraglaciecola chathamensis S18K6T		5GKD[A,B,C,D]	Novel Molecular Insights into the Catalytic Mechanism of Marine Bacterial Alginate Lyase AlyGC from Polysaccharide Lyase Family 6	2017	Fei Xu	Marine	Bacteria	Bacteria	Proteobacteria	Gammaproteobacteria	Alteromonadales	Alteromonadaceae	Paraglaciecola
	WP_032096165.1	PL24	ulvan lyase	ulvan lyase (LOR_61)	4.2.2.-	Alteromonas sp. LOR			New Family of Ulvan Lyases Identified in Three Isolates from the Alteromonadales Order	2016	Kopel,M.	Marine	Bacteria	Bacteria	Proteobacteria	Gammaproteobacteria	Alteromonadales	Alteromonadaceae	Alteromonas
	WP_033186955.1	PL24	ulvan lyase	ulvan lyase (PLSV_3925)	4.2.2.-	Pseudoalteromonas sp. PLSV			New Family of Ulvan Lyases Identified in Three Isolates from the Alteromonadales Order	2016	Kopel,M.	Marine	Bacteria	Bacteria	Proteobacteria	Gammaproteobacteria	Alteromonadales	Pseudoalteromonadaceae	Pseudoalteromonas
	WP_033186995.1	PL25	ulvan lyase	ulvan lyase (PLSV_3936)	4.2.2.-	Pseudoalteromonas sp. PLSV		5UAM[A,B]	New Family of Ulvan Lyases Identified in Three Isolates from the Alteromonadales Order	2016	Kopel,M.	Marine	Bacteria	Bacteria	Proteobacteria	Gammaproteobacteria	Alteromonadales	Pseudoalteromonadaceae	Pseudoalteromonas
	WP_038530530.1	PL28	ulvan lyase	ulvan lyase (BN863_22190)	4.2.2.-	Formosa agariphila KMM 3901			The enzymatic ulvan depolymerisation system from the alga-associated marine flavobacterium Formosa agariphila	2017	A. Salinas	Marine	Bacteria	Bacteria	Bacteroidetes	Flavobacteriia	Flavobacteriales	Flavobacteriaceae	Formosa
	WP_052010178.1	PL25	ulvan lyase	NA	NA	Alteromonas sp. LOR			Functional characterization of a novel “ulvan utilization loci” found in Alteromonas sp. LOR genome	2017	Elizabeth Foran	Marine	Bacteria	Bacteria	Proteobacteria	Gammaproteobacteria	Alteromonadales	Alteromonadaceae	Alteromonas
	WP_053404615.1	PL7	alginate lyase	NA	NA	Persicobacter sp. CCB-QB2			Functional and Structural Studies of a Multidomain Alginate Lyase from Persicobacter sp. CCB-QB2	2017	Pei-Fang Sim	Marine	Bacteria	Bacteria	Bacteroidetes	Cytophagia	Cytophagales	Persicobacteraceae	Persicobacter
	WP_057784217.1	GH107	fucoidanase	Ffa1	NA	Formosa algae			Structure, enzymatic transformation, anticancer activity of fucoidan and sulphated fucooligosaccharides from of fucoidan and sulphated fucooligosaccharides from	2017	Artem S. Silchenko	Marine	Bacteria	Bacteria	Bacteroidetes	Flavobacteriia	Flavobacteriales	Flavobacteriaceae	Formosa
	WP_057784219.1	GH107	fucoidanase	FFA2	NA	Formosa algae KMM 3553T			Expression and biochemical characterization and substrate specificity of the fucoidanase from Formosa algae	2016	Artem S. Silchenko	Marine	Bacteria	Bacteria	Bacteroidetes	Flavobacteriia	Flavobacteriales	Flavobacteriaceae	Formosa
	WP_066959628.1	PL7	alginate lyase	NA	NA	Microbulbifer sp. Q7			Expression and Characterization of a New PolyG-Specific Alginate Lyase From Marine Bacterium Microbulbifer sp. Q7	2018	Min Yang	Marine	Bacteria	Bacteria	Proteobacteria	Gammaproteobacteria	Cellvibrionales	Microbulbiferaceae	Microbulbifer
	WP_068827319.1	PL7	alginate lyase	NA	NA	Wenyingzhuangia fucanilytica CZ1127T			Cloning, expression and characterization of an endo-acting bifunctional alginate lyase of marine bacterium Wenyingzhuangia fucanilytica	2018	Xiaojie Pei	Marine	Bacteria	Bacteria	Bacteroidetes	Flavobacteriia	Flavobacteriales	Flavobacteriaceae	Wenyingzhuangia
	XP_002475436.1	GH5	cellulase	endo-β-1,4-glucanase (PpCel5B) (Cel5B)	3.2.1.4	Postia placenta Mad-698-R	D7REW3		Proteomic and Functional Analysis of the Cellulase System Expressed by Postia placenta during Brown Rot of Solid Wood	2011	Jae San Ryu	NA	Eukaryota	Fungi	NA	NA	NA	NA	NA
	XP_360146.1	GH6	cellulase	cellobiohydrolase (MoCel6A;MG05520.4) (Cel6A)	3.2.1.91	Pyricularia oryzae 70-15	G4MM92		Characterization of a cellobiohydrolase (MoCel6A) produced by Magnaporthe oryzae	2010	Machiko Takahashi	Other	Eukaryota	Fungi	NA	NA	NA	NA	NA
