# Supplementary material for: Phylogenetic Distribution of Polysaccharide-Degrading Enzymes in Marine Bacteria
Source: Front Microbiol. 2021 Mar 18;12:658620. doi: 10.3389/fmicb.2021.658620 (PMC8012555; doi:10.3389/fmicb.2021.658620)
Supplement: Supplementary Table 3 — Marine bacterial genome data set. [file Table_3.XLSX]

## Sheet: Sheet1
Assembly name	isolation_source	environment	geographic_location	host	isolation_site	depth	latitude and longitude	Organism name	Strain	Taxid	BioSample	BioProject	Date	Assembly level	RefSeq category	GenBank assembly accession	RefSeq assembly accession	gene_total_number	cds_coding_number	environment	isolation	phylum	class	order	family	genus	size(Mb)	N_number	GC%	contig_number	max_contig_length	min_contig_length,	average_contig_length,	N50_value,	N90_value)	16S_number	maximum_16S_length
ASM170027v1	marine sediment	NA	India	NA	NA	NA	NA	Bacillus badius (firmicutes)	strain=SGD-V-25	1455	SAMN04489741	PRJNA312153	2016-08-05	Contig	NA	GCA_001700275.1	GCF_001700275.1	3955	3788	NA	NA	Firmicutes	Bacilli	Bacillales	Bacillaceae	Bacillus	3.96	6	44.01	53	622546	1158	74742	220683	42796	1	1559
ASM175018v1	seawater	NA	Pacific Ocean	NA	NA	NA	NA	Pseudoalteromonas luteoviolacea (g-proteobacteria)	strain=S4054	43657	SAMN04508260	PRJNA312897	2016-09-30	Complete Genome	NA	GCA_001750185.1	GCF_001750185.1	5209	4937	NA	NA	Proteobacteria	Gammaproteobacteria	Alteromonadales	Pseudoalteromonadaceae	Pseudoalteromonas	6.22	0	41.66	2	4900223	1321025	3110624	4900223	1321025	12	1541
ASM893180v1	seawater	NA	missing	NA	NA	NA	NA	Moritella marina ATCC 15381 (g-proteobacteria)	strain=MP-1	1202962	SAMN12502771	PRJNA558324	2019-10-09	Complete Genome	NA	GCA_008931805.1	GCF_008931805.1	4277	4038	NA	NA	Proteobacteria	Gammaproteobacteria	Alteromonadales	Moritellaceae	Moritella	4.76	0	40.69	2	4734363	26062	2380212	4734363	4734363	17	1551
ASM81476v1	Marine Biofilm	NA	USA: Hawaii	NA	NA	unknown	21.4722 N 157.9772 W	Pseudoalteromonas luteoviolacea (g-proteobacteria)	strain=HI1	43657	SAMN02947394	PRJNA257109	2015-01-05	Scaffold	NA	GCA_000814765.1	GCF_000814765.1	5216	4938	NA	NA	Proteobacteria	Gammaproteobacteria	Alteromonadales	Pseudoalteromonadaceae	Pseudoalteromonas	6.07	1814	42.18	10	1302814	12012	607035	975393	299332	13	1536
ASM75019v1	Marine Biofilm	NA	USA:Hawaii	NA	NA	unknown	21.4722 N 157.9772 W	Cellulophaga lytica (CFB group bacteria)	strain=HI1	979	SAMN02937577	PRJNA256111	2014-09-09	Complete Genome	NA	GCA_000750195.1	GCF_000750195.1	3356	3277	NA	NA	Bacteroidetes	Flavobacteriia	Flavobacteriales	Flavobacteriaceae	Cellulophaga	3.82	0	32.11	1	3824196	3824196	3824196	3824196	3824196	4	1527
ASM523409v1	seawater	NA	China: Shanghai, The East China Sea	NA	NA	NA	30.42 N 121.53 E	Bacillus subtilis (firmicutes)	strain=H19	1423	SAMN11519450	PRJNA540007	2019-05-08	Complete Genome	NA	GCA_005234095.1	GCF_005234095.1	4233	4001	NA	NA	Firmicutes	Bacilli	Bacillales	Bacillaceae	Bacillus	4.06	0	43.89	1	4063004	4063004	4063004	4063004	4063004	10	1554
ASM285043v1	tidal flat sample	NA	China: coast of East Sea, Zhoushan	NA	NA	0m	29.9522 N 122.1035 E	Rhodobacteraceae bacterium (a-proteobacteria)	strain=G7	1904441	SAMN06844180	PRJNA384698	2018-01-03	Complete Genome	NA	GCA_002850435.1	GCF_002850435.1	3326	3231	NA	NA	Proteobacteria	Alphaproteobacteria	Rhodobacterales	Rhodobacteraceae	NA	3.34	0	56.78	4	2837102	114735	834027	2837102	261246	3	1468
ASM331258v1	open ocean water	NA	Atlantic Ocean: Off the west coast of Africa, continental slope between Cape Verde and the Canary Islands	NA	NA	40 m	20.683 N 24.219 W	Vibrio campbellii (g-proteobacteria)	strain=DS40M4	680	SAMN09537147	PRJNA479421	2018-07-11	Complete Genome	NA	GCA_003312585.1	GCF_003312585.1	5112	4694	NA	NA	Proteobacteria	Gammaproteobacteria	Vibrionales	Vibrionaceae	Vibrio	5.22	0	45.06	3	3261651	77350	1739008	3261651	1878023	12	1562
ASM274728v1	deep-sea sediment	NA	Pacific Ocean	NA	NA	NA	1.2305 N 101.4839 W	Bacillus velezensis (firmicutes)	strain=B5	492670	SAMN07514152	PRJNA398603	2017-10-26	Scaffold	NA	GCA_002747285.1	GCF_002747285.1	4003	3789	NA	NA	Firmicutes	Bacilli	Bacillales	Bacillaceae	Bacillus	3.99	409	46.47	2	3991365	1549	1996457	3991365	3991365	10	1553
CFSAN029434_01.0	seawater	NA	USA:HI	NA	NA	NA	missing	Photobacterium angustum (g-proteobacteria)	strain=ATCC 33977	661	SAMN03295482	PRJNA243331	2015-03-10	Contig	NA	GCA_000950015.1	GCF_000950015.1	4336	3935	NA	NA	Proteobacteria	Gammaproteobacteria	Vibrionales	Vibrionaceae	Photobacterium	4.77	0	39.67	105	767224	203	45448	270976	38315	4	511
ASM302685v1	seawater	NA	USA:HI	missing	NA	NA	missing	Photobacterium angustum (g-proteobacteria)	strain=ATCC 33975	661	SAMN07327722	PRJNA243331	2018-03-31	Contig	NA	GCA_003026855.1	GCF_003026855.1	4521	4248	NA	NA	Proteobacteria	Gammaproteobacteria	Vibrionales	Vibrionaceae	Photobacterium	4.94	0	39.55	51	633834	501	96806	434344	82022	4	953
ASM302636v1	seawater	NA	USA:HI	missing	NA	NA	missing	Photobacterium angustum (g-proteobacteria)	strain=ATCC 25915	661	SAMN07327724	PRJNA243331	2018-03-31	Contig	NA	GCA_003026365.1	GCF_003026365.1	4533	4241	NA	NA	Proteobacteria	Gammaproteobacteria	Vibrionales	Vibrionaceae	Photobacterium	4.97	0	39.58	66	435642	505	75292	201170	79758	4	953
EPIB_assembly_I	sea water	NA	Pacific Ocean	NA	NA	NA	34.62 S 72.45 W	Epibacterium mobile (a-proteobacteria)	NA	379347	SAMEA4921595	PRJEB28620	2018-12-11	Complete Genome	NA	GCA_900574125.1	GCF_900574125.1	4498	4328	NA	NA	Proteobacteria	Alphaproteobacteria	Rhodobacterales	Rhodobacteraceae	Epibacterium	4.71	0	59.07	4	3183848	135982	1178016	3183848	1205065	5	1467
ASM214910v1	Kiel Fjord	NA	Germany	Syngnathus typhle	NA	NA	NA	Vibrio alginolyticus (g-proteobacteria)	NA	663	SAMN05860638	PRJNA345277	2017-05-09	Complete Genome	NA	GCA_002149105.1	GCF_002149105.1	5360	5069	NA	NA	Proteobacteria	Gammaproteobacteria	Vibrionales	Vibrionaceae	Vibrio	5.67	0	44.31	3	3476174	294086	1891363	3476174	1903830	12	1562
ASM190843v2	diseased deep sea cage-cultured grouper (Trachinotus ovatus)	NA	China:Chenmai qiaotou	fish	NA	NA	NA	Vibrio harveyi (g-proteobacteria)	NA	669	SAMN06041746	PRJNA340970	2017-01-04	Complete Genome	NA	GCA_001908435.2	GCF_001908435.2	5714	5415	NA	NA	Proteobacteria	Gammaproteobacteria	Vibrionales	Vibrionaceae	Vibrio	6.07	0	45.02	5	3560044	59857	1214169	3560044	2260627	12	1561
ASM402242v1	Natural near bottom seawater	NA	China: The East China Sea	NA	NA	193 m	NA	Microbacterium enclense (high GC Gram+)	strain=ZYFD042	993073	SAMN10160273	PRJNA494293	2019-01-14	Contig	NA	GCA_004022425.1	GCF_004022425.1	3328	3125	NA	NA	Actinobacteria	Actinobacteria	Micrococcales	Microbacteriaceae	Microbacterium	3.41	14	70.04	149	119518	372	22870	53494	10526	1	1529
ASM305012v1	Filtered seawater (64 uM filter)	NA	USA: Plum Island, MA	NA	NA	NA	missing	Vibrio splendidus (g-proteobacteria)	strain=ZS_90	29497	SAMN08099576	PRJNA419828	2018-04-12	Contig	NA	GCA_003050125.1	GCF_003050125.1	4750	4603	NA	NA	Proteobacteria	Gammaproteobacteria	Vibrionales	Vibrionaceae	Vibrio	5.37	6	44.14	46	541343	276	116753	270214	82800	1	1565
ASM305017v1	Filtered seawater (64 uM filter)	NA	USA: Plum Island, MA	NA	NA	NA	missing	Vibrio splendidus (g-proteobacteria)	strain=ZS_82	29497	SAMN08099575	PRJNA419828	2018-04-12	Contig	NA	GCA_003050175.1	GCF_003050175.1	4757	4607	NA	NA	Proteobacteria	Gammaproteobacteria	Vibrionales	Vibrionaceae	Vibrio	5.37	4	44.14	53	541347	220	101390	229699	80564	1	1565
ASM304984v1	Filtered seawater (64 uM filter)	NA	USA: Plum Island, MA	NA	NA	NA	missing	Vibrio splendidus (g-proteobacteria)	strain=ZS_58	29497	SAMN08099574	PRJNA419828	2018-04-12	Contig	NA	GCA_003049845.1	GCF_003049845.1	4722	4562	NA	NA	Proteobacteria	Gammaproteobacteria	Vibrionales	Vibrionaceae	Vibrio	5.36	0	44.18	77	299116	537	69579	143545	53670	1	1566
ASM304992v1	Filtered seawater (64 uM filter)	NA	USA: Plum Island, MA	NA	NA	NA	missing	Vibrio splendidus (g-proteobacteria)	strain=ZS_213	29497	SAMN08099573	PRJNA419828	2018-04-12	Contig	NA	GCA_003049925.1	GCF_003049925.1	4826	4630	NA	NA	Proteobacteria	Gammaproteobacteria	Vibrionales	Vibrionaceae	Vibrio	5.46	0	44.18	94	246553	648	58044	115347	40018	2	1565
ASM305016v1	Filtered seawater (64 uM filter)	NA	USA: Plum Island, MA	NA	NA	NA	missing	Vibrio splendidus (g-proteobacteria)	strain=ZS_2	29497	SAMN08099571	PRJNA419828	2018-04-12	Contig	NA	GCA_003050165.1	GCF_003050165.1	4821	4643	NA	NA	Proteobacteria	Gammaproteobacteria	Vibrionales	Vibrionaceae	Vibrio	5.46	6	44.14	78	429638	573	70017	126924	41525	1	1566
ASM305020v1	Filtered seawater (64 uM filter)	NA	USA: Plum Island, MA	NA	NA	NA	missing	Vibrio splendidus (g-proteobacteria)	strain=ZS_198	29497	SAMN08099570	PRJNA419828	2018-04-12	Contig	NA	GCA_003050205.1	GCF_003050205.1	4745	4585	NA	NA	Proteobacteria	Gammaproteobacteria	Vibrionales	Vibrionaceae	Vibrio	5.38	2	44.16	82	330869	555	65617	138323	49088	1	1565
ASM304985v1	Filtered seawater (64 uM filter)	NA	USA: Plum Island, MA	NA	NA	NA	missing	Vibrio splendidus (g-proteobacteria)	strain=ZS_185	29497	SAMN08099569	PRJNA419828	2018-04-12	Contig	NA	GCA_003049855.1	GCF_003049855.1	4834	4646	NA	NA	Proteobacteria	Gammaproteobacteria	Vibrionales	Vibrionaceae	Vibrio	5.44	9	44.16	102	279080	500	53346	109042	32303	2	807
ASM304990v1	Filtered seawater (64 uM filter)	NA	USA: Plum Island, MA	NA	NA	NA	missing	Vibrio splendidus (g-proteobacteria)	strain=ZS_183	29497	SAMN08099568	PRJNA419828	2018-04-12	Contig	NA	GCA_003049905.1	GCF_003049905.1	4710	4539	NA	NA	Proteobacteria	Gammaproteobacteria	Vibrionales	Vibrionaceae	Vibrio	5.34	7	44.21	63	477988	764	84792	178544	55858	1	1565
ASM305024v1	Filtered seawater (64 uM filter)	NA	USA: Plum Island, MA	NA	NA	NA	missing	Vibrio splendidus (g-proteobacteria)	strain=ZS_181	29497	SAMN08099567	PRJNA419828	2018-04-12	Contig	NA	GCA_003050245.1	GCF_003050245.1	4645	4500	NA	NA	Proteobacteria	Gammaproteobacteria	Vibrionales	Vibrionaceae	Vibrio	5.27	0	44.28	68	340158	530	77506	197390	42508	1	1565
ASM305022v1	Filtered seawater (64 uM filter)	NA	USA: Plum Island, MA	NA	NA	NA	missing	Vibrio splendidus (g-proteobacteria)	strain=ZS_173	29497	SAMN08099566	PRJNA419828	2018-04-12	Contig	NA	GCA_003050225.1	GCF_003050225.1	4782	4631	NA	NA	Proteobacteria	Gammaproteobacteria	Vibrionales	Vibrionaceae	Vibrio	5.48	0	44.15	56	500082	786	97836	227158	56620	2	1565
ASM304997v1	Filtered seawater (64 uM filter)	NA	USA: Plum Island, MA	NA	NA	NA	missing	Vibrio splendidus (g-proteobacteria)	strain=ZS_138	29497	SAMN08099565	PRJNA419828	2018-04-12	Contig	NA	GCA_003049975.1	GCF_003049975.1	4727	4573	NA	NA	Proteobacteria	Gammaproteobacteria	Vibrionales	Vibrionaceae	Vibrio	5.33	4	44.24	89	283850	615	59916	118551	45667	1	1445
ASM305000v1	Filtered seawater (64 uM filter)	NA	USA: Plum Island, MA	NA	NA	NA	missing	Vibrio splendidus (g-proteobacteria)	strain=ZS_117	29497	SAMN08099564	PRJNA419828	2018-04-12	Contig	NA	GCA_003050005.1	GCF_003050005.1	4704	4539	NA	NA	Proteobacteria	Gammaproteobacteria	Vibrionales	Vibrionaceae	Vibrio	5.34	0	44.2	100	365845	508	53407	120882	29828	1	1565
ASM304994v1	Filtered seawater (64 uM filter)	NA	USA: Plum Island, MA	NA	NA	NA	missing	Vibrio splendidus (g-proteobacteria)	strain=ZS_107	29497	SAMN08099563	PRJNA419828	2018-04-12	Contig	NA	GCA_003049945.1	GCF_003049945.1	4819	4596	NA	NA	Proteobacteria	Gammaproteobacteria	Vibrionales	Vibrionaceae	Vibrio	5.45	0	44.19	54	418731	1643	100962	211032	65945	6	1565
ASM169110v1	Filtered Seawater, &gt;63 micron fraction	NA	USA: Massachusetts	NA	NA	NA	NA	Aliivibrio fischeri (g-proteobacteria)	strain=ZF73	668	SAMN04867926	PRJNA318805	2016-07-21	Scaffold	NA	GCA_001691105.1	GCF_001691105.1	3842	3680	NA	NA	Proteobacteria	Gammaproteobacteria	Vibrionales	Vibrionaceae	Aliivibrio	4.15	1837	38.3	128	323754	201	32450	164423	43200	1	1564
ASM169113v1	Filtered Seawater, &gt;63 micron fraction	NA	USA: Massachusetts	NA	NA	NA	NA	Aliivibrio fischeri (g-proteobacteria)	strain=ZF47	668	SAMN04867925	PRJNA318805	2016-07-21	Scaffold	NA	GCA_001691135.1	GCF_001691135.1	4029	3855	NA	NA	Proteobacteria	Gammaproteobacteria	Vibrionales	Vibrionaceae	Aliivibrio	4.24	2031	38.26	103	418803	221	41193	153422	45128	1	1564
ASM173014v1	Filtered Seawater, &gt;63 micron fraction	NA	USA: Massachusetts	NA	NA	NA	NA	Aliivibrio fischeri (g-proteobacteria)	strain=ZF25	668	SAMN05449650	PRJNA318805	2016-09-16	Scaffold	NA	GCA_001730145.1	GCF_001730145.1	3814	3625	NA	NA	Proteobacteria	Gammaproteobacteria	Vibrionales	Vibrionaceae	Aliivibrio	4.09	2203	38.3	118	521001	213	34662	283794	53283	4	1564
ASM304986v1	Filtered seawater (64 uM filter)	NA	USA: Plum Island, MA	NA	NA	NA	missing	Vibrio splendidus (g-proteobacteria)	strain=ZF_41	29497	SAMN08099577	PRJNA419828	2018-04-12	Contig	NA	GCA_003049865.1	GCF_003049865.1	5154	4933	NA	NA	Proteobacteria	Gammaproteobacteria	Vibrionales	Vibrionaceae	Vibrio	5.73	2	44.16	86	515874	803	66672	142344	52226	1	1565
ASM129270v1	marine alga from coastal area	NA	China: Weihai	Gelidium amansii	NA	NA	NA	Marinagarivorans algicola (g-proteobacteria)	strain=Z1	1513270	SAMN03840766	PRJNA289034	2015-09-16	Contig	Representative Genome	GCA_001292705.1	GCF_001292705.1	3319	3161	NA	NA	Proteobacteria	Gammaproteobacteria	Cellvibrionales	Cellvibrionaceae	Marinagarivorans	4.06	0	45.06	113	261418	477	35909	90485	26683	2	1540
ASM918474v1	seawater	NA	China: East China Sea	NA	NA	25 m	NA	Vibrio harveyi (g-proteobacteria)	strain=WXL538	669	SAMN12989727	PRJNA576309	2019-10-20	Complete Genome	NA	GCA_009184745.1	GCF_009184745.1	5688	5396	NA	NA	Proteobacteria	Gammaproteobacteria	Vibrionales	Vibrionaceae	Vibrio	6.01	0	44.86	2	3684225	2321268	3002746	3684225	2321268	13	1561
ASM190720v1	sea water	NA	China: Yellow Sea	NA	NA	NA	NA	Nesiotobacter exalbescens (a-proteobacteria)	strain=WB1-6	197461	SAMN04589125	PRJNA316646	2016-12-16	Contig	NA	GCA_001907205.1	GCF_001907205.1	3786	3660	NA	NA	Proteobacteria	Alphaproteobacteria	Rhodobacterales	Rhodobacteraceae	Nesiotobacter	4.17	0	55.1	52	631263	238	80241	389815	64914	1	1497
ASM215088v1	seawater	NA	Germany: Baltic Sea, Rostock	NA	NA	NA	NA	Vibrio vulnificus (g-proteobacteria)	strain=VN-0208	672	SAMN03483332	PRJNA281153	2017-05-19	Contig	NA	GCA_002150885.1	GCF_002150885.1	4636	4387	NA	NA	Proteobacteria	Gammaproteobacteria	Vibrionales	Vibrionaceae	Vibrio	4.9	0	46.69	176	784475	371	27864	143285	25140	1	1552
ASM207305v1	seawater	NA	Germany: Baltic Sea, Rostock	NA	NA	NA	NA	Vibrio vulnificus (g-proteobacteria)	strain=VN-0206	672	SAMN03470190	PRJNA280798	2017-03-28	Contig	NA	GCA_002073055.1	GCF_002073055.1	4675	4435	NA	NA	Proteobacteria	Gammaproteobacteria	Vibrionales	Vibrionaceae	Vibrio	4.95	0	46.55	145	475396	457	34156	137331	33956	1	1549
ASM207310v1	seawater	NA	Germany: Baltic Sea, Binz	NA	NA	NA	NA	Vibrio vulnificus (g-proteobacteria)	strain=VN-0104	672	SAMN03486854	PRJNA281277	2017-03-28	Contig	NA	GCA_002073105.1	GCF_002073105.1	4509	4288	NA	NA	Proteobacteria	Gammaproteobacteria	Vibrionales	Vibrionaceae	Vibrio	4.87	0	46.72	144	336231	318	33799	159244	33922	2	1355
ASM207309v1	seawater	NA	Germany: Baltic Sea, Binz	NA	NA	NA	NA	Vibrio vulnificus (g-proteobacteria)	strain=VN-0101	672	SAMN03483416	PRJNA281160	2017-03-28	Contig	NA	GCA_002073095.1	GCF_002073095.1	4615	4402	NA	NA	Proteobacteria	Gammaproteobacteria	Vibrionales	Vibrionaceae	Vibrio	5	0	46.65	143	244200	314	34992	80366	18418	1	1553
ASM437844v1	seawater	NA	China: Haikou	NA	NA	NA	NA	Bacillus velezensis (firmicutes)	strain=UUS-1	492670	SAMN11157971	PRJNA527694	2019-03-25	Scaffold	NA	GCA_004378445.1	GCF_004378445.1	3998	3785	NA	NA	Firmicutes	Bacilli	Bacillales	Bacillaceae	Bacillus	3.99	478	46.29	34	637025	505	117260	428833	128003	9	1553
ASM36500v1	7-day-old marine biofilm in Hong Kong waters	Biofilm	China	NA	NA	Missing	Missing	Limimaricola hongkongensis DSM 17492 (a-proteobacteria)	strain=UST950701-009P	1122180	SAMN02256514	PRJNA165403	2013-04-15	Scaffold	NA	GCA_000365005.1	GCF_000365005.1	3126	3015	Biofilm	NA	Proteobacteria	Alphaproteobacteria	Rhodobacterales	Rhodobacteraceae	Limimaricola	3.19	100	68.36	16	660861	1136	199119	421841	102620	1	1136
ASM156231v1	seawater	NA	Greece: Ioninan Sea	NA	NA	3475	35.1 N 21.299999999999955 E	Alteromonas mediterranea (g-proteobacteria)	strain=UM8	314275	SAMN04390198	PRJNA307085	2016-02-17	Complete Genome	NA	GCA_001562315.1	GCF_001562315.1	4308	4128	NA	NA	Proteobacteria	Gammaproteobacteria	Alteromonadales	Alteromonadaceae	Alteromonas	4.89	0	44.61	2	4597489	287708	2442598	4597489	4597489	5	1536
ASM383668v1	Sea water (coastal)	NA	Tunisia: Mediterranean Sea	NA	NA	NA	NA	Pseudomonas aeruginosa (g-proteobacteria)	strain=Tu61	287	SAMN07424062	PRJNA325248	2018-11-26	Contig	NA	GCA_003836685.1	GCF_003836685.1	6168	6007	NA	NA	Proteobacteria	Gammaproteobacteria	Pseudomonadales	Pseudomonadaceae	Pseudomonas	6.43	0	66.51	25	1069570	606	257074	702336	249479	2	1537
ASM412429v1	marine sediment	NA	Pacific Ocean: Mariana Trench	NA	NA	9150 m	11.23 N 141.69 E	Candidatus Marinimicrobia bacterium (bacteria)	strain=TS1B11	2026760	SAMN10744134	PRJNA514985	2019-01-31	Scaffold	NA	GCA_004124295.1	GCF_004124295.1	2367	2275	NA	NA	Candidatus Marinimicrobia	NA	NA	NA	NA	2.55	20	59.93	23	689422	6735	110746	143789	64831	1	1565
ASM412447v1	marine sediment	NA	Pacific Ocean: Mariana Trench	NA	NA	8638 m	11.19 N 141.81 E	Candidatus Marinimicrobia bacterium (bacteria)	strain=TS1B10-2	2026760	SAMN10744132	PRJNA514985	2019-01-31	Contig	NA	GCA_004124475.1	GCF_004124475.1	2876	2741	NA	NA	Candidatus Marinimicrobia	NA	NA	NA	NA	3.15	0	40.77	77	223615	2200	40951	67044	24672	1	1590
ASM412487v1	marine sediment	NA	Pacific Ocean: Mariana Trench	NA	NA	8638 m	11.19 N 141.81 E	Candidatus Marinimicrobia bacterium (bacteria)	strain=TS1B10-1	2026760	SAMN10744133	PRJNA514985	2019-01-31	Contig	NA	GCA_004124875.1	GCF_004124875.1	2705	2624	NA	NA	Candidatus Marinimicrobia	NA	NA	NA	NA	3.02	0	56.04	17	572364	3572	177658	344847	91242	2	407
ASM96281v1	marine sediment	NA	Not Collected	NA	NA	NA	NA	Vibrio diabolicus (g-proteobacteria)	strain=TS13	50719	SAMN03329625	PRJNA274607	2015-03-25	Scaffold	NA	GCA_000962815.1	GCF_000962815.1	5856	4753	NA	NA	Proteobacteria	Gammaproteobacteria	Vibrionales	Vibrionaceae	Vibrio	5.1	3593	44.66	40	1053941	541	127588	520087	71968	1	779
ASM81647v1	marine water	NA	Malaysia	NA	NA	NA	NA	Vibrio sinaloensis (g-proteobacteria)	strain=T47	379097	SAMN03274905	PRJNA271552	2015-01-08	Contig	NA	GCA_000816475.1	GCF_000816475.1	4300	4114	NA	NA	Proteobacteria	Gammaproteobacteria	Vibrionales	Vibrionaceae	Vibrio	4.6	0	46.12	80	1143572	204	57493	331173	73888	5	1458
ASM77572v1	marine water	NA	Malaysia	NA	NA	NA	NA	Vibrio sinaloensis (g-proteobacteria)	strain=T08	379097	SAMN03113151	PRJNA264124	2014-11-13	Contig	NA	GCA_000775725.1	GCF_000775725.1	4202	4072	NA	NA	Proteobacteria	Gammaproteobacteria	Vibrionales	Vibrionaceae	Vibrio	4.57	0	46.21	100	957578	306	45650	175486	37434	3	1261
ASM383680v1	Sea water (coastal)	NA	Belgium: North Sea	NA	NA	NA	NA	Pseudomonas aeruginosa (g-proteobacteria)	strain=SWPA15J=NSWPA15a	287	SAMN07424040	PRJNA325248	2018-11-26	Contig	NA	GCA_003836805.1	GCF_003836805.1	5963	5816	NA	NA	Proteobacteria	Gammaproteobacteria	Pseudomonadales	Pseudomonadaceae	Pseudomonas	6.27	2	66.5	33	707241	676	190087	466213	157673	2	1537
ASM299463v1	marine environment	NA	not collected	NA	NA	NA	NA	Enhygromyxa salina (d-proteobacteria)	strain=SWB007	215803	SAMN08580376	PRJNA435486	2018-03-12	Contig	NA	GCA_002994635.1	GCF_002994635.1	8382	7932	NA	NA	Proteobacteria	Deltaproteobacteria	Myxococcales	Unclassified	Enhygromyxa	10.6	0	68.18	192	604106	502	55222	128317	34405	2	1538
ASM299461v1	marine environment	NA	not collected	NA	NA	NA	NA	Enhygromyxa salina (d-proteobacteria)	strain=SWB005	215803	SAMN08580375	PRJNA435485	2018-03-12	Contig	NA	GCA_002994615.1	GCF_002994615.1	7077	6549	NA	NA	Proteobacteria	Deltaproteobacteria	Myxococcales	Unclassified	Enhygromyxa	9.01	0	69.55	312	169040	525	28879	52919	17879	4	1538
ASM799498v1	tidal flat	NA	South Korea: Yellow Sea	NA	NA	NA	NA	Bacillus litoralis (firmicutes)	strain=SW-211	152268	SAMN12500376	PRJNA558813	2019-08-13	Contig	NA	GCA_007994985.1	GCF_007994985.1	4651	4427	NA	NA	Firmicutes	Bacilli	Bacillales	Bacillaceae	Bacillus	4.88	0	33.8	75	857135	232	65130	417976	60125	1	112
ASM289095v1	marine	NA	missing	NA	NA	NA	NA	Pseudomonas stutzeri (g-proteobacteria)	strain=ST27MN3	316	SAMN08149906	PRJNA421699	2018-01-17	Contig	NA	GCA_002890955.1	GCF_002890955.1	4393	4269	NA	NA	Proteobacteria	Gammaproteobacteria	Pseudomonadales	Pseudomonadaceae	Pseudomonas	4.67	0	62.42	18	2017267	592	259537	739380	230847	1	1538
ASM433733v1	seafood	NA	India	NA	NA	NA	12.91 N 74.85 E	Salmonella enterica subsp. enterica serovar Oslo (enterobacteria)	strain=SO1	1005394	SAMN11047102	PRJNA525307	2019-03-09	Contig	NA	GCA_004337335.1	GCF_004337335.1	4961	4669	NA	NA	Proteobacteria	Gammaproteobacteria	Enterobacterales	Enterobacteriaceae	Salmonella	4.86	0	52.21	121	764988	200	40167	159607	45416	8	1459
ASM334492v1	seawater	NA	Svalbard: King's Fjord, Arctic	NA	NA	0 m.	missing	Flavobacterium arcticum (CFB group bacteria)	strain=SM1502	1784713	SAMN09699165	PRJNA482171	2018-07-30	Complete Genome	NA	GCA_003344925.1	GCF_003344925.1	2683	2606	NA	NA	Bacteroidetes	Flavobacteriia	Flavobacteriales	Flavobacteriaceae	Flavobacterium	2.97	0	34.99	1	2970356	2970356	2970356	2970356	2970356	3	1522
ASM195675v1	Seaweed	NA	China: Shanghai	NA	NA	NA	31.23 N 121.47 E	Staphylococcus aureus (firmicutes)	strain=SJTUF_J27	1280	SAMN06200256	PRJNA353940	2017-01-18	Complete Genome	NA	GCA_001956755.1	GCF_001956755.1	2898	2714	NA	NA	Firmicutes	Bacilli	Bacillales	Staphylococcaceae	Staphylococcus	2.8	0	32.91	1	2804759	2804759	2804759	2804759	2804759	5	1557
ASM148238v1	Sea water	NA	Indian Ocean: Bay of Bengal	NA	NA	NA	NA	Pseudoalteromonas rubra (g-proteobacteria)	strain=SCSIO 6842	43658	SAMN04320552	PRJNA305221	2015-12-24	Complete Genome	Representative Genome	GCA_001482385.1	GCF_001482385.1	4988	4743	NA	NA	Proteobacteria	Gammaproteobacteria	Alteromonadales	Pseudoalteromonadaceae	Pseudoalteromonas	5.91	0	47.7	3	4532889	69868	1971260	4532889	1311023	10	1536
ASM95984v1	tidal mudflat	NA	South Korea	NA	NA	NA	NA	Vibrio vulnificus (g-proteobacteria)	strain=SC9794	672	SAMN03371459	PRJNA276162	2015-03-23	Contig	NA	GCA_000959845.1	GCF_000959845.1	4390	4272	NA	NA	Proteobacteria	Gammaproteobacteria	Vibrionales	Vibrionaceae	Vibrio	4.88	111	46.84	105	486290	209	46517	161483	39214	1	451
ASM95983v1	seafood (oyster)	NA	South Korea	NA	NA	NA	NA	Vibrio vulnificus (g-proteobacteria)	strain=SC9761	672	SAMN03371458	PRJNA276162	2015-03-23	Contig	NA	GCA_000959835.1	GCF_000959835.1	4388	4247	NA	NA	Proteobacteria	Gammaproteobacteria	Vibrionales	Vibrionaceae	Vibrio	4.89	60	46.77	59	1055507	211	82817	450504	82785	1	1363
ASM95976v1	seawater	NA	South Korea	NA	NA	NA	NA	Vibrio vulnificus (g-proteobacteria)	strain=SC9740	672	SAMN03371457	PRJNA276162	2015-03-23	Contig	NA	GCA_000959765.1	GCF_000959765.1	4645	4429	NA	NA	Proteobacteria	Gammaproteobacteria	Vibrionales	Vibrionaceae	Vibrio	4.97	117	46.57	118	592593	203	42129	319216	50105	1	1461
ASM96705v1	seafood	NA	South Korea	NA	NA	NA	NA	Vibrio vulnificus (g-proteobacteria)	strain=SC9629	672	SAMN03349353	PRJNA275514	2015-03-31	Contig	NA	GCA_000967055.1	GCF_000967055.1	4725	4529	NA	NA	Proteobacteria	Gammaproteobacteria	Vibrionales	Vibrionaceae	Vibrio	5.09	115	46.64	140	443823	205	36388	194180	45833	1	1553
ASM95974v1	seafood (crab)	NA	South Korea	NA	NA	NA	NA	Vibrio vulnificus (g-proteobacteria)	strain=SC9613	672	SAMN03371455	PRJNA276162	2015-03-23	Contig	NA	GCA_000959745.1	GCF_000959745.1	4750	4511	NA	NA	Proteobacteria	Gammaproteobacteria	Vibrionales	Vibrionaceae	Vibrio	5.12	138	46.5	140	583102	201	36563	238112	53835	2	1549
ASM169653v1	coral reef	NA	Colombia:Santa Marta bay	NA	NA	NA	NA	Stappia indica (a-proteobacteria)	strain=SBBC 49	538381	SAMN05382876	PRJNA328866	2016-07-29	Contig	Representative Genome	GCA_001696535.1	GCF_001696535.1	4553	4469	NA	NA	Proteobacteria	Alphaproteobacteria	Rhodobacterales	Rhodobacteraceae	Stappia	5.01	0	67.05	17	1710053	255	294649	718987	528975	1	1501
ASM281415v1	surface seawater	NA	Atlantic Ocean	NA	NA	5 m	0.69 N 2.25 E	Pseudoalteromonas spongiae (g-proteobacteria)	strain=SAO4-4	298657	SAMN07620680	PRJNA402104	2017-12-07	Complete Genome	NA	GCA_002814155.1	GCF_002814155.1	4708	4533	NA	NA	Proteobacteria	Gammaproteobacteria	Alteromonadales	Pseudoalteromonadaceae	Pseudoalteromonas	5.1	0	40.67	3	3282406	148952	1699706	3282406	1667761	8	1539
ASM173000v1	coastal water	NA	India: Ratnagiri	NA	NA	1 m	17.24 N 73.37 E	Planococcus maritimus (firmicutes)	strain=SAMP	192421	SAMN05728460	PRJNA341789	2016-09-16	Contig	NA	GCA_001730005.1	GCF_001730005.1	3246	3118	NA	NA	Firmicutes	Bacilli	Bacillales	Planococcaceae	Planococcus	3.22	0	47.24	43	2065493	221	74800	2065493	93426	8	1479
PlanoSAMM	coastal water	NA	India: Ratnagiri	NA	NA	1 m	17.24 N 73.37 E	Bacillus aquimaris (firmicutes)	strain=SAMM	189382	SAMN05728461	PRJNA341790	2016-11-14	Contig	Representative Genome	GCA_001877785.1	GCF_001877785.1	4523	4247	NA	NA	Firmicutes	Bacilli	Bacillales	Bacillaceae	Bacillus	4.41	0	44.81	161	1037741	240	27421	373857	55760	7	1463
ASM221426v1	The RAS Atlantic Salmon facility	NA	China: Yantai	Atlantic salmon	NA	NA	37.52 N 121.39 E	Aeromonas salmonicida (g-proteobacteria)	strain=S68	645	SAMN07276873	PRJNA391844	2017-07-03	Complete Genome	NA	GCA_002214265.1	GCF_002214265.1	4642	4132	NA	NA	Proteobacteria	Gammaproteobacteria	Aeromonadales	Aeromonadaceae	Aeromonas	4.88	0	58.42	5	4730032	5037	976165	4730032	4730032	10	1555
ASM892174v1	marine environment	NA	India	Coral	NA	NA	11.70388889 N 92.75027778 E	Vibrio alginolyticus (g-proteobacteria)	strain=S6-61	663	SAMN12838353	PRJNA574027	2019-10-08	Contig	NA	GCA_008921745.1	GCF_008921745.1	5151	4879	NA	NA	Proteobacteria	Gammaproteobacteria	Vibrionales	Vibrionaceae	Vibrio	5.31	3	44.52	9	2274113	11142	589867	1900961	216552	9	1562
ASM155978v1	coastal water	NA	USA: Rhode Island	Crassostrea virginica	NA	NA	NA	Phaeobacter inhibens (a-proteobacteria)	strain=S4Sm	221822	SAMN04305441	PRJNA304642	2016-02-11	Scaffold	NA	GCA_001559785.1	GCF_001559785.1	4225	3972	NA	NA	Proteobacteria	Alphaproteobacteria	Rhodobacterales	Rhodobacteraceae	Phaeobacter	4.4	8142	59.73	80	443101	663	55043	136491	30072	4	1469
ASM168205v1	seawater	NA	Atlantic Ocean	NA	NA	30 m	53.4902 N 23.3306 W	Epibacterium mobile (a-proteobacteria)	strain=S4732	379347	SAMN03339880	PRJNA242743	2016-07-07	Contig	NA	GCA_001682055.1	GCF_001682055.1	4665	4500	NA	NA	Proteobacteria	Alphaproteobacteria	Rhodobacterales	Rhodobacteraceae	Epibacterium	4.86	0	58.9	56	1102162	207	86714	314088	94513	1	1467
ASM221430v1	The RAS Atlantic Salmon facility	NA	China: Yantai	Atlantic salmon	NA	NA	37.52 N 121.39 E	Aeromonas salmonicida (g-proteobacteria)	strain=S44	645	SAMN07276874	PRJNA391845	2017-07-03	Complete Genome	NA	GCA_002214305.1	GCF_002214305.1	4852	4324	NA	NA	Proteobacteria	Gammaproteobacteria	Aeromonadales	Aeromonadaceae	Aeromonas	5.08	0	58.24	6	4715196	5037	847152	4715196	4715196	10	1555
ASM588680v1	Seaweed	NA	Pacific Ocean: North Pacific	NA	NA	NA	0.8812 N 88.6031 W	Pseudoalteromonas rubra (g-proteobacteria)	strain=S4059	43658	SAMN08093571	PRJNA242743	2019-05-29	Contig	NA	GCA_005886805.1	GCF_005886805.1	5143	4797	NA	NA	Proteobacteria	Gammaproteobacteria	Alteromonadales	Pseudoalteromonadaceae	Pseudoalteromonas	5.95	0	47.52	475	328225	200	12521	175939	29293	1	1535
ASM588688v1	Seaweed	NA	Pacific Ocean: North Pacific	NA	NA	NA	0.8812 N 88.6031 W	Pseudoalteromonas phenolica (g-proteobacteria)	strain=S4048	161398	SAMN08093570	PRJNA242743	2019-05-29	Contig	NA	GCA_005886885.1	GCF_005886885.1	4458	4317	NA	NA	Proteobacteria	Gammaproteobacteria	Alteromonadales	Pseudoalteromonadaceae	Pseudoalteromonas	5.05	0	40.48	184	453227	202	27422	160234	35620	1	1534
ASM168203v1	seawater	NA	Pacific Ocean	NA	NA	10 m	9.49725 S 79.6658 W	Epibacterium mobile (a-proteobacteria)	strain=S3940	379347	SAMN03339879	PRJNA242743	2016-07-07	Contig	NA	GCA_001682035.1	GCF_001682035.1	4631	4446	NA	NA	Proteobacteria	Alphaproteobacteria	Rhodobacterales	Rhodobacteraceae	Epibacterium	4.79	0	58.78	69	872857	206	69382	214555	58276	1	1469
ASM168200v1	seawater	NA	Pacific Ocean	NA	NA	100 m	13.8718 S 76.8039 W	Epibacterium mobile (a-proteobacteria)	strain=S3903	379347	SAMN03339878	PRJNA242743	2016-07-07	Contig	NA	GCA_001682005.1	GCF_001682005.1	4643	4467	NA	NA	Proteobacteria	Alphaproteobacteria	Rhodobacterales	Rhodobacteraceae	Epibacterium	4.81	0	58.75	59	872860	246	81487	228178	58339	1	1469
ASM168199v1	seawater	NA	Pacific Ocean	NA	NA	400 m	13.8718 S 76.8039 W	Epibacterium mobile (a-proteobacteria)	strain=S3899	379347	SAMN03339877	PRJNA242743	2016-07-07	Contig	NA	GCA_001681995.1	GCF_001681995.1	4629	4446	NA	NA	Proteobacteria	Alphaproteobacteria	Rhodobacterales	Rhodobacteraceae	Epibacterium	4.79	0	58.78	67	872858	206	71453	212397	58318	1	1469
ASM421484v1	seawater	NA	Pacific Ocean: South Pacific	NA	NA	NA	NA	Pseudoalteromonas phenolica (g-proteobacteria)	strain=S3898	161398	SAMN08296066	PRJNA242743	2019-02-20	Contig	NA	GCA_004214845.1	GCF_004214845.1	4187	3944	NA	NA	Proteobacteria	Gammaproteobacteria	Alteromonadales	Pseudoalteromonadaceae	Pseudoalteromonas	4.63	0	40.32	221	227994	205	20940	63662	19668	3	1463
ASM588728v1	seawater	NA	Pacific Ocean: South Pacific	NA	NA	10	14.1631 S 77.4286 W	Pseudoalteromonas aurantia (g-proteobacteria)	strain=S3895	43654	SAMN08093569	PRJNA242743	2019-05-29	Contig	NA	GCA_005887285.1	GCF_005887285.1	4294	3961	NA	NA	Proteobacteria	Gammaproteobacteria	Alteromonadales	Pseudoalteromonadaceae	Pseudoalteromonas	4.83	0	41.03	319	196601	201	15156	55499	15568	1	1541
ASM126762v1	seafood	NA	Canada	NA	NA	NA	NA	Vibrio parahaemolyticus (g-proteobacteria)	strain=S383-6	670	SAMN03795186	PRJNA288141	2015-08-14	Contig	NA	GCA_001267625.1	GCF_001267625.1	5023	4766	NA	NA	Proteobacteria	Gammaproteobacteria	Vibrionales	Vibrionaceae	Vibrio	5.11	0	45.33	79	705971	250	64636	461802	83551	11	1562
ASM588735v1	seawater	NA	Pacific Ocean: South Pacific	NA	NA	20	17.0857 S 72.419 W	Pseudoalteromonas aurantia (g-proteobacteria)	strain=S3790	43654	SAMN08093568	PRJNA242743	2019-05-29	Contig	NA	GCA_005887355.1	GCF_005887355.1	4264	3963	NA	NA	Proteobacteria	Gammaproteobacteria	Alteromonadales	Pseudoalteromonadaceae	Pseudoalteromonas	4.85	0	41.08	280	193405	202	17303	74180	15820	1	1541
ASM588687v1	seawater	NA	Pacific Ocean: South Pacific	NA	NA	10	17.0857 S 72.419 W	Pseudoalteromonas aurantia (g-proteobacteria)	strain=S3788	43654	SAMN08093567	PRJNA242743	2019-05-29	Contig	NA	GCA_005886875.1	GCF_005886875.1	4182	3884	NA	NA	Proteobacteria	Gammaproteobacteria	Alteromonadales	Pseudoalteromonadaceae	Pseudoalteromonas	4.76	0	41.03	270	164985	201	17646	63045	15049	1	1541
ASM587683v1	Sea Chest	NA	Pacific Ocean: South Pacific	NA	NA	NA	NA	Pseudoalteromonas phenolica (g-proteobacteria)	strain=S3663	161398	SAMN08296079	PRJNA242743	2019-05-28	Contig	NA	GCA_005876835.1	GCF_005876835.1	4174	4027	NA	NA	Proteobacteria	Gammaproteobacteria	Alteromonadales	Pseudoalteromonadaceae	Pseudoalteromonas	4.68	0	40.88	97	496170	201	48277	165376	45482	1	1534
ASM588737v1	Seaweed	NA	Pacific Ocean: South Pacific	NA	NA	NA	20.0568 S 70.755 W	Pseudoalteromonas spongiae (g-proteobacteria)	strain=S3655	298657	SAMN08093564	PRJNA242743	2019-05-29	Contig	NA	GCA_005887375.1	GCF_005887375.1	4404	4251	NA	NA	Proteobacteria	Gammaproteobacteria	Alteromonadales	Pseudoalteromonadaceae	Pseudoalteromonas	4.86	0	40.7	182	372718	202	26685	119780	38135	2	1539
ASM168197v1	seawater	NA	Pacific Ocean	NA	NA	80 m	29.2856 S 71.883 W	Epibacterium mobile (a-proteobacteria)	strain=S3585	379347	SAMN03339876	PRJNA242743	2016-07-07	Contig	NA	GCA_001681975.1	GCF_001681975.1	4628	4447	NA	NA	Proteobacteria	Alphaproteobacteria	Rhodobacterales	Rhodobacteraceae	Epibacterium	4.79	0	58.78	65	872858	200	73646	212397	58338	1	1469
ASM168195v1	seawater	NA	Pacific Ocean	NA	NA	45 m	29.2856 S 71.883 W	Epibacterium mobile (a-proteobacteria)	strain=S3584	379347	SAMN03339875	PRJNA242743	2016-07-07	Contig	NA	GCA_001681955.1	GCF_001681955.1	4626	4448	NA	NA	Proteobacteria	Alphaproteobacteria	Rhodobacterales	Rhodobacteraceae	Epibacterium	4.79	0	58.79	58	872858	206	82517	255206	58298	1	1469
ASM126801v1	seafood	NA	Canada	NA	NA	NA	NA	Vibrio parahaemolyticus (g-proteobacteria)	strain=S349-10	670	SAMN03795185	PRJNA288141	2015-08-17	Scaffold	NA	GCA_001268015.1	GCF_001268015.1	5030	4715	NA	NA	Proteobacteria	Gammaproteobacteria	Vibrionales	Vibrionaceae	Vibrio	5.23	0	45.21	74	953466	250	70618	273670	89235	13	1363
ASM588700v1	Seaweed	NA	Southern Ocean	NA	NA	NA	66.7706 S 76.4383 W	Pseudoalteromonas ruthenica (g-proteobacteria)	strain=S3138	151081	SAMN08093558	PRJNA242743	2019-05-29	Contig	NA	GCA_005887005.1	GCF_005887005.1	3787	3643	NA	NA	Proteobacteria	Gammaproteobacteria	Alteromonadales	Pseudoalteromonadaceae	Pseudoalteromonas	4.09	0	47.35	190	405076	200	21550	196221	41513	2	1541
S3137	Seaweed	NA	Southern Ocean	NA	NA	NA	NA	Pseudoalteromonas ruthenica (g-proteobacteria)	strain=S3137	151081	SAMN03323942	PRJNA242743	2015-04-01	Contig	NA	GCA_000967625.1	GCF_000967625.1	3772	3656	NA	NA	Proteobacteria	Gammaproteobacteria	Alteromonadales	Pseudoalteromonadaceae	Pseudoalteromonas	4.07	0	47.37	37	706252	200	109909	443129	87170	1	1542
ASM588701v1	Seaweed	NA	Southern Ocean	NA	NA	NA	66.7706 S 76.4383 W	Pseudoalteromonas ruthenica (g-proteobacteria)	strain=S3136	151081	SAMN08093557	PRJNA242743	2019-05-29	Contig	NA	GCA_005887015.1	GCF_005887015.1	3810	3657	NA	NA	Proteobacteria	Gammaproteobacteria	Alteromonadales	Pseudoalteromonadaceae	Pseudoalteromonas	4.1	0	47.36	219	457457	202	18743	201590	44229	1	1539
ASM332671v1	seawater	NA	Indian Ocean	NA	NA	NA	NA	Thalassospira xiamenensis (a-proteobacteria)	strain=S27-11	220697	SAMN02927982	PRJNA161569	2018-07-18	Contig	NA	GCA_003326715.1	GCF_003326715.1	4427	4246	NA	NA	Proteobacteria	Alphaproteobacteria	Rhodospirillales	Rhodospirillaceae	Thalassospira	4.65	0	54.7	56	423277	515	83114	346447	64156	1	1500
ASM168192v1	seawater	NA	Solomon Islands: Pacific Ocean	NA	NA	10 m	7.42095 S 155.6029 E	Epibacterium mobile (a-proteobacteria)	strain=S2684	379347	SAMN03339874	PRJNA242743	2016-07-07	Contig	NA	GCA_001681925.1	GCF_001681925.1	4653	4466	NA	NA	Proteobacteria	Alphaproteobacteria	Rhodobacterales	Rhodobacteraceae	Epibacterium	4.81	0	58.75	66	872858	206	72863	228176	58300	1	1469
ASM168190v1	seawater	NA	Pacific Ocean	NA	NA	80 m	10.1787 S 157.5939 E	Epibacterium mobile (a-proteobacteria)	strain=S2608	379347	SAMN03339873	PRJNA242743	2016-07-07	Contig	NA	GCA_001681905.1	GCF_001681905.1	4625	4443	NA	NA	Proteobacteria	Alphaproteobacteria	Rhodobacterales	Rhodobacteraceae	Epibacterium	4.79	0	58.79	67	822628	225	71468	212397	52803	1	1469
ASM332675v1	seawater	NA	Indian Ocean	NA	NA	NA	NA	Thalassospira profundimaris (a-proteobacteria)	strain=S25-3-2	502049	SAMN02927983	PRJNA161581	2018-07-18	Contig	NA	GCA_003326755.1	GCF_003326755.1	4935	4702	NA	NA	Proteobacteria	Alphaproteobacteria	Rhodospirillales	Rhodospirillaceae	Thalassospira	5.36	0	54.77	85	673119	507	63066	200102	50077	1	1500
ASM168189v1	seawater	NA	Tasman Sea: Pacific Ocean	NA	NA	30 m	42.572 S 149.6668 E	Epibacterium mobile (a-proteobacteria)	strain=S2405	379347	SAMN03339872	PRJNA242743	2016-07-07	Contig	NA	GCA_001681895.1	GCF_001681895.1	4656	4500	NA	NA	Proteobacteria	Alphaproteobacteria	Rhodobacterales	Rhodobacteraceae	Epibacterium	4.86	0	58.9	49	1023774	200	99085	319462	94513	1	1467
S2292	sponge	NA	Australia	NA	NA	NA	NA	Pseudoalteromonas fuliginea (g-proteobacteria)	strain=S2292	1872678	SAMN03323956	PRJNA242743	2015-04-01	Contig	NA	GCA_000967705.1	GCF_000967705.1	4226	3962	NA	NA	Proteobacteria	Gammaproteobacteria	Alteromonadales	Pseudoalteromonadaceae	Pseudoalteromonas	4.73	0	38.89	281	166005	211	16845	59763	17015	5	1537
ASM168187v1	seawater	NA	Indian Ocean	NA	NA	100 m	16.0227 S 119.3226 E	Epibacterium mobile (a-proteobacteria)	strain=S2144	379347	SAMN03339871	PRJNA242743	2016-07-07	Contig	NA	GCA_001681875.1	GCF_001681875.1	4665	4506	NA	NA	Proteobacteria	Alphaproteobacteria	Rhodobacterales	Rhodobacteraceae	Epibacterium	4.86	0	58.9	53	1009358	365	91681	319493	94513	1	1467
ASM126800v1	seafood	NA	Canada	NA	NA	NA	NA	Vibrio parahaemolyticus (g-proteobacteria)	strain=S195-7	670	SAMN03795184	PRJNA288141	2015-08-17	Scaffold	NA	GCA_001268005.1	GCF_001268005.1	5066	4764	NA	NA	Proteobacteria	Gammaproteobacteria	Vibrionales	Vibrionaceae	Vibrio	5.22	0	45.21	83	729533	261	62944	324181	86434	13	1467
ASM168181v1	seawater	NA	Indian Ocean	NA	NA	60 m	31.4061 S 91.17758 E	Epibacterium mobile (a-proteobacteria)	strain=S1689	379347	SAMN03339868	PRJNA242743	2016-07-07	Contig	NA	GCA_001681815.1	GCF_001681815.1	4622	4446	NA	NA	Proteobacteria	Alphaproteobacteria	Rhodobacterales	Rhodobacteraceae	Epibacterium	4.79	0	58.79	63	872858	227	75980	224868	52803	1	1469
ASM168207v1	seawater	NA	Atlantic Ocean	NA	NA	53 m	27.6162 S 15.13242 E	Epibacterium mobile (a-proteobacteria)	strain=S1425	379347	SAMN03339866	PRJNA242743	2016-07-07	Contig	NA	GCA_001682075.1	GCF_001682075.1	4704	4512	NA	NA	Proteobacteria	Alphaproteobacteria	Rhodobacterales	Rhodobacteraceae	Epibacterium	4.88	0	58.86	93	1102717	204	52419	314087	94513	2	1467
ASM168176v1	seawater	NA	Atlantic Ocean	NA	NA	10 m	27.6162 S 15.13242 E	Epibacterium mobile (a-proteobacteria)	strain=S1424	379347	SAMN03339865	PRJNA242743	2016-07-07	Contig	NA	GCA_001681765.1	GCF_001681765.1	4660	4500	NA	NA	Proteobacteria	Alphaproteobacteria	Rhodobacterales	Rhodobacteraceae	Epibacterium	4.86	0	58.9	50	1155152	244	97100	314087	94513	1	1467
ASM168175v1	seawater	NA	Atlantic Ocean	NA	NA	NA	4.93202 S 4.483083 E	Epibacterium mobile (a-proteobacteria)	strain=S1358	379347	SAMN03339864	PRJNA242743	2016-07-07	Contig	NA	GCA_001681755.1	GCF_001681755.1	4457	4290	NA	NA	Proteobacteria	Alphaproteobacteria	Rhodobacterales	Rhodobacteraceae	Epibacterium	4.66	0	58.87	64	711261	209	72776	207504	57836	1	1467
ASM221424v1	The RAS Atlantic Salmon facility	NA	China: Yantai	Atlantic salmon	NA	NA	37.52 N 121.39 E	Aeromonas salmonicida (g-proteobacteria)	strain=S121	645	SAMN07276469	PRJNA391818	2017-07-03	Complete Genome	NA	GCA_002214245.1	GCF_002214245.1	4853	4307	NA	NA	Proteobacteria	Gammaproteobacteria	Aeromonadales	Aeromonadaceae	Aeromonas	5.07	0	58.24	6	4723196	5037	844976	4723196	4723196	10	1555
ASM588727v1	seawater	NA	Atlantic Ocean: Gulf of Guinea	NA	NA	10	4.570467 N 1.72975 W	Pseudoalteromonas phenolica (g-proteobacteria)	strain=S1189	161398	SAMN08093523	PRJNA242743	2019-05-29	Contig	NA	GCA_005887275.1	GCF_005887275.1	4444	4054	NA	NA	Proteobacteria	Gammaproteobacteria	Alteromonadales	Pseudoalteromonadaceae	Pseudoalteromonas	4.69	0	40.44	489	311770	204	9582	118865	28472	2	1534
ASM141870v1	seawater	NA	Pacific Ocean: Guinea	NA	NA	NA	NA	Vibrio fluvialis (g-proteobacteria)	strain=S1110	676	SAMN04009994	PRJNA293803	2015-10-28	Contig	NA	GCA_001418705.1	GCF_001418705.1	4278	4040	NA	NA	Proteobacteria	Gammaproteobacteria	Vibrionales	Vibrionaceae	Vibrio	4.52	0	49.96	252	143597	206	17953	50649	11992	1	1560
ASM588634v1	seawater	NA	Atlantic Ocean: Gulf of Guinea	NA	NA	17	4.57047 N 1.72975 W	Pseudoalteromonas phenolica (g-proteobacteria)	strain=S1093	161398	SAMN08093522	PRJNA242743	2019-05-29	Contig	NA	GCA_005886345.1	GCF_005886345.1	4095	3893	NA	NA	Proteobacteria	Gammaproteobacteria	Alteromonadales	Pseudoalteromonadaceae	Pseudoalteromonas	4.57	0	40.38	164	365908	200	27845	117384	33821	1	1534
ASM173053v1	California sea lion	NA	USA: California	NA	NA	NA	NA	Campylobacter pinnipediorum subsp. pinnipediorum (e-proteobacteria)	strain=RM18906	1660067	SAMN05514160	PRJNA338064	2016-09-18	Contig	NA	GCA_001730535.1	GCF_001730535.1	1714	1607	NA	NA	Proteobacteria	Epsilonproteobacteria	Campylobacterales	Campylobacteraceae	Campylobacter	1.68	0	30.38	45	577070	322	37399	134605	36641	1	1517
ASM173058v1	California sea lion	NA	USA: California	NA	NA	NA	NA	Campylobacter pinnipediorum subsp. pinnipediorum (e-proteobacteria)	strain=RM18813	1660067	SAMN05514159	PRJNA338063	2016-09-18	Contig	NA	GCA_001730585.1	GCF_001730585.1	1625	1487	NA	NA	Proteobacteria	Epsilonproteobacteria	Campylobacterales	Campylobacteraceae	Campylobacter	1.62	0	30.22	85	105467	307	19018	52247	16599	1	1517
ASM173054v1	California sea lion	NA	USA: California	NA	NA	NA	NA	Campylobacter pinnipediorum subsp. pinnipediorum (e-proteobacteria)	strain=RM18812	1660067	SAMN05514158	PRJNA338062	2016-09-18	Contig	NA	GCA_001730545.1	GCF_001730545.1	1625	1512	NA	NA	Proteobacteria	Epsilonproteobacteria	Campylobacterales	Campylobacteraceae	Campylobacter	1.62	0	30.19	58	300476	358	27979	88924	24977	1	1517
ASM188643v1	seawater	NA	Mediterranean Sea	NA	NA	surface	NA	Alteromonas mediterranea (g-proteobacteria)	strain=RG65	314275	SAMN05991974	PRJNA352689	2016-11-28	Complete Genome	NA	GCA_001886435.1	GCF_001886435.1	4118	3988	NA	NA	Proteobacteria	Gammaproteobacteria	Alteromonadales	Alteromonadaceae	Alteromonas	4.65	0	44.53	2	4349864	302350	2326107	4349864	4349864	5	1540
ASM228665v1	Pacific oyster seed	NA	USA: Hawaii, Kailua Kona	NA	NA	NA	NA	Vibrio coralliilyticus (g-proteobacteria)	strain=RE87	190893	SAMN07536091	PRJNA399049	2017-09-05	Contig	NA	GCA_002286655.1	GCF_002286655.1	5179	5020	NA	NA	Proteobacteria	Gammaproteobacteria	Vibrionales	Vibrionaceae	Vibrio	5.59	0	45.77	49	1074445	454	114067	335391	79711	4	525
A. venetianus RAG-1 v. 1.0	seawater	NA	Israel: Tel Baruch	NA	NA	NA	NA	Acinetobacter venetianus RAG-1 = CIP 110063 (g-proteobacteria)	strain=RAG-1	1191460	SAMN02471743	PRJNA167043	2012-06-17	Scaffold	NA	GCA_000271425.1	GCF_000271425.1	3315	3170	NA	NA	Proteobacteria	Gammaproteobacteria	Pseudomonadales	Moraxellaceae	Acinetobacter	3.46	12	39.2	87	205790	648	39819	67953	24286	9	1540
ASM332680v1	seawater	NA	Indian Ocean	NA	NA	NA	NA	Thalassospira profundimaris (a-proteobacteria)	strain=R8-17	502049	SAMN02927977	PRJNA161551	2018-07-18	Contig	NA	GCA_003326805.1	GCF_003326805.1	4020	3918	NA	NA	Proteobacteria	Alphaproteobacteria	Rhodospirillales	Rhodospirillaceae	Thalassospira	4.32	0	54.66	36	826859	510	120105	454010	153625	1	1500
ASM332669v1	seawater	NA	Indian Ocean	NA	NA	NA	NA	Thalassospira profundimaris (a-proteobacteria)	strain=R4-5	502049	SAMN02927978	PRJNA161555	2018-07-18	Contig	NA	GCA_003326695.1	GCF_003326695.1	4217	4044	NA	NA	Proteobacteria	Alphaproteobacteria	Rhodospirillales	Rhodospirillaceae	Thalassospira	4.49	0	55.06	42	742254	530	106985	440543	91865	1	981
ASM72262v1	sea water	NA	Spain: Alicante	NA	NA	NA	NA	Pseudorhizobium pelagicum (a-proteobacteria)	strain=R2-400B4	1509405	SAMN02864220	PRJNA252590	2014-07-07	Contig	NA	GCA_000722625.1	GCF_000722625.1	5128	4922	NA	NA	Proteobacteria	Alphaproteobacteria	Rhizobiales	Rhizobiaceae	Pseudorhizobium	5.24	15	62.43	67	538898	4028	78198	136741	39440	2	1557
ASM72261v1	sea water	NA	Spain: Alicante	NA	NA	NA	NA	Pseudorhizobium pelagicum (a-proteobacteria)	strain=R1-200B4	1509405	SAMN02864219	PRJNA252589	2014-07-07	Contig	Representative Genome	GCA_000722615.1	GCF_000722615.1	5027	4800	NA	NA	Proteobacteria	Alphaproteobacteria	Rhizobiales	Rhizobiaceae	Pseudorhizobium	5.13	19	62.81	62	392382	4118	82816	184300	39949	1	1484
ASM279676v1	seawater	NA	China: the South China Sea	NA	NA	2500 m	NA	Vibrio fluvialis (g-proteobacteria)	strain=QY27	676	SAMN08049309	PRJNA419315	2017-11-27	Scaffold	NA	GCA_002796765.1	GCF_002796765.1	4375	4216	NA	NA	Proteobacteria	Gammaproteobacteria	Vibrionales	Vibrionaceae	Vibrio	4.67	10	49.92	76	388482	547	61387	200996	46091	3	872
ASM651711v1	seawater surface	NA	Mediterranean Sea: Alicante, Spain	NA	NA	NA	NA	Alteromonas mediterranea (g-proteobacteria)	strain=PT15	314275	SAMN12078926	PRJNA549263	2019-06-30	Complete Genome	NA	GCA_006517115.1	GCF_006517115.1	3670	3559	NA	NA	Proteobacteria	Gammaproteobacteria	Alteromonadales	Alteromonadaceae	Alteromonas	4.29	0	44.94	1	4294985	4294985	4294985	4294985	4294985	1	1536
ASM651709v1	seawater surface	NA	Mediterranean Sea: Alicante, Spain	NA	NA	NA	NA	Alteromonas mediterranea (g-proteobacteria)	strain=PT11	314275	SAMN12078919	PRJNA549263	2019-06-30	Complete Genome	NA	GCA_006517095.1	GCF_006517095.1	3765	3642	NA	NA	Proteobacteria	Gammaproteobacteria	Alteromonadales	Alteromonadaceae	Alteromonas	4.34	0	44.84	1	4343683	4343683	4343683	4343683	4343683	1	1536
ASM157363v1	sea mud	NA	Greenland	NA	NA	NA	missing	Clostridium botulinum (firmicutes)	strain=Prevot Ped 1	1491	SAMN03779995	PRJNA286797	2016-02-25	Contig	NA	GCA_001573635.1	GCF_001573635.1	3491	3323	NA	NA	Firmicutes	Clostridia	Clostridiales	Clostridiaceae	Clostridium	3.79	0	27.16	81	337789	501	46802	125071	42854	1	1514
ASM332679v1	seawater	NA	Indian Ocean	NA	NA	NA	NA	Thalassospira profundimaris (a-proteobacteria)	strain=PR54-5	502049	SAMN02927984	PRJNA161571	2018-07-18	Contig	NA	GCA_003326795.1	GCF_003326795.1	4388	4281	NA	NA	Proteobacteria	Alphaproteobacteria	Rhodospirillales	Rhodospirillaceae	Thalassospira	4.68	0	54	39	945821	536	120105	252063	109970	1	1500
ASM163282v1	seawater	NA	Spain: Granada	NA	NA	NA	36.745456 N 3.6011250000000246 W	Alteromonas stellipolaris (g-proteobacteria)	strain=PQQ-44	233316	SAMN04874701	PRJNA319007	2016-04-27	Complete Genome	NA	GCA_001632825.1	GCF_001632825.1	4074	3928	NA	NA	Proteobacteria	Gammaproteobacteria	Alteromonadales	Alteromonadaceae	Alteromonas	4.72	0	43.59	1	4721861	4721861	4721861	4721861	4721861	5	1540
ASM163276v1	seawater	NA	Spain: Granada	NA	NA	NA	36.745456 N 3.6011250000000246 W	Alteromonas stellipolaris (g-proteobacteria)	strain=PQQ-42	233316	SAMN04874702	PRJNA319005	2016-04-27	Complete Genome	NA	GCA_001632765.1	GCF_001632765.1	4072	3939	NA	NA	Proteobacteria	Gammaproteobacteria	Alteromonadales	Alteromonadaceae	Alteromonas	4.76	0	43.58	1	4755740	4755740	4755740	4755740	4755740	5	1540
ASM127082v1	human with diarrhea assosiated with seafood cunsumption, Hospital General	NA	Chile: Puerto Montt	Homo sapiens	NA	NA	41.48 S 72.40 W	Vibrio parahaemolyticus (g-proteobacteria)	strain=PMC58.7	670	SAMN02781339	PRJNA233509	2015-08-19	Scaffold	NA	GCA_001270825.1	GCF_001270825.1	5044	4814	NA	NA	Proteobacteria	Gammaproteobacteria	Vibrionales	Vibrionaceae	Vibrio	5.16	2342	45.32	23	998714	457	224485	547261	102908	9	1564
ASM127081v1	human with diarrhea assosiated with seafood cunsumption, Hospital General	NA	Chile: Puerto Montt	Homo sapiens	NA	NA	41.48 S 72.40 W	Vibrio parahaemolyticus (g-proteobacteria)	strain=PMC58.5	670	SAMN02781338	PRJNA233509	2015-08-19	Scaffold	NA	GCA_001270815.1	GCF_001270815.1	5046	4838	NA	NA	Proteobacteria	Gammaproteobacteria	Vibrionales	Vibrionaceae	Vibrio	5.15	1386	45.33	14	1359266	1227	368144	1090964	179673	8	1562
ASM127090v1	human with diarrhea assosiated with seafood cunsumption, Hospital General	NA	Chile: Puerto Montt	Homo sapiens	NA	NA	41.48 S 72.40 W	Vibrio parahaemolyticus (g-proteobacteria)	strain=PMC48	670	SAMN02781337	PRJNA233509	2015-08-19	Scaffold	NA	GCA_001270905.1	GCF_001270905.1	5006	4796	NA	NA	Proteobacteria	Gammaproteobacteria	Vibrionales	Vibrionaceae	Vibrio	5.14	3113	45.31	13	1406770	1416	395253	992458	179980	7	1562
ASM127089v1	human with diarrhea assosiated with seafood cunsumption, Hospital General	NA	Chile: Puerto Montt	Homo sapiens	NA	NA	41.48 S 72.40 W	Vibrio parahaemolyticus (g-proteobacteria)	strain=PMC14.7	670	SAMN02781336	PRJNA233509	2015-08-19	Scaffold	NA	GCA_001270895.1	GCF_001270895.1	5010	4772	NA	NA	Proteobacteria	Gammaproteobacteria	Vibrionales	Vibrionaceae	Vibrio	5.13	2492	45.29	23	1101814	1057	223207	853734	102838	7	1561
ASM290336v1	seawater	NA	Spain	NA	NA	NA	missing	Vibrio vulnificus (g-proteobacteria)	strain=PD-2-51	672	SAMN07739090	PRJNA413285	2018-01-29	Contig	NA	GCA_002903365.1	GCF_002903365.1	4967	4467	NA	NA	Proteobacteria	Gammaproteobacteria	Vibrionales	Vibrionaceae	Vibrio	5.14	0	46.27	424	254667	250	12122	61657	14598	2	1553
ASM166283v1	seawater	NA	Indian Ocean	NA	NA	NA	NA	Thalassospira profundimaris (a-proteobacteria)	strain=PB8B	502049	SAMN02927980	PRJNA161565	2016-06-14	Contig	NA	GCA_001662835.1	GCF_001662835.1	4323	4232	NA	NA	Proteobacteria	Alphaproteobacteria	Rhodospirillales	Rhodospirillaceae	Thalassospira	4.66	0	54.9	34	1436362	554	137120	311859	91081	1	1416
ASM228737v1	marine sediments	NA	Indian Ocean: Southwest Indian Ridge	NA	NA	1675.93m	NA	Virgibacillus profundi (firmicutes)	strain=P3-H5	2024555	SAMN07445110	PRJNA396978	2017-09-06	Contig	NA	GCA_002287375.1	GCF_002287375.1	4324	4087	NA	NA	Firmicutes	Bacilli	Bacillales	Bacillaceae	Virgibacillus	4.36	3	37.25	154	739797	254	28324	257952	116747	25	1569
ASM280764v1	marine sediments	NA	Indian Ocean:Southwest Indian Ridge	NA	NA	NA	NA	Virgibacillus profundi (firmicutes)	strain=P3-B8	2024555	SAMN07446448	PRJNA397031	2017-12-04	Contig	NA	GCA_002807645.1	GCF_002807645.1	4410	4134	NA	NA	Firmicutes	Bacilli	Bacillales	Bacillaceae	Virgibacillus	4.41	0	37.5	242	739797	241	18214	257718	69714	41	1569
ASM238138v1	Pacific plankton	NA	Pacific Ocean: Bering Sea	NA	NA	NA	54.00135 N 179.581483 E	Phaeobacter gallaeciensis (a-proteobacteria)	strain=P129	60890	SAMN06834809	PRJNA384320	2017-09-27	Complete Genome	NA	GCA_002381385.1	GCF_002381385.1	4151	4051	NA	NA	Proteobacteria	Alphaproteobacteria	Rhodobacterales	Rhodobacteraceae	Phaeobacter	4.36	0	59.61	7	3707098	15022	623481	3707098	256560	4	1469
ASM238136v1	Pacific plankton	NA	Pacific Ocean: North Pacific	NA	NA	NA	39.970433 N 177.32685 E	Phaeobacter gallaeciensis (a-proteobacteria)	strain=P128	60890	SAMN06834800	PRJNA384319	2017-09-27	Complete Genome	NA	GCA_002381365.1	GCF_002381365.1	4135	4037	NA	NA	Proteobacteria	Alphaproteobacteria	Rhodobacterales	Rhodobacteraceae	Phaeobacter	4.35	0	59.62	6	3707098	68629	724891	3707098	256560	4	1469
ASM295455v1	seawater	NA	USA	NA	NA	NA	NA	Vibrio splendidus (g-proteobacteria)	strain=ORI231	29497	SAMN06133355	PRJNA357136	2018-02-27	Scaffold	NA	GCA_002954555.1	GCF_002954555.1	5060	4805	NA	NA	Proteobacteria	Gammaproteobacteria	Vibrionales	Vibrionaceae	Vibrio	5.54	9699	44.36	38	2220369	307	145682	1884389	294755	12	1565
ASM226368v1	Open Ocean	NA	Pacific Ocean	NA	NA	NA	NA	Pseudomonas aeruginosa (g-proteobacteria)	strain=Ocean-238	287	SAMN07347486	PRJNA394047	2017-08-22	Contig	NA	GCA_002263685.1	GCF_002263685.1	6508	6257	NA	NA	Proteobacteria	Gammaproteobacteria	Pseudomonadales	Pseudomonadaceae	Pseudomonas	6.81	0	66.17	3	4718927	25701	2270656	4718927	2067340	4	1544
ASM226357v1	Open Ocean	NA	Pacific Ocean	NA	NA	NA	NA	Pseudomonas aeruginosa (g-proteobacteria)	strain=Ocean-222	287	SAMN07347488	PRJNA394047	2017-08-22	Scaffold	NA	GCA_002263575.1	GCF_002263575.1	6778	6556	NA	NA	Proteobacteria	Gammaproteobacteria	Pseudomonadales	Pseudomonadaceae	Pseudomonas	6.93	2443	66	69	934758	319	100505	401704	105738	4	868
ASM226361v1	Open Ocean	NA	Pacific Ocean	NA	NA	NA	NA	Pseudomonas aeruginosa (g-proteobacteria)	strain=Ocean-1206	287	SAMN07347490	PRJNA394047	2017-08-22	Scaffold	NA	GCA_002263615.1	GCF_002263615.1	6698	6468	NA	NA	Proteobacteria	Gammaproteobacteria	Pseudomonadales	Pseudomonadaceae	Pseudomonas	6.91	2569	66.04	76	871504	304	90855	295826	84191	1	1544
ASM226358v1	Open Ocean	NA	Pacific Ocean	NA	NA	NA	NA	Pseudomonas aeruginosa (g-proteobacteria)	strain=Ocean-1187	287	SAMN07347489	PRJNA394047	2017-08-22	Scaffold	NA	GCA_002263585.1	GCF_002263585.1	6893	6640	NA	NA	Proteobacteria	Gammaproteobacteria	Pseudomonadales	Pseudomonadaceae	Pseudomonas	7.07	2100	65.88	90	871505	327	78532	255191	77447	3	1383
ASM223742v1	Open Ocean	NA	Pacific Ocean	NA	NA	NA	NA	Pseudomonas aeruginosa (g-proteobacteria)	strain=Ocean-1175	287	SAMN07347485	PRJNA394047	2017-07-31	Complete Genome	NA	GCA_002237425.1	GCF_002237425.1	6672	6475	NA	NA	Proteobacteria	Gammaproteobacteria	Pseudomonadales	Pseudomonadaceae	Pseudomonas	6.94	0	66.03	1	6943220	6943220	6943220	6943220	6943220	4	1544
ASM226354v1	Open Ocean	NA	Pacific Ocean	NA	NA	NA	NA	Pseudomonas aeruginosa (g-proteobacteria)	strain=Ocean-1170	287	SAMN07347484	PRJNA394047	2017-08-22	Contig	NA	GCA_002263545.1	GCF_002263545.1	6765	6519	NA	NA	Proteobacteria	Gammaproteobacteria	Pseudomonadales	Pseudomonadaceae	Pseudomonas	7.01	0	65.94	3	6967633	15651	2336238	6967633	6967633	4	1544
ASM223740v1	Open Ocean	NA	Pacific Ocean	NA	NA	NA	NA	Pseudomonas aeruginosa (g-proteobacteria)	strain=Ocean-1155	287	SAMN07347483	PRJNA394047	2017-07-31	Complete Genome	NA	GCA_002237405.1	GCF_002237405.1	6681	6477	NA	NA	Proteobacteria	Gammaproteobacteria	Pseudomonadales	Pseudomonadaceae	Pseudomonas	6.95	0	66.01	1	6952237	6952237	6952237	6952237	6952237	4	1544
ASM226364v1	Open Ocean	NA	Pacific Ocean	NA	NA	NA	NA	Pseudomonas aeruginosa (g-proteobacteria)	strain=Ocean-100	287	SAMN07347487	PRJNA394047	2017-08-22	Scaffold	NA	GCA_002263645.1	GCF_002263645.1	6364	6152	NA	NA	Proteobacteria	Gammaproteobacteria	Pseudomonadales	Pseudomonadaceae	Pseudomonas	6.64	2968	66.19	46	1071126	325	144339	504086	199922	4	939
ASM96012v1	seawater	NA	Taiwan	NA	NA	NA	NA	Vibrio vulnificus (g-proteobacteria)	strain=NV22	672	SAMN03371454	PRJNA276162	2015-03-23	Contig	NA	GCA_000960125.1	GCF_000960125.1	4629	4361	NA	NA	Proteobacteria	Gammaproteobacteria	Vibrionales	Vibrionaceae	Vibrio	4.9	112	46.59	177	284445	203	27709	135778	41902	1	1359
ASM95975v1	seawater	NA	Taiwan	NA	NA	NA	NA	Vibrio vulnificus (g-proteobacteria)	strain=NV1	672	SAMN03371453	PRJNA276162	2015-03-23	Contig	NA	GCA_000959755.1	GCF_000959755.1	4581	4373	NA	NA	Proteobacteria	Gammaproteobacteria	Vibrionales	Vibrionaceae	Vibrio	4.88	75	46.81	110	942066	217	44404	254007	51190	0	NA
ASM145701v1	marine sediment	NA	India: Chora Island	NA	NA	NA	NA	Bacillus altitudinis (firmicutes)	strain=NIO-1130	293387	SAMN04263913	PRJNA302098	2015-12-04	Scaffold	Representative Genome	GCA_001457015.1	GCF_001457015.1	3704	3599	NA	NA	Firmicutes	Bacilli	Bacillales	Bacillaceae	Bacillus	3.62	1033	41.32	23	862396	1308	157176	313698	121232	5	348
ASM145695v1	marine sediment	NA	India: Chora Island	NA	NA	NA	15.5428 N 73.9208 E	Microbacterium enclense (high GC Gram+)	strain=NIO-1002	993073	SAMN04263881	PRJNA302088	2015-12-04	Scaffold	Representative Genome	GCA_001456955.1	GCF_001456955.1	3377	3256	NA	NA	Actinobacteria	Actinobacteria	Micrococcales	Microbacteriaceae	Microbacterium	3.67	1662	70.31	15	749332	5330	244433	475904	140853	2	1523
ASM651661v1	Sea water	NA	USA	NA	NA	0 m	24.5551 N 81.7800 W	Marinobacter hydrocarbonoclasticus (g-proteobacteria)	strain=NI9	2743	SAMN11976595	PRJNA547799	2019-06-28	Contig	NA	GCA_006516615.1	GCF_006516615.1	3694	3595	NA	NA	Proteobacteria	Gammaproteobacteria	Alteromonadales	Alteromonadaceae	Marinobacter	3.98	0	57.44	24	967375	802	166002	582338	110904	1	1544
ASM965062v1	coastal ocean near shore	NA	USA: Massachusetts	Acartia tonsa	NA	NA	41.53 N 70.85 W	Marinobacter hydrocarbonoclasticus (g-proteobacteria)	strain=NCT7M	2743	SAMN12830880	PRJNA573915	2019-11-12	Contig	NA	GCA_009650625.1	GCF_009650625.1	3832	3718	NA	NA	Proteobacteria	Gammaproteobacteria	Alteromonadales	Alteromonadaceae	Marinobacter	4.13	0	57.32	45	554269	594	91746	223815	65096	3	1465
ASM163406v1	Surface sea water	NA	France: Nice	NA	NA	NA	NA	Pseudoalteromonas luteoviolacea (g-proteobacteria)	strain=NCIMB 2035	43657	SAMN02953434	PRJNA257559	2016-04-28	Contig	NA	GCA_001634065.1	GCF_001634065.1	4887	4549	NA	NA	Proteobacteria	Gammaproteobacteria	Alteromonadales	Pseudoalteromonadaceae	Pseudoalteromonas	5.49	0	42.05	263	169350	200	20877	68321	16979	1	1539
ASM168173v1	seawater	NA	Bermuda: Sargasso sea, Atlantic Ocean	NA	NA	NA	NA	Epibacterium mobile (a-proteobacteria)	strain=NBRC102038	379347	SAMN03339863	PRJNA242743	2016-07-07	Contig	NA	GCA_001681735.1	GCF_001681735.1	4612	4438	NA	NA	Proteobacteria	Alphaproteobacteria	Rhodobacterales	Rhodobacteraceae	Epibacterium	4.84	0	58.97	85	1389993	256	56985	251869	47394	1	1467
ASM295471v1	seawater	NA	Japan: Tokyo Bay	NA	NA	NA	NA	Aliivibrio sifiae (g-proteobacteria)	strain=NBRC 105001	566293	SAMN06134495	PRJNA357164	2018-02-27	Scaffold	NA	GCA_002954715.1	GCF_002954715.1	4242	4074	NA	NA	Proteobacteria	Gammaproteobacteria	Vibrionales	Vibrionaceae	Aliivibrio	4.74	111101	37.35	8	2522736	2899	592904	2522736	387001	0	NA
ASM155777v1	Shore seawater	NA	Morocco: Legzira	not applicable	NA	NA	29.4469435 N 10.1169459 W	Vibrio harveyi (g-proteobacteria)	strain=MOR3	669	SAMN04279314	PRJNA302718	2016-02-10	Contig	NA	GCA_001557775.1	GCF_001557775.1	5579	5285	NA	NA	Proteobacteria	Gammaproteobacteria	Vibrionales	Vibrionaceae	Vibrio	5.95	0	45.04	74	1031405	212	80435	281553	90928	11	1371
ASM155776v1	Shore seawater	NA	Morocco: Legzira	not applicable	NA	NA	29.4469435 N 10.1169459 W	Vibrio splendidus (g-proteobacteria)	strain=MOR2	29497	SAMN04279313	PRJNA302718	2016-02-10	Contig	NA	GCA_001557765.1	GCF_001557765.1	4749	4465	NA	NA	Proteobacteria	Gammaproteobacteria	Vibrionales	Vibrionaceae	Vibrio	5.25	0	44.25	63	1069629	211	83387	586143	138074	21	1083
ASM155787v1	Shore seawater	NA	Morocco: Legzira	not applicable	NA	NA	29.4469435 N 10.1169459 W	Vibrio splendidus (g-proteobacteria)	strain=MOR1	29497	SAMN04279312	PRJNA302718	2016-02-10	Contig	NA	GCA_001557875.1	GCF_001557875.1	4792	4488	NA	NA	Proteobacteria	Gammaproteobacteria	Vibrionales	Vibrionaceae	Vibrio	5.29	0	44.21	55	1805028	222	96221	425920	131113	17	1565
ASM159282v1	marine water	NA	India: south east coast, Pichavaram	NA	NA	surface water	11.45 N 79.79 E	Planococcus maritimus (firmicutes)	strain=MKU009	192421	SAMN04511041	PRJNA313006	2016-03-15	Contig	NA	GCA_001592825.1	GCF_001592825.1	3272	3127	NA	NA	Firmicutes	Bacilli	Bacillales	Planococcaceae	Planococcus	3.25	0	47.27	69	1681571	215	47125	1681571	93240	6	1557
ASM161385v1	seawater	NA	China: Yellow Sea	NA	NA	NA	NA	Thalassospira xiamenensis (a-proteobacteria)	strain=MCCC 1A02795	220697	SAMN04332631	PRJNA305770	2016-04-07	Contig	NA	GCA_001613855.1	GCF_001613855.1	4438	4334	NA	NA	Proteobacteria	Alphaproteobacteria	Rhodospirillales	Rhodospirillaceae	Thalassospira	4.75	0	54.78	30	481555	2292	158470	257919	92173	0	NA
ASM332659v1	sea-water	NA	Mediterranean Sea	NA	NA	NA	NA	Thalassospira lucentensis MCCC 1A00383 = DSM 14000 (a-proteobacteria)	strain=MCCC 1A00383	1123365	SAMN02927974	PRJNA161553	2018-07-18	Contig	NA	GCA_003326595.1	GCF_003326595.1	4384	4267	NA	NA	Proteobacteria	Alphaproteobacteria	Rhodospirillales	Rhodospirillaceae	Thalassospira	4.74	0	53.42	46	578398	515	103102	295590	96331	1	1249
ASM155802v1	Shore seawater	NA	Spain: Marbella	not applicable	NA	NA	36.5048476 N 4.8902296 W	Vibrio coralliirubri (g-proteobacteria)	strain=MARo	1516159	SAMN04279310	PRJNA302718	2016-02-10	Contig	NA	GCA_001558025.1	GCF_001558025.1	5046	4770	NA	NA	Proteobacteria	Gammaproteobacteria	Vibrionales	Vibrionaceae	Vibrio	5.58	0	44.5	57	2004391	221	97881	1006733	216395	21	1020
ASM155785v1	Shore seawater	NA	Spain: Marbella	not applicable	NA	NA	36.5048476 N 4.8902296 W	Vibrio coralliirubri (g-proteobacteria)	strain=MARg	1516159	SAMN04279311	PRJNA302718	2016-02-10	Contig	NA	GCA_001557855.1	GCF_001557855.1	5075	4771	NA	NA	Proteobacteria	Gammaproteobacteria	Vibrionales	Vibrionaceae	Vibrio	5.59	0	44.5	74	1375602	205	75535	591208	146823	21	1020
ASM155805v1	Shore seawater	NA	Spain: Marbella	not applicable	NA	NA	36.5048476 N 4.8902296 W	Vibrio splendidus (g-proteobacteria)	strain=MARa	29497	SAMN04279309	PRJNA302718	2016-02-10	Contig	NA	GCA_001558055.1	GCF_001558055.1	4951	4655	NA	NA	Proteobacteria	Gammaproteobacteria	Vibrionales	Vibrionaceae	Vibrio	5.38	0	44.42	87	774231	202	61860	392356	74283	22	1372
ASM292992v1	seawater	NA	Morocco: Legzira	NA	NA	NA	NA	Vibrio jasicida (g-proteobacteria)	strain=M3	766224	SAMN08238106	PRJNA427410	2018-02-14	Scaffold	NA	GCA_002929925.1	GCF_002929925.1	5556	5293	NA	NA	Proteobacteria	Gammaproteobacteria	Vibrionales	Vibrionaceae	Vibrio	5.91	1379	45.07	202	216610	301	29257	63799	17036	2	446
ASM309729v1	seawater	NA	China:Xiamen	NA	NA	surface water(5 m)	24.56 N 118.17 E	Thalassobacter stenotrophicus (a-proteobacteria)	strain=LXJ116	266809	SAMN08978914	PRJNA454177	2018-05-07	Contig	NA	GCA_003097295.1	GCF_003097295.1	3418	3323	NA	NA	Proteobacteria	Alphaproteobacteria	Rhodobacterales	Rhodobacteraceae	Thalassobacter	3.46	0	58.8	3	3399434	10680	1152947	3399434	3399434	2	1475
ASM880809v1	Isolated from a mussel, Crenomytilus grayanus, and a scallop, Patinopecten yessoensis, collected from the Sea of Japan	NA	Russia: Troitza Bay: Pacific Institute Bio-organic Chemistry Marine Experimental Station	NA	NA	5-8 m	NA	Pseudoalteromonas ruthenica (g-proteobacteria)	strain=LMG 19699	151081	SAMN07620677	PRJNA402103	2019-10-03	Complete Genome	NA	GCA_008808095.1	GCF_008808095.1	3817	3645	NA	NA	Proteobacteria	Gammaproteobacteria	Alteromonadales	Pseudoalteromonadaceae	Pseudoalteromonas	4.12	0	47.52	2	3269379	848326	2058852	3269379	848326	7	1541
ASM152559v2	seawater	NA	USA: HI	Environment	NA	NA	Not Applicable	Vibrio alginolyticus (g-proteobacteria)	strain=LMG 11650	663	SAMN03996257	PRJNA231221	2018-01-19	Contig	NA	GCA_001525595.2	GCF_001525595.2	4940	4631	NA	NA	Proteobacteria	Gammaproteobacteria	Vibrionales	Vibrionaceae	Vibrio	5.21	0	44.65	3	3352187	16617	1736824	3352187	1841668	12	1563
ASM428307v1	seawater	NA	China	NA	NA	NA	NA	Vibrio alginolyticus (g-proteobacteria)	strain=LF TCBS 15	663	SAMN10688326	PRJNA512575	2019-02-20	Contig	NA	GCA_004283075.1	GCF_004283075.1	4871	4662	NA	NA	Proteobacteria	Gammaproteobacteria	Vibrionales	Vibrionaceae	Vibrio	5.16	0	44.54	44	574294	503	117246	246248	66762	4	406
ASM295445v1	seawater	NA	Japan: Sagami Bay Station P	NA	NA	NA	NA	Photobacterium aquimaris (g-proteobacteria)	strain=LC2-065	512643	SAMN06133338	PRJNA357118	2018-02-27	Scaffold	NA	GCA_002954455.1	GCF_002954455.1	4032	3802	NA	NA	Proteobacteria	Gammaproteobacteria	Vibrionales	Vibrionaceae	Photobacterium	4.53	88752	38.52	10	2500396	2378	452547	2500396	185711	0	NA
ASM295461v1	seawater	NA	Japan: Sagami Bay Station P	NA	NA	NA	35.00 N 139.33 E	Photobacterium angustum (g-proteobacteria)	strain=LC1-200	661	SAMN06133353	PRJNA357131	2018-02-27	Scaffold	NA	GCA_002954615.1	GCF_002954615.1	4450	4190	NA	NA	Proteobacteria	Gammaproteobacteria	Vibrionales	Vibrionaceae	Photobacterium	4.89	0	39.79	4	2977068	39192	1221495	2977068	1623367	8	1546
ASM434938v1	seafood	NA	India	Homo sapiens	NA	NA	12.91 N 74.85 E	Salmonella enterica subsp. enterica serovar Oslo (enterobacteria)	strain=LAT9	1005394	SAMN11053887	PRJNA525582	2019-03-13	Contig	NA	GCA_004349385.1	GCF_004349385.1	5043	4679	NA	NA	Proteobacteria	Gammaproteobacteria	Enterobacterales	Enterobacteriaceae	Salmonella	4.89	0	52.23	199	785903	200	24574	161780	43250	8	1459
ASM321773v2	marine surface water	NA	United Kingdom: Western Channel Observatory station L4	NA	NA	0 m	50.25 N 4.216667 W	Rhodobacteraceae bacterium (a-proteobacteria)	strain=La 6	1904441	SAMN06644953	PRJNA381145	2019-10-03	Chromosome	NA	GCA_003217735.2	GCF_003217735.2	6423	6236	NA	NA	Proteobacteria	Alphaproteobacteria	Rhodobacterales	Rhodobacteraceae	NA	6.81	8723	65.49	13	5560560	7053	523924	5560560	128223	3	1460
ASM290675v1	coastal water	NA	Pacific Ocean	NA	NA	0 m	34.08 N 138.55 E	Pseudomonas putida (g-proteobacteria)	strain=KT-90	303	SAMN05687758	PRJNA340197	2018-01-30	Contig	NA	GCA_002906755.1	GCF_002906755.1	6172	5715	NA	NA	Proteobacteria	Gammaproteobacteria	Pseudomonadales	Pseudomonadaceae	Pseudomonas	6.3	0	61.08	82	4688999	301	76768	4688999	1298884	1	595
ASM290671v1	coastal water	NA	Japan: Sagami Bay	NA	NA	0 m	35.00 N 139.33 E	Pseudomonas putida (g-proteobacteria)	strain=KT-27	303	SAMN05687757	PRJNA340197	2018-01-30	Contig	NA	GCA_002906715.1	GCF_002906715.1	4959	4739	NA	NA	Proteobacteria	Gammaproteobacteria	Pseudomonadales	Pseudomonadaceae	Pseudomonas	5.29	0	61.63	33	5269269	332	160361	5269269	5269269	1	1221
ASM395797v1	marine	NA	USA: Florida Keys, Sand Key	NA	NA	NA	NA	Serratia marcescens (enterobacteria)	strain=KS25	615	SAMN10149535	PRJNA494152	2018-12-21	Contig	NA	GCA_003957975.1	GCF_003957975.1	5175	4905	NA	NA	Proteobacteria	Gammaproteobacteria	Enterobacterales	Yersiniaceae	Serratia	5.21	0	59.46	213	172056	522	24450	51510	13678	7	1551
ASM351616v1	marine	NA	USA: Sand Key, Florida	NA	NA	NA	NA	Serratia marcescens (enterobacteria)	strain=KS10	615	SAMN08720168	PRJNA438529	2018-09-10	Chromosome	NA	GCA_003516165.1	GCF_003516165.1	6244	4862	NA	NA	Proteobacteria	Gammaproteobacteria	Enterobacterales	Yersiniaceae	Serratia	5.24	200	59.45	2	5199559	38978	2619268	5199559	5199559	8	1552
ASM129318v1	bay surface water	NA	USA: HI, Oahu, Kaneohe Bay	NA	NA	NA	NA	Photobacterium leiognathi subsp. mandapamensis (g-proteobacteria)	strain=KNH6	48408	SAMN03421179	PRJNA278443	2015-09-17	Contig	NA	GCA_001293185.1	GCF_001293185.1	4103	3917	NA	NA	Proteobacteria	Gammaproteobacteria	Vibrionales	Vibrionaceae	Photobacterium	4.55	0	41.21	34	951483	916	133905	636609	65362	8	916
Afuliginea	sea water	NA	Pacific Ocean: Peter the Great Bay in the Sea of Japan	NA	NA	NA	42.70 N 131.64 E	Pseudoalteromonas fuliginea (g-proteobacteria)	strain=KMM216	1872678	SAMN02708809	PRJNA242743	2014-05-12	Contig	Representative Genome	GCA_000690055.1	GCF_000690055.1	4287	3980	NA	NA	Proteobacteria	Gammaproteobacteria	Alteromonadales	Pseudoalteromonadaceae	Pseudoalteromonas	4.77	0	38.91	314	205476	211	15181	65638	20458	9	1537
ASM373031v1	sea urchin	NA	Japan	Strongylocentrotus intermedius	NA	NA	NA	Altererythrobacter troitsensis (a-proteobacteria)	strain=KMM 6042	292222	SAMN09770279	PRJNA484839	2018-11-15	Contig	NA	GCA_003730315.1	GCF_003730315.1	2885	2789	NA	NA	Proteobacteria	Alphaproteobacteria	Sphingomonadales	Erythrobacteraceae	Altererythrobacter	2.89	0	64.69	9	1767406	749	321184	1767406	217424	1	1495
ASM290685v1	oceanic bathypelagic zone	NA	Pacific Ocean	NA	NA	1000 m	25.00 S 170.01 W	Pseudomonas putida (g-proteobacteria)	strain=KH-21-134	303	SAMN05687762	PRJNA340197	2018-01-30	Contig	NA	GCA_002906855.1	GCF_002906855.1	5721	5455	NA	NA	Proteobacteria	Gammaproteobacteria	Pseudomonadales	Pseudomonadaceae	Pseudomonas	6	0	62.45	55	2555348	305	109142	2048347	1275622	3	1491
ASM290683v1	oceanic bathypelagic zone	NA	Pacific Ocean	NA	NA	1000 m	25.00 S 170.01 W	Pseudomonas putida (g-proteobacteria)	strain=KH-21-114	303	SAMN05687761	PRJNA340197	2018-01-30	Contig	NA	GCA_002906835.1	GCF_002906835.1	5625	5380	NA	NA	Proteobacteria	Gammaproteobacteria	Pseudomonadales	Pseudomonadaceae	Pseudomonas	5.92	0	62.5	34	2549844	302	174164	2044338	1286460	2	588
ASM290679v1	oceanic epipelagic zone	NA	Pacific Ocean	NA	NA	0 m	30.00 S 170.01 W	Pseudomonas putida (g-proteobacteria)	strain=KH-20-11	303	SAMN05687760	PRJNA340197	2018-01-30	Contig	NA	GCA_002906795.1	GCF_002906795.1	5828	5406	NA	NA	Proteobacteria	Gammaproteobacteria	Pseudomonadales	Pseudomonadaceae	Pseudomonas	5.98	0	61.12	52	4571876	309	114929	4571876	1096898	1	456
ASM290681v1	oceanic epipelagic zone	NA	Pacific Ocean	NA	NA	0 m	40.01 S 170.01 W	Pseudomonas putida (g-proteobacteria)	strain=KH-18-2	303	SAMN05687759	PRJNA340197	2018-01-30	Contig	NA	GCA_002906815.1	GCF_002906815.1	6407	5905	NA	NA	Proteobacteria	Gammaproteobacteria	Pseudomonadales	Pseudomonadaceae	Pseudomonas	6.48	0	60.95	91	2791806	301	71236	1905553	453092	2	498
ASM463418v1	Arctic surface seawater	NA	Norway	NA	NA	NA	NA	Flavobacterium arcticum (CFB group bacteria)	strain=KCTC 42668	1784713	SAMN11047111	PRJNA525309	2019-04-04	Contig	NA	GCA_004634185.1	GCF_004634185.1	2670	2607	NA	NA	Bacteroidetes	Flavobacteriia	Flavobacteriales	Flavobacteriaceae	Flavobacterium	2.95	0	34.91	12	619555	42016	245465	304542	127851	0	NA
ASM102155v1	seawater	NA	South Korea: Yellow Sea	NA	NA	NA	NA	Erythrobacter marinus (a-proteobacteria)	strain=KCTC 23554	874156	SAMN03656146	PRJNA280970	2015-06-08	Contig	Representative Genome	GCA_001021555.1	GCF_001021555.1	2713	2646	NA	NA	Proteobacteria	Alphaproteobacteria	Sphingomonadales	Erythrobacteraceae	Erythrobacter	2.84	0	59.1	5	1338863	6693	567179	750748	307596	1	1495
ASM207579v1	seawater	NA	Russia: Gulf of Peter the Great	NA	NA	1m	42.76 N 131.66 E	Shewanella japonica (g-proteobacteria)	strain=KCTC 22435	93973	SAMN06628905	PRJNA380174	2017-03-31	Complete Genome	Representative Genome	GCA_002075795.1	GCF_002075795.1	4274	4036	Marine	NA	Proteobacteria	Gammaproteobacteria	Alteromonadales	Shewanellaceae	Shewanella	4.98	0	40.8	1	4975677	4975677	4975677	4975677	4975677	8	1553
ASM102862v1	seawater	NA	South Korea: Mara Island, Jeju	NA	NA	Not Applicable	33.69 N 126.119 E	Altererythrobacter marensis (a-proteobacteria)	strain=KCTC 22370	543877	SAMN03764476	PRJNA286057	2015-06-12	Complete Genome	Representative Genome	GCA_001028625.1	GCF_001028625.1	2738	2665	marine waters	NA	Proteobacteria	Alphaproteobacteria	Sphingomonadales	Erythrobacteraceae	Altererythrobacter	2.89	0	64.65	1	2885033	2885033	2885033	2885033	2885033	1	1499
ASM159083v1	foreshore tidal flat sediment	NA	South Korea: Yellow Sea	NA	NA	NA	NA	Bacillus gaemokensis (firmicutes)	strain=KCTC 13318	574375	SAMN04515759	PRJNA313130	2016-03-14	Scaffold	NA	GCA_001590835.1	GCF_001590835.1	5782	5212	NA	NA	Firmicutes	Bacilli	Bacillales	Bacillaceae	Bacillus	5.62	4605	35.54	70	1064751	224	80232	319435	68185	1	1556
12864_draft	coastal seawater	NA	NA	NA	NA	NA	NA	Sulfitobacter donghicola DSW-25 = KCTC 12864 = JCM 14565 (a-proteobacteria)	strain=KCTC 12864	1300350	SAMN02721581	PRJNA233443	2014-04-08	Contig	Representative Genome	GCA_000622405.1	GCF_000622405.1	3438	3348	NA	NA	Proteobacteria	Alphaproteobacteria	Rhodobacterales	Rhodobacteraceae	Sulfitobacter	3.54	0	55.23	9	3276862	1392	393351	3276862	3276862	2	1468
ASM360514v1	seawater	NA	Japan: Chazhma Bay	NA	NA	NA	NA	Shewanella japonica (g-proteobacteria)	strain=KCTC 12235	93973	SAMN09700398	PRJNA482218	2018-10-01	Contig	NA	GCA_003605145.1	GCF_003605145.1	4914	4028	NA	NA	Proteobacteria	Gammaproteobacteria	Alteromonadales	Shewanellaceae	Shewanella	4.83	0	40.7	41	565591	553	117838	340611	133598	0	NA
ASM144440v1	sea water	NA	Japan	NA	NA	unknown	26.01 N 128.93000000000006 E	Pseudoalteromonas phenolica (g-proteobacteria)	strain=KCTC 12086	161398	SAMN04259808	PRJNA301786	2015-11-17	Complete Genome	Representative Genome	GCA_001444405.1	GCF_001444405.1	4355	4176	water	NA	Proteobacteria	Gammaproteobacteria	Alteromonadales	Pseudoalteromonadaceae	Pseudoalteromonas	4.87	0	40.58	2	3845520	1023473	2434496	3845520	1023473	9	1535
ASM379784v1	sea ice	NA	Antarctica:Prydz Bay	NA	NA	NA	NA	Shewanella frigidimarina (g-proteobacteria)	strain=KCCM 41815	56812	SAMN10397592	PRJNA504719	2018-11-19	Scaffold	NA	GCA_003797845.1	GCF_003797845.1	4233	4044	NA	NA	Proteobacteria	Gammaproteobacteria	Alteromonadales	Shewanellaceae	Shewanella	4.85	100	41.33	57	499473	1044	85172	213321	78489	4	1547
ASM149748v1	Sea-food	NA	India	NA	NA	NA	8.88 N 76.6 E	Vibrio parahaemolyticus (g-proteobacteria)	strain=K23	670	SAMN03735013	PRJNA285022	2016-01-05	Scaffold	NA	GCA_001497485.1	GCF_001497485.1	4926	4675	NA	NA	Proteobacteria	Gammaproteobacteria	Vibrionales	Vibrionaceae	Vibrio	5.09	121	45.34	74	856967	314	68791	410730	57933	9	1562
ASM211958v1	Kiel Fjord	NA	Germany	Syngnathus typhle	NA	NA	NA	Vibrio alginolyticus (g-proteobacteria)	strain=K10K4	663	SAMN05860645	PRJNA345294	2017-05-09	Complete Genome	NA	GCA_002119585.1	GCF_002119585.1	5037	4756	NA	NA	Proteobacteria	Gammaproteobacteria	Vibrionales	Vibrionaceae	Vibrio	5.39	0	44.6	2	3494647	1894531	2694589	3494647	1894531	12	1562
ASM214906v1	Kiel Fjord	NA	Germany	Syngnathus typhle	NA	NA	NA	Vibrio alginolyticus (g-proteobacteria)	strain=K09K1	663	SAMN05860644	PRJNA345293	2017-05-09	Complete Genome	NA	GCA_002149065.1	GCF_002149065.1	5048	4752	NA	NA	Proteobacteria	Gammaproteobacteria	Vibrionales	Vibrionaceae	Vibrio	5.36	0	44.61	2	3465619	1897210	2681414	3465619	1897210	12	1562
ASM211952v1	Kiel Fjord	NA	Germany	Syngnathus typhle	NA	NA	NA	Vibrio alginolyticus (g-proteobacteria)	strain=K08M4	663	SAMN05860643	PRJNA345286	2017-05-09	Complete Genome	NA	GCA_002119525.1	GCF_002119525.1	4378	4071	NA	NA	Proteobacteria	Gammaproteobacteria	Vibrionales	Vibrionaceae	Vibrio	4.89	0	44.06	2	3298328	1587964	2443146	3298328	1587964	14	1580
ASM214908v1	Kiel Fjord	NA	Germany	Syngnathus typhle	NA	NA	NA	Vibrio alginolyticus (g-proteobacteria)	strain=K08M3	663	SAMN05860642	PRJNA345285	2017-05-09	Complete Genome	NA	GCA_002149085.1	GCF_002149085.1	5322	5046	NA	NA	Proteobacteria	Gammaproteobacteria	Vibrionales	Vibrionaceae	Vibrio	5.66	0	44.32	3	3468139	300425	1885047	3468139	1886577	12	1562
ASM211956v1	Kiel Fjord	NA	Germany	Syngnathus typhle	NA	NA	NA	Vibrio alginolyticus (g-proteobacteria)	strain=K06K5	663	SAMN05860641	PRJNA345284	2017-05-09	Complete Genome	NA	GCA_002119565.1	GCF_002119565.1	5325	5034	NA	NA	Proteobacteria	Gammaproteobacteria	Vibrionales	Vibrionaceae	Vibrio	5.67	0	44.31	4	3471297	29688	1417999	3471297	1879729	12	1562
ASM361306v1	Kiel Fjord	NA	Germany	Syngnathus typhle	NA	NA	NA	Vibrio alginolyticus (g-proteobacteria)	strain=K05K4	663	SAMN05860640	PRJNA345282	2017-05-09	Complete Genome	NA	GCA_003613065.1	GCF_003613065.1	6286	5049	NA	NA	Proteobacteria	Gammaproteobacteria	Vibrionales	Vibrionaceae	Vibrio	5.64	0	44.32	3	3473579	289065	1879399	3473579	1875554	12	1562
ASM211954v1	Kiel Fjord	NA	Germany	Syngnathus typhle	NA	NA	NA	Vibrio alginolyticus (g-proteobacteria)	strain=K04M5	663	SAMN05860639	PRJNA345280	2017-05-09	Complete Genome	NA	GCA_002119545.1	GCF_002119545.1	5319	5031	NA	NA	Proteobacteria	Gammaproteobacteria	Vibrionales	Vibrionaceae	Vibrio	5.67	0	44.31	3	3470916	294721	1888751	3470916	1900618	12	1562
ASM361303v1	Kiel Fjord	NA	Germany	Syngnathus typhle	NA	NA	NA	Vibrio alginolyticus (g-proteobacteria)	strain=K04M1	663	SAMN05860637	PRJNA344834	2017-05-09	Complete Genome	NA	GCA_003613035.1	GCF_003613035.1	6285	5065	NA	NA	Proteobacteria	Gammaproteobacteria	Vibrionales	Vibrionaceae	Vibrio	5.64	0	44.3	4	3473127	19690	1411051	3473127	1870775	12	1562
ASM211950v2	Kiel Fjord	NA	Germany	Syngnathus typhle	NA	NA	NA	Vibrio alginolyticus (g-proteobacteria)	strain=K01M1	663	SAMN05860636	PRJNA344731	2018-04-02	Complete Genome	NA	GCA_002119505.2	GCF_002119505.2	5049	4760	NA	NA	Proteobacteria	Gammaproteobacteria	Vibrionales	Vibrionaceae	Vibrio	5.36	0	44.6	3	3468303	9064	1787038	3468303	1883748	12	1562
ASM383750v1	Sea water (open ocean)	NA	Japan	NA	NA	NA	NA	Pseudomonas aeruginosa (g-proteobacteria)	strain=Jp97	287	SAMN07424066	PRJNA325248	2018-11-26	Contig	NA	GCA_003837505.1	GCF_003837505.1	6384	6198	NA	NA	Proteobacteria	Gammaproteobacteria	Pseudomonadales	Pseudomonadaceae	Pseudomonas	6.64	0	66.21	44	954676	621	150812	430117	165080	2	1537
ASM397618v1	Sea water (coastal)	NA	Japan: Suruga Bay	NA	NA	NA	NA	Pseudomonas aeruginosa (g-proteobacteria)	strain=Jp60	287	SAMN10478472	PRJNA325248	2018-12-27	Contig	NA	GCA_003976185.1	GCF_003976185.1	6763	6549	NA	NA	Proteobacteria	Gammaproteobacteria	Pseudomonadales	Pseudomonadaceae	Pseudomonas	6.97	2	65.95	55	1125026	600	126666	426725	176444	1	1537
ASM383656v1	Sea water (coastal)	NA	Japan: Suruga Bay	NA	NA	NA	NA	Pseudomonas aeruginosa (g-proteobacteria)	strain=Jp54	287	SAMN07424065	PRJNA325248	2018-11-26	Contig	NA	GCA_003836565.1	GCF_003836565.1	6757	6559	NA	NA	Proteobacteria	Gammaproteobacteria	Pseudomonadales	Pseudomonadaceae	Pseudomonas	6.96	1	65.95	59	1124644	603	117950	331588	91397	1	1537
ASM397617v1	Sea water (coastal)	NA	Japan: Sagami Bay	NA	NA	NA	NA	Pseudomonas aeruginosa (g-proteobacteria)	strain=Jp241	287	SAMN10478476	PRJNA325248	2018-12-27	Contig	NA	GCA_003976175.1	GCF_003976175.1	6577	6395	NA	NA	Proteobacteria	Gammaproteobacteria	Pseudomonadales	Pseudomonadaceae	Pseudomonas	6.81	1	65.92	42	931523	606	162045	554454	105578	1	1537
ASM397533v1	Sea water (coastal)	NA	Japan: Pacific Ocean	NA	NA	NA	NA	Pseudomonas aeruginosa (g-proteobacteria)	strain=Jp238	287	SAMN10478475	PRJNA325248	2018-12-27	Contig	NA	GCA_003975335.1	GCF_003975335.1	6477	6263	NA	NA	Proteobacteria	Gammaproteobacteria	Pseudomonadales	Pseudomonadaceae	Pseudomonas	6.72	5	66.28	42	1424484	868	159955	468104	92891	2	1537
ASM383741v1	Sea water (open ocean)	NA	Japan	NA	NA	NA	NA	Pseudomonas aeruginosa (g-proteobacteria)	strain=Jp224	287	SAMN07424067	PRJNA325248	2018-11-26	Scaffold	NA	GCA_003837415.1	GCF_003837415.1	6905	6643	NA	NA	Proteobacteria	Gammaproteobacteria	Pseudomonadales	Pseudomonadaceae	Pseudomonas	7.01	18	65.95	94	638812	686	74555	181406	51746	1	1537
ASM397532v1	Sea water (open ocean)	NA	Japan: Pacific Ocean	NA	NA	NA	NA	Pseudomonas aeruginosa (g-proteobacteria)	strain=Jp222	287	SAMN10478474	PRJNA325248	2018-12-27	Contig	NA	GCA_003975325.1	GCF_003975325.1	6822	6602	NA	NA	Proteobacteria	Gammaproteobacteria	Pseudomonadales	Pseudomonadaceae	Pseudomonas	6.94	6	66.02	44	731860	666	157754	367696	74993	2	1537
ASM397612v1	Sea water (open ocean)	NA	Japan: Pacific Ocean	NA	NA	NA	NA	Pseudomonas aeruginosa (g-proteobacteria)	strain=Jp1303	287	SAMN10478481	PRJNA325248	2018-12-27	Contig	NA	GCA_003976125.1	GCF_003976125.1	6952	6673	NA	NA	Proteobacteria	Gammaproteobacteria	Pseudomonadales	Pseudomonadaceae	Pseudomonas	7.13	9	65.75	55	692189	628	129660	257983	89733	4	1537
ASM397613v1	Sea water (open ocean)	NA	Japan: Pacific Ocean	NA	NA	NA	NA	Pseudomonas aeruginosa (g-proteobacteria)	strain=Jp1206	287	SAMN10478480	PRJNA325248	2018-12-27	Contig	NA	GCA_003976135.1	GCF_003976135.1	6673	6413	NA	NA	Proteobacteria	Gammaproteobacteria	Pseudomonadales	Pseudomonadaceae	Pseudomonas	6.81	9	66.14	81	746740	605	84118	230545	58744	1	1537
ASM397531v1	Sea water (open ocean)	NA	Japan: Pacific Ocean	NA	NA	NA	NA	Pseudomonas aeruginosa (g-proteobacteria)	strain=Jp1200	287	SAMN10478479	PRJNA325248	2018-12-27	Contig	NA	GCA_003975315.1	GCF_003975315.1	6851	6586	NA	NA	Proteobacteria	Gammaproteobacteria	Pseudomonadales	Pseudomonadaceae	Pseudomonas	6.98	0	65.96	90	638812	631	77505	203554	54873	1	1537
ASM397616v1	Sea water (open ocean)	NA	Japan: Pacific Ocean	NA	NA	NA	NA	Pseudomonas aeruginosa (g-proteobacteria)	strain=Jp1170	287	SAMN10478478	PRJNA325248	2018-12-27	Contig	NA	GCA_003976165.1	GCF_003976165.1	6764	6506	NA	NA	Proteobacteria	Gammaproteobacteria	Pseudomonadales	Pseudomonadaceae	Pseudomonas	6.91	11	66.05	68	640723	1039	101678	208892	55179	1	1537
ASM397530v1	Sea water (open ocean)	NA	Japan: Pacific Ocean	NA	NA	NA	NA	Pseudomonas aeruginosa (g-proteobacteria)	strain=Jp1155	287	SAMN10478477	PRJNA325248	2018-12-27	Contig	NA	GCA_003975305.1	GCF_003975305.1	6651	6404	NA	NA	Proteobacteria	Gammaproteobacteria	Pseudomonadales	Pseudomonadaceae	Pseudomonas	6.81	10	66.14	67	987705	636	101574	255461	69184	1	1537
ASM383740v1	Sea water (coastal)	NA	Japan	NA	NA	NA	NA	Pseudomonas aeruginosa (g-proteobacteria)	strain=Jp1140	287	SAMN07424069	PRJNA325248	2018-11-26	Contig	NA	GCA_003837405.1	GCF_003837405.1	6657	6417	NA	NA	Proteobacteria	Gammaproteobacteria	Pseudomonadales	Pseudomonadaceae	Pseudomonas	6.8	0	66.14	82	638671	783	82899	236763	41704	1	1537
ASM397538v1	Sea water (open ocean)	NA	Japan: Pacific Ocean	NA	NA	NA	NA	Pseudomonas aeruginosa (g-proteobacteria)	strain=Jp100	287	SAMN10478473	PRJNA325248	2018-12-27	Contig	NA	GCA_003975385.1	GCF_003975385.1	6380	6178	NA	NA	Proteobacteria	Gammaproteobacteria	Pseudomonadales	Pseudomonadaceae	Pseudomonas	6.64	1	66.22	40	1082501	649	165906	380742	115254	2	1537
ASM93535v1	sea	NA	China	NA	NA	NA	NA	Bacillus aquimaris (firmicutes)	strain=JM7	189382	SAMN03332000	PRJNA274730	2015-03-02	Contig	NA	GCA_000935355.1	GCF_000935355.1	4258	4160	NA	NA	Firmicutes	Bacilli	Bacillales	Bacillaceae	Bacillus	4.31	0	42.04	45	1430170	229	95676	487125	85686	4	850
ASM167894v1	deep sea water	NA	China: South China Sea	NA	NA	NA	NA	Phaeobacter gallaeciensis (a-proteobacteria)	strain=JL2886	60890	SAMN04574079	PRJNA316055	2016-07-05	Complete Genome	Representative Genome	GCA_001678945.1	GCF_001678945.1	3829	3729	NA	NA	Proteobacteria	Alphaproteobacteria	Rhodobacterales	Rhodobacteraceae	Phaeobacter	4.06	0	61.52	1	4061725	4061725	4061725	4061725	4061725	4	1465
ASM129622v1	coastal area	NA	China: Weihai	Gracilariopsis longissima	NA	NA	NA	Marinagarivorans algicola (g-proteobacteria)	strain=JL1	1513270	SAMN03840795	PRJNA289034	2015-09-22	Contig	NA	GCA_001296225.1	GCF_001296225.1	3329	3180	NA	NA	Proteobacteria	Gammaproteobacteria	Cellvibrionales	Cellvibrionaceae	Marinagarivorans	4.02	0	45.08	79	302602	502	50896	116988	41335	2	1541
ASM295472v1	marine fish skin	NA	missing	NA	NA	NA	NA	Photobacterium phosphoreum (g-proteobacteria)	strain=JCM 21184	659	SAMN06134493	PRJNA357162	2018-02-27	Scaffold	NA	GCA_002954725.1	GCF_002954725.1	3986	3827	NA	NA	Proteobacteria	Gammaproteobacteria	Vibrionales	Vibrionaceae	Photobacterium	4.55	110276	38.63	5	2738378	3033	910021	2738378	275433	0	NA
ASM144153v1	isolated from sea urchin collected from Troitsa Bay in the Gulf of Peter the Great, East Sea	NA	not applicable	Strongylocentrotus intermedius	NA	NA	NA	Altererythrobacter troitsensis (a-proteobacteria)	strain=JCM 17037	292222	SAMN04214891	PRJNA299739	2015-11-09	Contig	Representative Genome	GCA_001441535.1	GCF_001441535.1	2882	2796	NA	NA	Proteobacteria	Alphaproteobacteria	Sphingomonadales	Erythrobacteraceae	Altererythrobacter	2.9	0	64.69	9	710175	5330	322474	611240	165573	1	1497
ASM71261v1	Yellow Sea tidal flat sediment	NA	missing	NA	NA	NA	NA	Bacillus gaemokensis (firmicutes)	strain=JCM 15801	574375	SAMN02854354	PRJNA252651	2014-06-26	Contig	Representative Genome	GCA_000712615.1	GCF_000712615.1	5777	5190	NA	NA	Firmicutes	Bacilli	Bacillales	Bacillaceae	Bacillus	5.6	0	35.72	256	821271	301	21874	117614	15601	6	502
ASM354485v1	Seaweed/starfish/sea water	NA	Pacific Ocean: Sea of Japan	NA	NA	NA	NA	Arcobacter marinus (e-proteobacteria)	strain=JCM 15502	505249	SAMN03737953	PRJNA284968	2018-09-11	Complete Genome	NA	GCA_003544855.1	GCF_003544855.1	2820	2723	NA	NA	Proteobacteria	Epsilonproteobacteria	Campylobacterales	Campylobacteraceae	Arcobacter	2.92	0	27.19	1	2917098	2917098	2917098	2917098	2917098	6	1519
SOAPdenovo v1.05	seawater	NA	South Korea: East Sea	NA	NA	NA	NA	Sulfitobacter donghicola DSW-25 = KCTC 12864 = JCM 14565 (a-proteobacteria)	strain=JCM 14565	1300350	SAMN02722720	PRJNA235146	2014-06-25	Contig	NA	GCA_000712275.1	GCF_000712275.1	3454	3313	NA	NA	Proteobacteria	Alphaproteobacteria	Rhodobacterales	Rhodobacteraceae	Sulfitobacter	3.51	0	55.25	92	747848	305	38186	540037	59395	1	1468
ASM127477v1	a tidal flat	NA	South Korea	NA	NA	NA	NA	Bacillus marisflavi (firmicutes)	strain=JCM 11544	189381	SAMN03940004	PRJNA291105	2015-08-26	Scaffold	Representative Genome	GCA_001274775.1	GCF_001274775.1	4385	4252	NA	NA	Firmicutes	Bacilli	Bacillales	Bacillaceae	Bacillus	4.31	93	48.56	11	1799863	1254	392008	1039146	511172	3	1555
ASM129302v1	deep-sea sediments	NA	Indian Ocean	NA	NA	NA	NA	Pseudomonas putida (g-proteobacteria)	strain=IOFA1	303	SAMN03852107	PRJNA289292	2015-09-17	Contig	NA	GCA_001293025.1	GCF_001293025.1	5311	5088	NA	NA	Proteobacteria	Gammaproteobacteria	Pseudomonadales	Pseudomonadaceae	Pseudomonas	5.71	0	61.36	188	224354	201	30365	96425	24084	2	826
ASM360517v1	Tidal flat sediment	NA	South Korea: Yellow Sea	NA	NA	NA	NA	Rhodobacteraceae bacterium (a-proteobacteria)	strain=IMCC 34051	1904441	SAMN09908144	PRJNA487686	2018-10-01	Contig	NA	GCA_003605175.1	GCF_003605175.1	4492	3839	NA	NA	Proteobacteria	Alphaproteobacteria	Rhodobacterales	Rhodobacteraceae	NA	4.09	0	67.58	35	627177	255	116747	339762	74646	1	1472
ASM292993v1	seawater	NA	France: Ile de Bendor	NA	NA	NA	NA	Vibrio jasicida (g-proteobacteria)	strain=idb.1.4	766224	SAMN08238105	PRJNA427410	2018-02-14	Scaffold	NA	GCA_002929935.1	GCF_002929935.1	5427	5177	NA	NA	Proteobacteria	Gammaproteobacteria	Vibrionales	Vibrionaceae	Vibrio	5.81	1088	45.09	156	230243	318	37273	82360	28366	4	408
ASM201879v1	seawater	NA	Brazil: Sao Paulo	NA	NA	NA	23.9789 S 46.3165 W	Escherichia coli (E. coli)	strain=ICBECAM8	562	SAMN06349191	PRJNA375984	2017-03-06	Contig	NA	GCA_002018795.1	GCF_002018795.1	5185	4802	NA	NA	Proteobacteria	Gammaproteobacteria	Enterobacterales	Enterobacteriaceae	Escherichia	4.94	0	50.55	142	330392	251	34812	82243	20496	0	NA
ASM201842v1	seawater	NA	Brazil: Sao Paulo	NA	NA	NA	23.9753 S 46.3222 W	Escherichia coli (E. coli)	strain=ICBECAM7	562	SAMN06349432	PRJNA376025	2017-03-03	Contig	NA	GCA_002018425.1	GCF_002018425.1	5539	4861	NA	NA	Proteobacteria	Gammaproteobacteria	Enterobacterales	Enterobacteriaceae	Escherichia	5.08	0	50.61	515	246914	201	9865	73423	15645	3	1556
ASM201881v1	seawater	NA	Brazil: Sao Paulo	NA	NA	NA	23.9705 S 46.339 W	Escherichia coli (E. coli)	strain=ICBECAM5	562	SAMN06349182	PRJNA375983	2017-03-06	Contig	NA	GCA_002018815.1	GCF_002018815.1	5292	4834	NA	NA	Proteobacteria	Gammaproteobacteria	Enterobacterales	Enterobacteriaceae	Escherichia	5.07	0	50.46	152	294795	282	33354	89141	22206	1	982
ASM201882v1	seawater	NA	Brazil: Sao Paulo	NA	NA	NA	23.9892 S 46.2979 W	Escherichia coli (E. coli)	strain=ICBECAM12	562	SAMN06349193	PRJNA375986	2017-03-06	Contig	NA	GCA_002018825.1	GCF_002018825.1	5154	4763	NA	NA	Proteobacteria	Gammaproteobacteria	Enterobacterales	Enterobacteriaceae	Escherichia	4.93	0	50.65	154	189340	512	32013	63717	17672	0	NA
ASM795430v1	sea ice algal assemblage	NA	Antarctica:Vestfold Hills	NA	NA	2 m	68 S 78 E	Colwellia hornerae (g-proteobacteria)	strain=IC037	89402	SAMN10785768	PRJNA516280	2019-08-10	Contig	NA	GCA_007954305.1	GCF_007954305.1	3822	3661	NA	NA	Proteobacteria	Gammaproteobacteria	Alteromonadales	Colwelliaceae	Colwellia	4.42	0	38.12	102	293640	523	43382	164436	41448	1	1554
ASM795434v1	sea ice algal assemblage	NA	Antarctica:Prydz Bay	NA	NA	2 m	69 S 75 E	Colwellia hornerae (g-proteobacteria)	strain=IC036	89402	SAMN10785767	PRJNA516280	2019-08-10	Contig	NA	GCA_007954345.1	GCF_007954345.1	3834	3666	NA	NA	Proteobacteria	Gammaproteobacteria	Alteromonadales	Colwelliaceae	Colwellia	4.42	0	38.12	132	251251	531	33460	98852	34310	1	1554
ASM799717v1	sea-ice	NA	Antarctica:Prydz Bay	NA	NA	2 m	69 S 75 E	Algoriphagus ratkowskyi (CFB group bacteria)	strain=IC026	57028	SAMN10785628	PRJNA516246	2019-08-14	Contig	NA	GCA_007997175.1	GCF_007997175.1	4203	4080	NA	NA	Bacteroidetes	Cytophagia	Cytophagales	Cyclobacteriaceae	Algoriphagus	5.01	0	39.41	52	626655	516	96337	325817	78862	1	1526
ASM803990v1	seafood	NA	China: Hangzhou	not applicable	NA	NA	30.30 N 120.20 E	Vibrio parahaemolyticus (g-proteobacteria)	strain=HZ17-383	670	SAMN12495047	PRJNA558539	2019-08-20	Contig	NA	GCA_008039905.1	GCF_008039905.1	5096	4829	NA	NA	Proteobacteria	Gammaproteobacteria	Vibrionales	Vibrionaceae	Vibrio	5.06	0	45.31	72	1770657	203	70300	1300409	88058	9	1458
ASM803922v1	seafood	NA	China: Hangzhou	not applicable	NA	NA	30.30 N 120.20 E	Vibrio parahaemolyticus (g-proteobacteria)	strain=HZ17-381	670	SAMN12495046	PRJNA558539	2019-08-20	Contig	NA	GCA_008039225.1	GCF_008039225.1	5028	4740	NA	NA	Proteobacteria	Gammaproteobacteria	Vibrionales	Vibrionaceae	Vibrio	5.03	0	45.32	72	897595	202	69827	449975	88037	10	1458
ASM101330v1	seawater of the Yellow Sea	NA	South Korea	NA	NA	NA	NA	Erythrobacter marinus (a-proteobacteria)	strain=HWDM-33	874156	SAMN03481547	PRJNA280888	2015-05-26	Contig	NA	GCA_001013305.1	GCF_001013305.1	2718	2651	NA	NA	Proteobacteria	Alphaproteobacteria	Sphingomonadales	Erythrobacteraceae	Erythrobacter	2.83	0	59.09	10	1337329	417	283410	750022	306374	1	1495
ASM600790v1	ocean sediment	NA	not collected	NA	NA	3000 m	26.01 S 13.51 W	Bacillus altitudinis (firmicutes)	strain=HQ-51-Ba	293387	SAMN11621488	PRJNA542425	2019-06-05	Complete Genome	NA	GCA_006007905.1	GCF_006007905.1	3845	3706	NA	NA	Firmicutes	Bacilli	Bacillales	Bacillaceae	Bacillus	3.72	0	41.36	3	3701797	7089	1238697	3701797	3701797	7	1551
ASM73511v1	marine sand from Beihai	NA	China: Guangxi Zhuang Autonomous Region	NA	NA	NA	NA	Bacillus subtilis (firmicutes)	strain=GXA-28	1423	SAMN02903909	PRJNA254440	2014-07-28	Contig	NA	GCA_000735115.1	GCF_000735115.1	4489	4307	NA	NA	Firmicutes	Bacilli	Bacillales	Bacillaceae	Bacillus	4.26	0	43.59	13	1156606	2493	327801	1100410	292933	7	1556
ASM778655v1	coralloid from cave wall	NA	USA: KY, Grayson-Gunnar Cave	NA	NA	NA	not collected	Bacillus subtilis (firmicutes)	strain=GGC-P12B	1423	SAMN12344266	PRJNA556231	2019-07-31	Scaffold	NA	GCA_007786555.1	GCF_007786555.1	4350	4160	NA	NA	Firmicutes	Bacilli	Bacillales	Bacillaceae	Bacillus	4.14	886	43.55	14	1057285	6342	295906	641574	207935	7	1553
ASM292994v1	seawater	NA	Mexico: Guaymas Basin	NA	NA	NA	NA	Vibrio jasicida (g-proteobacteria)	strain=GB-215	766224	SAMN08238104	PRJNA427410	2018-02-14	Scaffold	NA	GCA_002929945.1	GCF_002929945.1	5573	5300	NA	NA	Proteobacteria	Gammaproteobacteria	Vibrionales	Vibrionaceae	Vibrio	5.96	611	45.03	130	382037	303	45862	89708	36649	1	410
ASM168164v1	seawater	NA	Atlantic Ocean: Gulf of Guinea	NA	NA	30 m	4.74133 N 0.33057 W	Epibacterium mobile (a-proteobacteria)	strain=G946	379347	SAMN03339859	PRJNA242743	2016-07-07	Contig	NA	GCA_001681645.1	GCF_001681645.1	4667	4504	NA	NA	Proteobacteria	Alphaproteobacteria	Rhodobacterales	Rhodobacteraceae	Epibacterium	4.86	0	58.9	45	1102560	250	107898	328566	94513	1	1467
ASM168163v1	seawater	NA	Atlantic Ocean: Gulf of Guinea	NA	NA	45 m	4.30457 N 1.86013 W	Epibacterium mobile (a-proteobacteria)	strain=G930	379347	SAMN03339858	PRJNA242743	2016-07-07	Contig	NA	GCA_001681635.1	GCF_001681635.1	4456	4292	NA	NA	Proteobacteria	Alphaproteobacteria	Rhodobacterales	Rhodobacteraceae	Epibacterium	4.66	0	58.87	63	711261	211	73925	207378	53397	1	1467
ASM168160v1	seawater	NA	Atlantic Ocean	NA	NA	10 m	12.2059 N 21.0234 W	Epibacterium mobile (a-proteobacteria)	strain=G759	379347	SAMN03339857	PRJNA242743	2016-07-07	Contig	NA	GCA_001681605.1	GCF_001681605.1	4669	4498	NA	NA	Proteobacteria	Alphaproteobacteria	Rhodobacterales	Rhodobacteraceae	Epibacterium	4.86	0	58.9	60	832062	200	80933	277985	83402	1	1467
ASM168159v1	seawater	NA	Atlantic Ocean	NA	NA	53 m	27.6162 S 15.13242 E	Epibacterium mobile (a-proteobacteria)	strain=G1303	379347	SAMN03339856	PRJNA242743	2016-07-07	Contig	NA	GCA_001681595.1	GCF_001681595.1	4659	4504	NA	NA	Proteobacteria	Alphaproteobacteria	Rhodobacterales	Rhodobacteraceae	Epibacterium	4.86	0	58.9	47	1102560	326	103300	319444	94513	1	1467
ASM168301v1	seawater	NA	Atlantic Ocean	NA	NA	10 m	27.6162 S 15.13242 E	Epibacterium mobile (a-proteobacteria)	strain=G1302	379347	SAMN03339855	PRJNA242743	2016-07-07	Contig	NA	GCA_001683015.1	GCF_001683015.1	4661	4504	NA	NA	Proteobacteria	Alphaproteobacteria	Rhodobacterales	Rhodobacteraceae	Epibacterium	4.86	0	58.89	45	732339	276	107908	314088	84156	1	1467
ASM419614v1	Deep-sea water	NA	Indian Ocean: Southwest	NA	NA	NA	NA	Streptomyces albidoflavus (high GC Gram+)	strain=FXJ8.031	1886	SAMN08225709	PRJNA427237	2019-02-15	Contig	NA	GCA_004196145.1	GCF_004196145.1	6103	5867	NA	NA	Actinobacteria	Actinobacteria	Streptomycetales	Streptomycetaceae	Streptomyces	6.96	0	73.54	39	954577	548	178475	494739	175273	1	1531
ASM419583v1	Deep-sea water	NA	Indian Ocean: Southern	NA	NA	NA	NA	Streptomyces albidoflavus (high GC Gram+)	strain=FXJ8.011	1886	SAMN08225705	PRJNA427237	2019-02-15	Contig	NA	GCA_004195835.1	GCF_004195835.1	6319	6064	NA	NA	Actinobacteria	Actinobacteria	Streptomycetales	Streptomycetaceae	Streptomyces	7.19	0	73.34	48	790656	647	149752	383364	138584	2	1344
ASM419611v1	Deep-sea water	NA	Indian Ocean: Southern	NA	NA	NA	NA	Streptomyces albidoflavus (high GC Gram+)	strain=FXJ8.008	1886	SAMN08225706	PRJNA427237	2019-02-15	Contig	NA	GCA_004196115.1	GCF_004196115.1	6382	5963	NA	NA	Actinobacteria	Actinobacteria	Streptomycetales	Streptomycetaceae	Streptomyces	7.17	0	73.36	147	324900	247	48769	97051	27924	0	NA
ASM419621v1	sponge	NA	China: Wanning, Hainan Province	NA	NA	NA	NA	Streptomyces albidoflavus (high GC Gram+)	strain=FXJ6.189	1886	SAMN08225710	PRJNA427237	2019-02-15	Contig	NA	GCA_004196215.1	GCF_004196215.1	6556	6337	NA	NA	Actinobacteria	Actinobacteria	Streptomycetales	Streptomycetaceae	Streptomyces	7.36	0	73.32	42	978557	557	175161	368474	122377	1	1348
ASM211478v1	seafood	NA	Australia	NA	NA	NA	37.81 S 144.96 E	Listeria monocytogenes (firmicutes)	strain=FRR B 2884	1639	SAMN06472819	PRJNA377767	2017-04-28	Contig	NA	GCA_002114785.1	GCF_002114785.1	3131	3033	NA	NA	Firmicutes	Bacilli	Bacillales	Listeriaceae	Listeria	3.04	0	37.86	17	703464	224	178630	580446	217286	1	1561
ASM188705v1	sea-bass	NA	South Korea: Gyeongsangnam-Do	NA	NA	NA	35.49439896193929 N 128.26582074165344 E	Vibrio parahaemolyticus (g-proteobacteria)	strain=FORC_018	670	SAMN04285689	PRJNA303095	2016-11-28	Complete Genome	NA	GCA_001887055.1	GCF_001887055.1	4887	4621	NA	NA	Proteobacteria	Gammaproteobacteria	Vibrionales	Vibrionaceae	Vibrio	5.05	0	45.43	2	3273522	1772038	2522780	3273522	1772038	12	1562
ASM359024v1	environmental sponges	NA	USA: Washington	NA	NA	NA	missing	Listeria monocytogenes (firmicutes)	strain=FNW19G43	1639	SAMN04119009	PRJNA297224	2018-09-24	Contig	NA	GCA_003590245.1	GCF_003590245.1	3915	2855	NA	NA	Firmicutes	Bacilli	Bacillales	Listeriaceae	Listeria	3.07	1	38.03	689	282498	200	4460	141127	16346	3	1558
ASM167727v1	Filtered Seawater, 0.2-1 micron fraction	NA	USA: Massachusetts	NA	NA	NA	NA	Vibrio breoganii (g-proteobacteria)	strain=FF50	553239	SAMN04867928	PRJNA318805	2016-06-28	Complete Genome	Representative Genome	GCA_001677275.1	GCF_001677275.1	4195	3958	NA	NA	Proteobacteria	Gammaproteobacteria	Vibrionales	Vibrionaceae	Vibrio	4.49	0	45.19	3	2807405	340942	1497393	2807405	1343833	9	1565
ASM169118v1	Filtered Seawater, 0.2-1 micron fraction	NA	USA: Massachusetts	NA	NA	NA	NA	Vibrio diabolicus (g-proteobacteria)	strain=FF273	50719	SAMN04867927	PRJNA318805	2016-07-21	Scaffold	NA	GCA_001691185.1	GCF_001691185.1	4888	4701	NA	NA	Proteobacteria	Gammaproteobacteria	Vibrionales	Vibrionaceae	Vibrio	5.23	226	44.62	179	364256	202	29227	123996	30374	2	1061
ASM169109v1	Filtered Seawater, 0.2-1 micron fraction	NA	USA: Massachusetts	NA	NA	NA	NA	Aliivibrio fischeri (g-proteobacteria)	strain=FF227	668	SAMN04867929	PRJNA318805	2016-07-21	Scaffold	NA	GCA_001691095.1	GCF_001691095.1	4036	3796	NA	NA	Proteobacteria	Gammaproteobacteria	Vibrionales	Vibrionaceae	Aliivibrio	4.25	2886	38.36	178	461455	203	23857	156333	24840	1	1564
ASM304996v1	Filtered seawater (&lt;1uM filter)	NA	USA: Plum Island, MA	NA	NA	NA	missing	Vibrio splendidus (g-proteobacteria)	strain=FF_144	29497	SAMN08099562	PRJNA419828	2018-04-12	Contig	NA	GCA_003049965.1	GCF_003049965.1	5401	4957	NA	NA	Proteobacteria	Gammaproteobacteria	Vibrionales	Vibrionaceae	Vibrio	5.88	0	43.82	194	218672	545	30286	96027	15729	4	1565
ASM305030v1	Filtered seawater (&lt;1uM filter)	NA	USA: Plum Island, MA	NA	NA	NA	missing	Vibrio splendidus (g-proteobacteria)	strain=FF_139	29497	SAMN08099561	PRJNA419828	2018-04-12	Contig	NA	GCA_003050305.1	GCF_003050305.1	5303	4882	NA	NA	Proteobacteria	Gammaproteobacteria	Vibrionales	Vibrionaceae	Vibrio	5.82	0	44.02	195	179907	638	29860	69057	17932	3	1566
ASM188349v1	Marine fish farm	NA	Australia: Tasmania	Salmo salar	NA	NA	NA	Yersinia ruckeri (enterobacteria)	strain=Feb-68	29486	SAMN04320411	PRJNA310959	2016-11-18	Contig	NA	GCA_001883495.1	GCF_001883495.1	3507	3303	NA	NA	Proteobacteria	Gammaproteobacteria	Enterobacterales	Yersiniaceae	Yersinia	3.76	0	47.64	82	309719	223	45853	168506	53039	1	1554
ASM295353v1	sponge	NA	USA:FL	Environment	NA	NA	Not Applicable	Vibrio alginolyticus (g-proteobacteria)	strain=FDAARGOS_110	663	SAMN03996326	PRJNA231221	2018-02-20	Complete Genome	NA	GCA_002953535.1	GCF_002953535.1	5090	4766	NA	NA	Proteobacteria	Gammaproteobacteria	Vibrionales	Vibrionaceae	Vibrio	5.27	0	44.55	2	3434696	1833981	2634338	3434696	1833981	12	1562
ASM168153v1	seawater	NA	Atlantic Ocean	NA	NA	120 m	22.0442 N 64.0048 W	Epibacterium mobile (a-proteobacteria)	strain=F4122	379347	SAMN03339854	PRJNA242743	2016-07-07	Contig	NA	GCA_001681535.1	GCF_001681535.1	4623	4445	NA	NA	Proteobacteria	Alphaproteobacteria	Rhodobacterales	Rhodobacteraceae	Epibacterium	4.79	0	58.79	62	872860	207	77256	212444	58278	1	1469
ASM168152v1	seawater	NA	Pacific Ocean	NA	NA	10 m	9.49725 S 79.6658 W	Epibacterium mobile (a-proteobacteria)	strain=F3871	379347	SAMN03339853	PRJNA242743	2016-07-07	Contig	NA	GCA_001681525.1	GCF_001681525.1	4631	4447	NA	NA	Proteobacteria	Alphaproteobacteria	Rhodobacterales	Rhodobacteraceae	Epibacterium	4.79	0	58.79	67	594361	235	71454	247730	53704	1	1469
ASM168151v1	seawater	NA	Pacific Ocean	NA	NA	5 m	13.818 S 76.7648 W	Epibacterium mobile (a-proteobacteria)	strain=F3801	379347	SAMN03339852	PRJNA242743	2016-07-07	Contig	NA	GCA_001681515.1	GCF_001681515.1	4627	4449	NA	NA	Proteobacteria	Alphaproteobacteria	Rhodobacterales	Rhodobacteraceae	Epibacterium	4.79	0	58.78	65	811382	206	73626	213217	58318	1	1469
ASM168148v1	seawater	NA	Pacific Ocean	NA	NA	30 m	13.8718 S 76.8039 W	Epibacterium mobile (a-proteobacteria)	strain=F3697	379347	SAMN03339851	PRJNA242743	2016-07-07	Contig	NA	GCA_001681485.1	GCF_001681485.1	4628	4441	NA	NA	Proteobacteria	Alphaproteobacteria	Rhodobacterales	Rhodobacteraceae	Epibacterium	4.79	0	58.79	59	873997	206	81123	175575	58276	1	1469
ASM168147v1	seawater	NA	Pacific Ocean	NA	NA	10 m	13.8718 S 76.8039 W	Epibacterium mobile (a-proteobacteria)	strain=F3688	379347	SAMN03339850	PRJNA242743	2016-07-07	Contig	NA	GCA_001681475.1	GCF_001681475.1	4643	4466	NA	NA	Proteobacteria	Alphaproteobacteria	Rhodobacterales	Rhodobacteraceae	Epibacterium	4.81	0	58.75	65	872858	211	73980	175575	58310	1	1469
ASM168303v1	seawater	NA	Pacific Ocean	NA	NA	18 m	14.2369 S 76.6021 W	Epibacterium mobile (a-proteobacteria)	strain=F3629	379347	SAMN03339849	PRJNA242743	2016-07-07	Contig	NA	GCA_001683035.1	GCF_001683035.1	4700	4508	NA	NA	Proteobacteria	Alphaproteobacteria	Rhodobacterales	Rhodobacteraceae	Epibacterium	4.88	0	58.86	91	728631	206	53576	215686	94513	2	1467
ASM168141v1	seawater	NA	Pacific Ocean	NA	NA	10 m	29.2856 S 71.883 W	Epibacterium mobile (a-proteobacteria)	strain=F3480	379347	SAMN03339848	PRJNA242743	2016-07-07	Contig	NA	GCA_001681415.1	GCF_001681415.1	4621	4444	NA	NA	Proteobacteria	Alphaproteobacteria	Rhodobacterales	Rhodobacteraceae	Epibacterium	4.79	0	58.79	68	604468	205	70397	213217	58770	1	1469
ASM168140v1	seawater	NA	Chile: Pacific Ocean	NA	NA	5 m	53.9386 S 71.379 W	Epibacterium mobile (a-proteobacteria)	strain=F3329	379347	SAMN03339847	PRJNA242743	2016-07-07	Contig	NA	GCA_001681405.1	GCF_001681405.1	4626	4451	NA	NA	Proteobacteria	Alphaproteobacteria	Rhodobacterales	Rhodobacteraceae	Epibacterium	4.79	0	58.79	67	813500	206	71455	224834	52803	1	1469
ASM168144v1	seawater	NA	Southern Ocean: Drake Passage	NA	NA	5 m	58.8024 S 60.8996 W	Epibacterium mobile (a-proteobacteria)	strain=F3269	379347	SAMN03339846	PRJNA242743	2016-07-07	Contig	NA	GCA_001681445.1	GCF_001681445.1	4633	4440	NA	NA	Proteobacteria	Alphaproteobacteria	Rhodobacterales	Rhodobacteraceae	Epibacterium	4.79	0	58.79	75	872939	205	63841	226365	52803	1	1469
ASM168138v1	seawater	NA	Pacific Ocean	NA	NA	55 m	55.6357 S 167.539 W	Epibacterium mobile (a-proteobacteria)	strain=F3184	379347	SAMN03339845	PRJNA242743	2016-07-07	Contig	NA	GCA_001681385.1	GCF_001681385.1	4620	4442	NA	NA	Proteobacteria	Alphaproteobacteria	Rhodobacterales	Rhodobacteraceae	Epibacterium	4.79	0	58.78	69	662667	206	69351	210178	52803	1	1469
ASM168135v1	seawater	NA	Solomon Islands: Pacific Ocean	NA	NA	10 m	7.8244 S 156.0689 E	Epibacterium mobile (a-proteobacteria)	strain=F2630	379347	SAMN03339843	PRJNA242743	2016-07-07	Contig	NA	GCA_001681355.1	GCF_001681355.1	4622	4445	NA	NA	Proteobacteria	Alphaproteobacteria	Rhodobacterales	Rhodobacteraceae	Epibacterium	4.79	0	58.79	64	813331	206	74787	226511	53704	1	1469
ASM168133v1	seawater	NA	Solomon Islands: Pacific Ocean	NA	NA	98 m	7.42095 S 155.6029 E	Epibacterium mobile (a-proteobacteria)	strain=F2596	379347	SAMN03339842	PRJNA242743	2016-07-07	Contig	NA	GCA_001681335.1	GCF_001681335.1	4631	4455	NA	NA	Proteobacteria	Alphaproteobacteria	Rhodobacterales	Rhodobacteraceae	Epibacterium	4.79	0	58.78	68	397809	206	70501	212397	53704	1	1469
ASM168130v1	seawater	NA	Solomon Islands: Pacific Ocean	NA	NA	10 m	7.42095 S 155.6029 E	Epibacterium mobile (a-proteobacteria)	strain=F2587	379347	SAMN03339841	PRJNA242743	2016-07-07	Contig	NA	GCA_001681305.1	GCF_001681305.1	4454	4288	NA	NA	Proteobacteria	Alphaproteobacteria	Rhodobacterales	Rhodobacteraceae	Epibacterium	4.66	0	58.87	66	536111	211	70585	228528	53768	1	1467
ASM168128v1	seawater	NA	Pacific Ocean	NA	NA	10 m	10.7024 S 157.4818 E	Epibacterium mobile (a-proteobacteria)	strain=F2488	379347	SAMN03339840	PRJNA242743	2016-07-07	Contig	NA	GCA_001681285.1	GCF_001681285.1	4619	4445	NA	NA	Proteobacteria	Alphaproteobacteria	Rhodobacterales	Rhodobacteraceae	Epibacterium	4.79	0	58.79	60	662678	206	79801	210227	53704	1	1469
ASM168126v1	seawater	NA	Pacific Ocean	NA	NA	10 m	13.3145 S 156.9585 E	Epibacterium mobile (a-proteobacteria)	strain=F2459	379347	SAMN03339839	PRJNA242743	2016-07-07	Contig	NA	GCA_001681265.1	GCF_001681265.1	4453	4292	NA	NA	Proteobacteria	Alphaproteobacteria	Rhodobacterales	Rhodobacteraceae	Epibacterium	4.66	0	58.87	75	575559	205	62125	190533	48610	1	1467
ASM168125v1	seawater	NA	Indian Ocean	NA	NA	75 m	16.2553 S 119.6364 E	Epibacterium mobile (a-proteobacteria)	strain=F2368	379347	SAMN03339838	PRJNA242743	2016-07-07	Contig	NA	GCA_001681255.1	GCF_001681255.1	4666	4508	NA	NA	Proteobacteria	Alphaproteobacteria	Rhodobacterales	Rhodobacteraceae	Epibacterium	4.86	0	58.9	49	1102560	210	99083	319444	94513	1	1467
ASM127371v1	sea water	NA	China: Guangdong	Epinephelus coioides	NA	NA	NA	Vibrio alginolyticus (g-proteobacteria)	strain=EPGS	663	SAMN02746033	PRJNA245457	2015-08-24	Scaffold	NA	GCA_001273715.1	GCF_001273715.1	4712	4525	NA	NA	Proteobacteria	Gammaproteobacteria	Vibrionales	Vibrionaceae	Vibrio	5.1	130	44.5	55	718117	506	92771	278695	55224	0	NA
ASM232636v1	kitchen sink sponge	NA	USA: Melrose Park, Illinois	NA	NA	NA	41.91 N 87.89 W	Pseudomonas aeruginosa (g-proteobacteria)	strain=env238	287	SAMN07504834	PRJNA393338	2017-09-21	Contig	NA	GCA_002326365.1	GCF_002326365.1	6526	6237	NA	NA	Proteobacteria	Gammaproteobacteria	Pseudomonadales	Pseudomonadaceae	Pseudomonas	6.78	0	65.98	131	397937	248	51787	163432	51251	1	1544
ASM395836v1	marine	NA	USA: Florida,Rock Key	NA	NA	NA	NA	Serratia marcescens (enterobacteria)	strain=EL84	615	SAMN10149513	PRJNA494152	2018-12-21	Contig	NA	GCA_003958365.1	GCF_003958365.1	5158	4821	NA	NA	Proteobacteria	Gammaproteobacteria	Enterobacterales	Yersiniaceae	Serratia	5.18	0	59.46	221	244837	502	23433	51500	14018	4	1551
ASM395856v1	marine	NA	USA: Rock Key, Florida	NA	NA	NA	NA	Serratia marcescens (enterobacteria)	strain=EL60	615	SAMN08720158	PRJNA438529	2018-12-21	Scaffold	NA	GCA_003958565.1	GCF_003958565.1	5051	4777	NA	NA	Proteobacteria	Gammaproteobacteria	Enterobacterales	Yersiniaceae	Serratia	5.22	0	59.45	12	1493433	10572	435274	621937	406332	7	1552
ASM395850v1	marine	NA	USA: Key West waste water treatment plant influent, Florida	NA	NA	NA	NA	Serratia marcescens (enterobacteria)	strain=EL41	615	SAMN08720157	PRJNA438529	2018-12-21	Scaffold	NA	GCA_003958505.1	GCF_003958505.1	5084	4782	NA	NA	Proteobacteria	Gammaproteobacteria	Enterobacterales	Yersiniaceae	Serratia	5.26	0	59.46	7	1803335	8441	751893	1445005	880315	7	1551
ASM395860v1	marine	NA	USA: Grecian Rocks, Florida	NA	NA	NA	NA	Serratia marcescens (enterobacteria)	strain=EL119	615	SAMN08720160	PRJNA438529	2018-12-21	Scaffold	NA	GCA_003958605.1	GCF_003958605.1	5062	4879	NA	NA	Proteobacteria	Gammaproteobacteria	Enterobacterales	Yersiniaceae	Serratia	5.25	0	59.45	3	4696493	38999	1750235	4696493	515214	9	1552
ASM395857v1	marine	NA	USA: Grecian Rocks, Florida	NA	NA	NA	NA	Serratia marcescens (enterobacteria)	strain=EL116	615	SAMN08720159	PRJNA438529	2018-12-21	Scaffold	NA	GCA_003958575.1	GCF_003958575.1	5072	4812	NA	NA	Proteobacteria	Gammaproteobacteria	Enterobacterales	Yersiniaceae	Serratia	5.25	0	59.47	6	2415310	38699	875826	1493212	574413	8	1551
ASM395820v1	marine	NA	USA: Florida,Grecian Rocks	NA	NA	NA	NA	Serratia marcescens (enterobacteria)	strain=EL113	615	SAMN10149521	PRJNA494152	2018-12-21	Contig	NA	GCA_003958205.1	GCF_003958205.1	5181	4815	NA	NA	Proteobacteria	Gammaproteobacteria	Enterobacterales	Yersiniaceae	Serratia	5.19	0	59.45	251	223119	508	20690	52631	10856	7	1551
ASM395849v1	marine	NA	USA: Florida,Key Largo	NA	NA	NA	NA	Serratia marcescens (enterobacteria)	strain=EL109	615	SAMN10148466	PRJNA494152	2018-12-21	Contig	NA	GCA_003958495.1	GCF_003958495.1	5040	4879	NA	NA	Proteobacteria	Gammaproteobacteria	Enterobacterales	Yersiniaceae	Serratia	5.22	0	59.47	33	1228729	549	158227	681033	218705	6	1552
ASM351618v1	marine	NA	USA: Long Key, Florida	NA	NA	NA	NA	Serratia marcescens (enterobacteria)	strain=EL1	615	SAMN08720156	PRJNA438529	2018-09-10	Chromosome	NA	GCA_003516185.1	GCF_003516185.1	6253	4866	NA	NA	Proteobacteria	Gammaproteobacteria	Enterobacterales	Yersiniaceae	Serratia	5.24	200	59.46	2	5201791	38997	2620394	5201791	5201791	7	1552
ASM283556v1	marine crustacean	NA	Brazil:Sao Vicente	NA	NA	NA	not determined	Escherichia coli (E. coli)	strain=ECCO2	562	SAMN08132702	PRJNA421099	2017-12-12	Contig	NA	GCA_002835565.1	GCF_002835565.1	5133	4695	NA	NA	Proteobacteria	Gammaproteobacteria	Enterobacterales	Enterobacteriaceae	Escherichia	4.88	0	50.68	197	283399	315	24764	72848	21983	2	1553
ASM169654v1	coral reef	NA	Colombia:Santa Marta bay	NA	NA	NA	NA	Stappia indica (a-proteobacteria)	strain=EBBD 17.2	538381	SAMN05382895	PRJNA328867	2016-07-29	Contig	NA	GCA_001696545.1	GCF_001696545.1	4382	4284	NA	NA	Proteobacteria	Alphaproteobacteria	Rhodobacterales	Rhodobacteraceae	Stappia	4.83	0	66.97	45	1427481	209	107249	507072	127999	1	1489
ASM218960v1	marine sediment	NA	India	NA	NA	NA	NA	Bacillus badius (firmicutes)	strain=DSM 28241	1455	SAMN06319182	PRJNA373948	2017-06-08	Scaffold	NA	GCA_002189605.1	GCF_002189605.1	3966	3785	NA	NA	Firmicutes	Bacilli	Bacillales	Bacillaceae	Bacillus	3.96	386	44	60	623267	1075	66053	320687	47044	11	1559
ASM223773v1	marine sediment	NA	India	NA	NA	NA	NA	Bacillus filamentosus (firmicutes)	strain=DSM 27955	1402861	SAMN06319185	PRJNA373952	2017-08-01	Scaffold	NA	GCA_002237735.1	GCF_002237735.1	5155	4970	NA	NA	Firmicutes	Bacilli	Bacillales	Bacillaceae	Bacillus	5.15	296	36.41	31	1421957	1209	166103	1283710	84879	4	1082
ASM302551v1	Tidal flat sediment	NA	South Korea	missing	NA	NA	missing	Photobacterium gaetbulicola (g-proteobacteria)	strain=DSM 26887	1295392	SAMN07327752	PRJNA243331	2018-03-31	Contig	NA	GCA_003025515.1	GCF_003025515.1	5282	5041	NA	NA	Proteobacteria	Gammaproteobacteria	Vibrionales	Vibrionaceae	Photobacterium	5.88	0	49.71	81	373066	516	72545	159703	52784	6	1458
ASM302541v1	seawater	NA	Japan	missing	NA	NA	missing	Photobacterium aquimaris (g-proteobacteria)	strain=DSM 23343	512643	SAMN07327745	PRJNA243331	2018-03-31	Contig	NA	GCA_003025415.1	GCF_003025415.1	4093	3854	NA	NA	Proteobacteria	Gammaproteobacteria	Vibrionales	Vibrionaceae	Photobacterium	4.47	0	39.33	113	211769	500	39516	84155	26630	4	1000
ASM215050v1	sea ice	NA	China: Weihai	NA	NA	NA	NA	Algoriphagus ratkowskyi (CFB group bacteria)	strain=DSM 22686	57028	SAMN06192697	PRJNA359502	2017-05-19	Contig	Representative Genome	GCA_002150505.1	GCF_002150505.1	4230	4114	NA	NA	Bacteroidetes	Cytophagia	Cytophagales	Cyclobacteriaceae	Algoriphagus	4.98	0	39.4	54	439094	664	92306	293898	60049	1	1526
ASM146188v1	seawater	NA	South Korea: Jeju, Mara Island	NA	NA	0	33.1 N 126.18299999999999 E	Altererythrobacter marensis (a-proteobacteria)	strain=DSM 21428	543877	SAMN04226661	PRJNA300612	2015-12-08	Contig	NA	GCA_001461885.1	GCF_001461885.1	2760	2680	NA	NA	Proteobacteria	Alphaproteobacteria	Sphingomonadales	Erythrobacteraceae	Altererythrobacter	2.9	0	64.66	14	1253461	2300	207289	915391	226052	1	1499
ASM351570v1	deep sea sediment	NA	South Korea	NA	NA	NA	NA	Oceanobacillus profundus (firmicutes)	strain=DSM 18246	372463	SAMN09901140	PRJNA487503	2018-09-10	Contig	NA	GCA_003515705.1	GCF_003515705.1	5332	4491	NA	NA	Firmicutes	Bacilli	Bacillales	Bacillaceae	Oceanobacillus	4.78	0	37.62	63	673334	1018	75852	194705	62424	5	1469
Lokhon	marine biofilm	NA	China	NA	NA	NA	NA	Limimaricola hongkongensis DSM 17492 (a-proteobacteria)	strain=DSM 17492	1122180	SAMN02951862	PRJNA183668	2014-04-02	Scaffold	Representative Genome	GCA_000600975.2	GCF_000600975.2	3127	2979	NA	NA	Proteobacteria	Alphaproteobacteria	Rhodobacterales	Rhodobacteraceae	Limimaricola	3.19	601	68.33	8	1020876	19042	398605	750699	217591	1	1466
ASM168762v2	sea water of a tidal flat	NA	South Korea: Yellow Sea	NA	NA	NA	NA	Planococcus maritimus (firmicutes)	strain=DSM 17275	192421	SAMN05366382	PRJNA328207	2016-11-01	Complete Genome	Representative Genome	GCA_001687625.2	GCF_001687625.2	3246	3107	NA	NA	Firmicutes	Bacilli	Bacillales	Planococcaceae	Planococcus	3.28	0	47.17	1	3280721	3280721	3280721	3280721	3280721	9	1557
ASM42126v1	NA	Aquatic; Marine	Spain	NA	sea water from a depth of 100 m	NA	NA	Thalassospira lucentensis MCCC 1A00383 = DSM 14000 (a-proteobacteria)	strain=DSM 14000	1123365	SAMN02440903	PRJNA195822	2013-07-09	Contig	Representative Genome	GCA_000421265.1	GCF_000421265.1	4397	4271	Aquatic; Marine	NA	Proteobacteria	Alphaproteobacteria	Rhodospirillales	Rhodospirillaceae	Thalassospira	4.75	0	53.42	22	879648	2842	215738	426836	210733	3	145
ASM196934v1	seawater	NA	South Korea: East sea: Dokdo	NA	NA	Surface	37.24 N 131.87 E	Phaeobacter inhibens (a-proteobacteria)	strain=DOK1-1	221822	SAMN06234523	PRJNA361514	2017-01-23	Complete Genome	NA	GCA_001969345.1	GCF_001969345.1	4071	3855	NA	NA	Proteobacteria	Alphaproteobacteria	Rhodobacterales	Rhodobacteraceae	Phaeobacter	4.29	0	59.6	5	3718082	68760	858275	3718082	241798	4	1469
ASM220813v1	Seawater from the Delaware coast	NA	USA: Cape May-Lewes Ferry terminal, DE	missing	NA	NA	38.782709 N 75.117983 W	Pseudoalteromonas piscicida (g-proteobacteria)	strain=DE2-B	43662	SAMN06333962	PRJNA374735	2017-06-26	Complete Genome	Representative Genome	GCA_002208135.1	GCF_002208135.1	4724	4253	NA	NA	Proteobacteria	Gammaproteobacteria	Alteromonadales	Pseudoalteromonadaceae	Pseudoalteromonas	5.32	0	43.45	2	4128210	1188838	2658524	4128210	1188838	9	1540
ASM342932v1	Seawater from the Delaware coast	NA	USA: Delaware, Cape May-Lewes Ferry Terminal	NA	NA	NA	NA	Pseudoalteromonas piscicida (g-proteobacteria)	strain=DE2-A	43662	SAMN09872678	PRJNA487058	2018-08-28	Complete Genome	NA	GCA_003429325.1	GCF_003429325.1	5364	4250	NA	NA	Proteobacteria	Gammaproteobacteria	Alteromonadales	Pseudoalteromonadaceae	Pseudoalteromonas	5.32	0	43.45	2	4128178	1188822	2658500	4128178	1188822	9	1539
ASM194160v1	marine sediment	NA	South Korea: Busan	NA	NA	NA	NA	Cellulophaga lytica (CFB group bacteria)	strain=DAU203	979	SAMN04620658	PRJNA317518	2017-01-10	Complete Genome	NA	GCA_001941605.1	GCF_001941605.1	3461	3385	NA	NA	Bacteroidetes	Flavobacteriia	Flavobacteriales	Flavobacteriaceae	Cellulophaga	3.95	0	32.02	1	3952957	3952957	3952957	3952957	3952957	4	1527
ASM419451v1	seawater	NA	China	not collected	NA	NA	NA	Vibrio parahaemolyticus (g-proteobacteria)	strain=D3112	670	SAMN10591529	PRJNA510278	2019-02-14	Complete Genome	NA	GCA_004194515.1	GCF_004194515.1	5268	4953	NA	NA	Proteobacteria	Gammaproteobacteria	Vibrionales	Vibrionaceae	Vibrio	5.29	0	45.35	4	3239077	66230	1321573	3239077	1886547	12	1562
ASM175030v1	surface seawater	NA	USA: Key West	NA	NA	NA	NA	Alteromonas macleodii (g-proteobacteria)	strain=CUKW	28108	SAMN05578452	PRJNA338983	2016-09-30	Contig	NA	GCA_001750305.1	GCF_001750305.1	4745	4557	NA	NA	Proteobacteria	Gammaproteobacteria	Alteromonadales	Alteromonadaceae	Alteromonas	5.25	0	44.56	74	1685538	221	70945	469769	61256	5	1538
ASM155807v1	Shore seawater	NA	Cuba: Varadero	not applicable	NA	NA	23.1996637 N 81.1590006 W	Photobacterium leiognathi subsp. mandapamensis (g-proteobacteria)	strain=CUB3	48408	SAMN04279317	PRJNA302718	2016-02-10	Contig	NA	GCA_001558075.1	GCF_001558075.1	4248	3949	NA	NA	Proteobacteria	Gammaproteobacteria	Vibrionales	Vibrionaceae	Photobacterium	4.59	0	41.08	95	760207	212	48298	221847	56979	13	1458
ASM155794v1	Shore seawater	NA	Cuba: Varadero	not applicable	NA	NA	23.1996637 N 81.1590006 W	Vibrio harveyi (g-proteobacteria)	strain=CUB2	669	SAMN04279316	PRJNA302718	2016-02-10	Contig	NA	GCA_001557945.1	GCF_001557945.1	5799	5420	NA	NA	Proteobacteria	Gammaproteobacteria	Vibrionales	Vibrionaceae	Vibrio	6.18	0	45.47	106	532254	204	58341	324683	78487	23	1074
ASM188641v1	seawater	NA	Mediterranean Sea	NA	NA	surface	NA	Alteromonas mediterranea (g-proteobacteria)	strain=CP49	314275	SAMN05991973	PRJNA352689	2016-11-28	Complete Genome	NA	GCA_001886415.1	GCF_001886415.1	4381	4249	NA	NA	Proteobacteria	Gammaproteobacteria	Alteromonadales	Alteromonadaceae	Alteromonas	4.97	0	44.69	2	4361254	610127	2485690	4361254	610127	5	1539
ASM188639v1	seawater	NA	Mediterranean Sea	NA	NA	surface	NA	Alteromonas mediterranea (g-proteobacteria)	strain=CP48	314275	SAMN05991972	PRJNA352689	2016-11-28	Complete Genome	NA	GCA_001886395.1	GCF_001886395.1	4321	4195	NA	NA	Proteobacteria	Gammaproteobacteria	Alteromonadales	Alteromonadaceae	Alteromonas	4.93	0	44.7	2	4324292	603655	2463973	4324292	603655	5	1539
ASM215645v1	red coral	NA	Italy: Procida island	Corallium rubrum	NA	NA	NA	Vibrio coralliirubri (g-proteobacteria)	strain=corallo1	1516159	SAMN06344317	PRJNA375722	2017-05-22	Contig	NA	GCA_002156455.1	GCF_002156455.1	4901	4606	NA	NA	Proteobacteria	Gammaproteobacteria	Vibrionales	Vibrionaceae	Vibrio	5.45	0	44.5	233	247244	205	23372	57851	15494	2	1565
ASM289246v1	Deep sea sediment	NA	India	NA	NA	2100 m	13.14 N 80.49 E	Nesiotobacter exalbescens (a-proteobacteria)	strain=COD 22	197461	SAMN07184436	PRJNA388752	2018-01-18	Scaffold	NA	GCA_002892465.1	GCF_002892465.1	3962	3797	NA	NA	Proteobacteria	Alphaproteobacteria	Rhodobacterales	Rhodobacteraceae	Nesiotobacter	4.29	324	55.12	90	1141860	227	47615	1043397	288398	3	1486
ASM808720v1	deep-sea sediment	NA	South Korea: Ulleung Basin of the East Sea	NA	NA	2247 m	NA	Oceanobacillus profundus (firmicutes)	strain=CL-MP28	372463	SAMN08107565	PRJNA420153	2019-08-26	Contig	NA	GCA_008087205.1	GCF_008087205.1	4600	4396	NA	NA	Firmicutes	Bacilli	Bacillales	Bacillaceae	Oceanobacillus	4.71	0	37.46	42	812458	586	112052	224284	77705	7	1469
ASM155799v1	Shore seawater	NA	Chile: Cachagua	not applicable	NA	NA	32.5847405 S 71.4515498 W	Aliivibrio wodanis (g-proteobacteria)	strain=CL7	80852	SAMN04279308	PRJNA302718	2016-02-10	Contig	NA	GCA_001557995.1	GCF_001557995.1	4221	3992	NA	NA	Proteobacteria	Gammaproteobacteria	Vibrionales	Vibrionaceae	Aliivibrio	4.59	0	38.22	105	1690507	204	43723	641894	112905	18	1439
ASM155793v1	Shore seawater	NA	Chile: Cachagua	not applicable	NA	NA	32.5847405 S 71.4515498 W	Aliivibrio wodanis (g-proteobacteria)	strain=CL6	80852	SAMN04279307	PRJNA302718	2016-02-10	Contig	NA	GCA_001557935.1	GCF_001557935.1	4323	4070	NA	NA	Proteobacteria	Gammaproteobacteria	Vibrionales	Vibrionaceae	Aliivibrio	4.66	0	38.19	79	645509	202	58991	377240	103435	16	1295
ASM155791v1	Shore seawater	NA	Chile: Buchupureo	not applicable	NA	NA	36.0773222 S 72.7967518 W	Aliivibrio wodanis (g-proteobacteria)	strain=CL5	80852	SAMN04279306	PRJNA302718	2016-02-10	Contig	NA	GCA_001557915.1	GCF_001557915.1	4355	4106	NA	NA	Proteobacteria	Gammaproteobacteria	Vibrionales	Vibrionaceae	Aliivibrio	4.66	0	38.23	90	757793	237	51813	456679	99461	19	742
ASM155786v1	Shore seawater	NA	Chile: Buchupureo	not applicable	NA	NA	36.0773222 S 72.7967518 W	Aliivibrio wodanis (g-proteobacteria)	strain=CL4	80852	SAMN04279305	PRJNA302718	2016-02-10	Contig	NA	GCA_001557865.1	GCF_001557865.1	4345	4103	NA	NA	Proteobacteria	Gammaproteobacteria	Vibrionales	Vibrionaceae	Aliivibrio	4.66	0	38.22	83	757995	205	56154	453861	86858	18	1295
ASM155783v1	Shore seawater	NA	Chile: Estacion las Cruces	not applicable	NA	NA	33.4998577 S 71.6379819 W	Aliivibrio wodanis (g-proteobacteria)	strain=CL3	80852	SAMN04279304	PRJNA302718	2016-02-10	Contig	NA	GCA_001557835.1	GCF_001557835.1	4151	3934	NA	NA	Proteobacteria	Gammaproteobacteria	Vibrionales	Vibrionaceae	Aliivibrio	4.57	0	38.28	57	1690758	204	80126	629563	99278	15	1554
ASM155778v1	Shore seawater	NA	Chile: Estacion las Cruces	not applicable	NA	NA	33.4998577 S 71.6379819 W	Aliivibrio wodanis (g-proteobacteria)	strain=CL1	80852	SAMN04279303	PRJNA302718	2016-02-10	Contig	NA	GCA_001557785.1	GCF_001557785.1	4225	3984	NA	NA	Proteobacteria	Gammaproteobacteria	Vibrionales	Vibrionaceae	Aliivibrio	4.57	0	38.27	71	1001938	207	64305	653986	99718	23	1078
Acin_vene_CIP_110063_V1	Seawater (beach)	NA	Israel: Tel Baruch	unknown	NA	NA	NA	Acinetobacter venetianus RAG-1 = CIP 110063 (g-proteobacteria)	strain=CIP 110063	1191460	SAMN01087854	PRJNA183297	2013-04-19	Scaffold	NA	GCA_000368585.1	GCF_000368585.1	3275	3151	NA	NA	Proteobacteria	Gammaproteobacteria	Pseudomonadales	Moraxellaceae	Acinetobacter	3.46	26752	38.76	5	1939924	146880	691652	1939924	217168	7	1540
ASM95977v1	seawater	NA	Taiwan	NA	NA	NA	NA	Vibrio vulnificus (g-proteobacteria)	strain=CG64	672	SAMN03371452	PRJNA276162	2015-03-23	Contig	NA	GCA_000959775.1	GCF_000959775.1	4652	4376	NA	NA	Proteobacteria	Gammaproteobacteria	Vibrionales	Vibrionaceae	Vibrio	4.97	175	46.78	144	305191	213	34539	133363	40470	1	203
CFSAN024717_01.0	sea lion (Otaria flavescens)	NA	Chile:Los Rios	Otaria byronia	NA	NA	missing	Salmonella enterica subsp. enterica serovar Livingstone (enterobacteria)	strain=CFSAN024717	260680	SAMN03079662	PRJNA186035	2014-12-22	Contig	NA	GCA_000807055.1	GCF_000807055.1	4744	4485	NA	NA	Proteobacteria	Gammaproteobacteria	Enterobacterales	Enterobacteriaceae	Salmonella	4.72	0	52.2	41	695493	640	115077	253224	67204	2	1290
CFSAN024716_01.0	sea lion (Otaria flavescens)	NA	Chile:Los Rios	Otaria byronia	NA	NA	missing	Salmonella enterica subsp. enterica serovar Livingstone (enterobacteria)	strain=CFSAN024716	260680	SAMN03079661	PRJNA186035	2014-12-22	Contig	NA	GCA_000807105.1	GCF_000807105.1	4740	4496	NA	NA	Proteobacteria	Gammaproteobacteria	Enterobacterales	Enterobacteriaceae	Salmonella	4.72	0	52.22	32	993442	640	147636	359369	89291	2	1254
ASM272349v1	Sea water	NA	South Korea	NA	NA	NA	NA	Arcobacter marinus (e-proteobacteria)	strain=CECT 7727	505249	SAMN07688432	PRJNA411818	2017-10-24	Contig	NA	GCA_002723495.1	GCF_002723495.1	2832	2703	NA	NA	Proteobacteria	Epsilonproteobacteria	Campylobacterales	Campylobacteraceae	Arcobacter	2.87	0	27.04	162	138556	200	17696	54938	22281	1	1519
ASM440300v1	sea water	NA	USA: Hawaii	NA	NA	NA	NA	Staphylococcus aureus (firmicutes)	strain=CDC 368-04	1280	SAMN11179301	PRJNA528320	2019-03-26	Contig	NA	GCA_004403005.1	GCF_004403005.1	2953	2708	NA	NA	Firmicutes	Bacilli	Bacillales	Staphylococcaceae	Staphylococcus	2.87	0	32.94	4	2802002	4401	717295	2802002	2802002	6	1554
ASM168008v1	sea water	NA	USA: Oahu, Hawaii	NA	NA	NA	NA	Vibrio natriegens (g-proteobacteria)	strain=CCUG 16374	691	SAMN05302751	PRJNA327130	2016-07-06	Complete Genome	NA	GCA_001680085.1	GCF_001680085.1	5024	4737	NA	NA	Proteobacteria	Gammaproteobacteria	Vibrionales	Vibrionaceae	Vibrio	5.5	0	44.72	2	3460038	2044646	2752342	3460038	2044646	12	1562
ASM168006v1	sea water	NA	USA: Oahu, Hawaii	NA	NA	NA	NA	Vibrio natriegens (g-proteobacteria)	strain=CCUG 16373	691	SAMN05302750	PRJNA327130	2016-07-06	Complete Genome	NA	GCA_001680065.1	GCF_001680065.1	5099	4814	NA	NA	Proteobacteria	Gammaproteobacteria	Vibrionales	Vibrionaceae	Vibrio	5.55	0	44.89	2	3498249	2050970	2774609	3498249	2050970	12	1562
ASM615182v1	Coastal seawater	NA	Japan: Kamaishi	NA	NA	NA	39 N 141 E	Vibrio diabolicus (g-proteobacteria)	strain=CAIM 1802	50719	SAMN11937831	PRJNA545939	2019-06-08	Scaffold	NA	GCA_006151825.1	GCF_006151825.1	4842	4642	NA	NA	Proteobacteria	Gammaproteobacteria	Vibrionales	Vibrionaceae	Vibrio	5.08	583	44.83	160	183288	203	31774	73894	20296	5	780
ASM331815v1	Coastal surface sea water	NA	USA: Massachusetts, Nahant, Canoe Beach	NA	NA	NA	NA	Phaeobacter gallaeciensis (a-proteobacteria)	strain=C3M10	60890	SAMN09522133	PRJNA478695	2018-07-14	Scaffold	NA	GCA_003318155.1	GCF_003318155.1	4623	4477	NA	NA	Proteobacteria	Alphaproteobacteria	Rhodobacterales	Rhodobacteraceae	Phaeobacter	4.84	2130	54.76	54	421023	1609	89549	217036	48072	1	1467
ASM83415v1	Sea water	NA	France: Saint Malo	NA	NA	NA	NA	Vibrio alginolyticus (g-proteobacteria)	strain=BSW8	663	SAMN03280973	PRJNA272352	2015-02-09	Contig	NA	GCA_000834155.1	GCF_000834155.1	4846	4705	NA	NA	Proteobacteria	Gammaproteobacteria	Vibrionales	Vibrionaceae	Vibrio	5.19	0	44.55	105	490014	504	49434	264356	62278	1	1553
ASM83409v1	Sea water	NA	France: Saint Malo	NA	NA	NA	NA	Vibrio harveyi (g-proteobacteria)	strain=BSW7	669	SAMN03280972	PRJNA272351	2015-02-09	Contig	NA	GCA_000834095.1	GCF_000834095.1	5365	5178	NA	NA	Proteobacteria	Gammaproteobacteria	Vibrionales	Vibrionaceae	Vibrio	5.91	0	44.99	132	364881	532	44745	107698	29149	1	1562
ASM83407v1	Sea water	NA	France: Saint Malo	NA	NA	NA	NA	Vibrio harveyi (g-proteobacteria)	strain=BSW5	669	SAMN03280971	PRJNA272350	2015-02-09	Contig	NA	GCA_000834075.1	GCF_000834075.1	5340	5195	NA	NA	Proteobacteria	Gammaproteobacteria	Vibrionales	Vibrionaceae	Vibrio	5.86	0	45.11	112	464672	512	52361	162233	50597	1	1562
ASM83408v1	Sea water	NA	France: Saint Malo	NA	NA	NA	NA	Vibrio alginolyticus (g-proteobacteria)	strain=BSW15	663	SAMN03280974	PRJNA272353	2015-02-09	Contig	NA	GCA_000834085.1	GCF_000834085.1	4831	4693	NA	NA	Proteobacteria	Gammaproteobacteria	Vibrionales	Vibrionaceae	Vibrio	5.18	0	44.56	114	462939	504	45473	216675	54231	1	1553
ASM123847v1	Sea water	NA	France: Saint-Malo	NA	NA	Not applicable	Not applicable	Vibrio lentus (g-proteobacteria)	strain=BSW13	136468	SAMN03793181	PRJNA287868	2015-08-05	Contig	NA	GCA_001238475.1	GCF_001238475.1	4560	4395	NA	NA	Proteobacteria	Gammaproteobacteria	Vibrionales	Vibrionaceae	Vibrio	5.12	0	43.52	73	529634	207	70102	194565	56876	2	865
ASM302562v1	seawater	NA	Turkey	missing	NA	NA	missing	Photobacterium aquimaris (g-proteobacteria)	strain=BS2	512643	SAMN07327679	PRJNA243331	2018-03-31	Contig	NA	GCA_003025625.1	GCF_003025625.1	4228	3982	NA	NA	Proteobacteria	Gammaproteobacteria	Vibrionales	Vibrionaceae	Photobacterium	4.67	0	39.76	79	347317	522	59146	185046	70836	6	658
ASM302651v1	seawater	NA	Turkey	missing	NA	NA	missing	Photobacterium aquimaris (g-proteobacteria)	strain=BS1	512643	SAMN07327680	PRJNA243331	2018-03-31	Contig	NA	GCA_003026515.1	GCF_003026515.1	3985	3770	NA	NA	Proteobacteria	Gammaproteobacteria	Vibrionales	Vibrionaceae	Photobacterium	4.39	0	39.85	45	735229	505	97618	225448	77211	7	658
ASM434937v1	marine sediment	NA	Philippines:Philippine Rise	NA	NA	NA	NA	Vibrio alginolyticus (g-proteobacteria)	strain=BR233	663	SAMN11039181	PRJNA524972	2019-03-13	Contig	NA	GCA_004349375.1	GCF_004349375.1	4775	4578	NA	NA	Proteobacteria	Gammaproteobacteria	Vibrionales	Vibrionaceae	Vibrio	5.05	0	44.57	69	1149601	217	73237	418158	81566	1	1553
ASM290645v1	Bay of Bengal	NA	Indian Ocean: Bay of Bengal	NA	NA	20-100 m	6.30004 N 87.00002 E	Vibrio campbellii (g-proteobacteria)	strain=BoB-90	680	SAMN08330869	PRJNA429202	2018-01-30	Complete Genome	NA	GCA_002906455.1	GCF_002906455.1	5909	5485	NA	NA	Proteobacteria	Gammaproteobacteria	Vibrionales	Vibrionaceae	Vibrio	6.17	0	45.34	6	3641970	37211	1028511	3641970	2153958	12	1562
ASM290647v1	Bay of Bengal	NA	Indian Ocean: Bay of Bengal	NA	NA	20-100 m	8.00005 N 85.30026 E	Vibrio campbellii (g-proteobacteria)	strain=BoB-53	680	SAMN08330225	PRJNA429202	2018-01-30	Complete Genome	NA	GCA_002906475.1	GCF_002906475.1	5131	4838	NA	NA	Proteobacteria	Gammaproteobacteria	Vibrionales	Vibrionaceae	Vibrio	5.43	0	45.56	2	3469516	1956059	2712787	3469516	1956059	12	1562
ASM366782v1	Red Sea lagoons-Microbial Mat	NA	Saudi Arabia:Rabigh harbor lagoon	NA	NA	NA	NA	Bacillus litoralis (firmicutes)	strain=Bac94	152268	SAMN10146800	PRJNA412146	2018-10-21	Complete Genome	NA	GCA_003667825.1	GCF_003667825.1	5114	4821	NA	NA	Firmicutes	Bacilli	Bacillales	Bacillaceae	Bacillus	5.23	0	35.87	1	5230624	5230624	5230624	5230624	5230624	19	1555
ASM299392v1	Red Sea lagoons-Microbial mat	NA	Saudi Arabia:Rabigh harbor lagoon	NA	NA	NA	NA	Bacillus paralicheniformis (firmicutes)	strain=Bac84	1648923	SAMN07701716	PRJNA412146	2018-03-12	Complete Genome	NA	GCA_002993925.1	GCF_002993925.1	4452	4214	NA	NA	Firmicutes	Bacilli	Bacillales	Bacillaceae	Bacillus	4.38	0	45.84	1	4376831	4376831	4376831	4376831	4376831	8	1552
ASM366774v1	Red Sea lagoons-Mangrove Mud	NA	Saudi Arabia:Rabigh harbor lagoon	NA	NA	NA	NA	Bacillus velezensis (firmicutes)	strain=Bac57	492670	SAMN10146799	PRJNA412146	2018-10-21	Complete Genome	NA	GCA_003667745.1	GCF_003667745.1	4263	4033	NA	NA	Firmicutes	Bacilli	Bacillales	Bacillaceae	Bacillus	4.23	0	45.87	2	4226250	8648	2117449	4226250	4226250	9	1553
ASM299394v1	Red Sea lagoons-Mangrove mud	NA	Saudi Arabia:Rabigh harbor lagoon	NA	NA	NA	NA	Bacillus paralicheniformis (firmicutes)	strain=Bac48	1648923	SAMN07701715	PRJNA412146	2018-03-12	Complete Genome	NA	GCA_002993945.1	GCF_002993945.1	4467	4166	NA	NA	Firmicutes	Bacilli	Bacillales	Bacillaceae	Bacillus	4.46	0	45.87	1	4464381	4464381	4464381	4464381	4464381	8	1548
ASM366786v1	Red Sea lagoons-Bareen Soil	NA	Saudi Arabia:Rabigh harbor lagoon	NA	NA	NA	NA	Bacillus marisflavi (firmicutes)	strain=Bac144	189381	SAMN10146794	PRJNA412146	2018-10-21	Complete Genome	NA	GCA_003667865.1	GCF_003667865.1	4514	4312	NA	NA	Firmicutes	Bacilli	Bacillales	Bacillaceae	Bacillus	4.59	0	36.9	1	4591517	4591517	4591517	4591517	4591517	13	1602
ASM293001v1	seawater	NA	Bermuda	NA	NA	NA	NA	Vibrio jasicida (g-proteobacteria)	strain=B-356	766224	SAMN08238101	PRJNA427410	2018-02-14	Scaffold	NA	GCA_002930015.1	GCF_002930015.1	5485	5213	NA	NA	Proteobacteria	Gammaproteobacteria	Vibrionales	Vibrionaceae	Vibrio	5.84	762	45.1	210	307514	302	27801	55148	15431	3	398
ASM229126v1	U.S. Pacific Ocean coast	NA	USA: Pacific Ocean coast, Washington	Oncorhynchus kisutch	NA	NA	NA	Vibrio anguillarum (g-proteobacteria)	strain=ATCC-68554	55601	SAMN07602430	PRJNA390882	2017-09-12	Complete Genome	NA	GCA_002291265.1	GCF_002291265.1	3840	3597	NA	NA	Proteobacteria	Gammaproteobacteria	Vibrionales	Vibrionaceae	Vibrio	4.14	0	44.51	3	3078846	65009	1380635	3078846	998051	8	1569
ASM146973v1	seawater	NA	USA: Oahu	NA	NA	NA	20.3 N 157.3 W	Vibrio alginolyticus (g-proteobacteria)	strain=ATCC 33787	663	SAMN04320555	PRJNA305220	2015-12-09	Complete Genome	NA	GCA_001469735.1	GCF_001469735.1	5393	5094	NA	NA	Proteobacteria	Gammaproteobacteria	Vibrionales	Vibrionaceae	Vibrio	5.72	0	44.51	5	3362673	95866	1144987	3362673	1851538	11	1562
ASM295470v1	seawater	NA	USA	NA	NA	NA	NA	Aliivibrio sifiae (g-proteobacteria)	strain=ATCC 33715	566293	SAMN06134494	PRJNA357163	2018-02-27	Scaffold	NA	GCA_002954705.1	GCF_002954705.1	3965	3723	NA	NA	Proteobacteria	Gammaproteobacteria	Vibrionales	Vibrionaceae	Aliivibrio	4.46	170579	36.84	4	2504440	105384	1115657	2504440	403542	0	NA
CBOT003-SEQ-1-ASM-1	marine sediment	NA	USA: North America, Pacific Coast	Missing	NA	NA	Missing	Clostridium botulinum (firmicutes)	strain=ATCC 23387	1491	SAMN03787460	PRJNA257008	2015-08-21	Contig	NA	GCA_001273195.1	GCF_001273195.1	3639	3413	NA	NA	Firmicutes	Clostridia	Clostridiales	Clostridiaceae	Clostridium	3.82	0	27.19	29	1631697	247	131643	790194	172078	14	1514
ASM29168v1	seawater	NA	NA	NA	NA	NA	NA	Moritella marina ATCC 15381 (g-proteobacteria)	strain=ATCC 15381	1202962	SAMN02470074	PRJNA169241	2012-08-17	Contig	NA	GCA_000291685.1	GCF_000291685.1	4118	4031	NA	NA	Proteobacteria	Gammaproteobacteria	Alteromonadales	Moritellaceae	Moritella	4.64	0	40.53	83	399717	204	55857	147059	48022	1	1500
Va_14181_F1	young sea trout	NA	missing	Salmo trutta	NA	NA	missing	Vibrio anguillarum (g-proteobacteria)	strain=ATCC 14181	55601	SAMN05505091	PRJNA336161	2016-09-01	Contig	NA	GCA_001718015.1	GCF_001718015.1	3709	3426	NA	NA	Proteobacteria	Gammaproteobacteria	Vibrionales	Vibrionaceae	Vibrio	4.01	0	44.48	217	183155	243	18501	57813	10186	2	1483
ASM302627v1	Skin, marine fish	NA	Netherlands	missing	NA	NA	missing	Photobacterium phosphoreum (g-proteobacteria)	strain=ATCC 11040	659	SAMN07327719	PRJNA243331	2018-03-31	Contig	NA	GCA_003026275.1	GCF_003026275.1	4131	3887	NA	NA	Proteobacteria	Gammaproteobacteria	Vibrionales	Vibrionaceae	Photobacterium	4.51	0	39.61	81	349275	563	55657	124777	41370	8	1065
ASM127097v1	human with diarrhea assosiated with seafood cunsumption, Pacific Ocean Coast Northern Chile	NA	Chile: Antofagasta	Homo sapiens	NA	NA	23.50 S 70.25 W	Vibrio parahaemolyticus (g-proteobacteria)	strain=ATC220	670	SAMN02781334	PRJNA233509	2015-08-19	Scaffold	NA	GCA_001270975.1	GCF_001270975.1	5033	4799	NA	NA	Proteobacteria	Gammaproteobacteria	Vibrionales	Vibrionaceae	Vibrio	5.15	772	45.34	19	1045440	1112	270796	547874	178214	8	1562
ASM295351v1	seawater	NA	Puerto Rico	Environment	NA	NA	Not Applicable	Vibrio alginolyticus (g-proteobacteria)	strain=ARGOS_108	663	SAMN03996324	PRJNA231221	2018-02-20	Complete Genome	NA	GCA_002953515.1	GCF_002953515.1	5195	4844	NA	NA	Proteobacteria	Gammaproteobacteria	Vibrionales	Vibrionaceae	Vibrio	5.45	0	44.47	3	3418310	217123	1815342	3418310	1810594	13	1562
ASM158426v1	mucus of coral	NA	India: Andaman and Nicobar Islands	Danafungia horrida	NA	NA	11.59 N 92.57999999999993 E	Vibrio alginolyticus (g-proteobacteria)	strain=ANC4-19	663	SAMN04523674	PRJNA313133	2016-03-09	Contig	NA	GCA_001584265.1	GCF_001584265.1	4805	4508	NA	NA	Proteobacteria	Gammaproteobacteria	Vibrionales	Vibrionaceae	Vibrio	5.16	0	44.47	135	336589	202	38207	111302	27890	3	199
ASM152936v1	intertidal seawater	NA	Antarctica	NA	NA	sea level	62.15 S 58.370000000000005 W	Shewanella frigidimarina (g-proteobacteria)	strain=Ag06-30	56812	SAMN04413751	PRJNA308795	2016-01-22	Contig	NA	GCA_001529365.1	GCF_001529365.1	4224	3999	NA	NA	Proteobacteria	Gammaproteobacteria	Alteromonadales	Shewanellaceae	Shewanella	4.8	0	41.22	100	940645	220	47966	156173	47201	3	1550
ASM80853v1	Coastal marine water	NA	Malaysia: Port Dickson	NA	NA	0.12 m.	2.52 N 101.80 E	Vibrio sinaloensis (g-proteobacteria)	strain=AD048	379097	SAMN03254457	PRJNA269560	2014-12-29	Contig	NA	GCA_000808535.1	GCF_000808535.1	4191	4054	NA	NA	Proteobacteria	Gammaproteobacteria	Vibrionales	Vibrionaceae	Vibrio	4.54	0	46.17	50	904629	301	90758	272044	72551	1	1561
ASM80863v1	Coastal marine water	NA	Malaysia: Port Dickson	NA	NA	0.12 m.	2.52 N 101.80 E	Alteromonas macleodii (g-proteobacteria)	strain=AD037	28108	SAMN03254453	PRJNA269560	2014-12-29	Contig	NA	GCA_000808635.1	GCF_000808635.1	4015	3907	NA	NA	Proteobacteria	Gammaproteobacteria	Alteromonadales	Alteromonadaceae	Alteromonas	4.62	0	44.66	44	345402	205	104952	248932	93714	1	1537
ASM80855v1	Coastal marine water	NA	Malaysia: Port Dickson	NA	NA	0.12 m.	2.52 N 101.80 E	Vibrio sinaloensis (g-proteobacteria)	strain=AD032	379097	SAMN03254456	PRJNA269560	2014-12-29	Contig	NA	GCA_000808555.1	GCF_000808555.1	4221	4064	NA	NA	Proteobacteria	Gammaproteobacteria	Vibrionales	Vibrionaceae	Vibrio	4.52	0	46.2	81	562009	303	55756	166609	49030	1	1557
ASM80859v1	Coastal marine water	NA	Malaysia: Port Dickson	NA	NA	0.12 m.	2.52 N 101.80 E	Alteromonas macleodii (g-proteobacteria)	strain=AD006	28108	SAMN03254452	PRJNA269560	2014-12-29	Contig	NA	GCA_000808595.1	GCF_000808595.1	3996	3886	NA	NA	Proteobacteria	Gammaproteobacteria	Alteromonadales	Alteromonadaceae	Alteromonas	4.62	0	44.61	35	672274	200	132086	250607	117563	1	1537
ASM80861v1	Coastal marine water	NA	Malaysia: Port Dickson	NA	NA	0.12 m.	2.52 N 101.80 E	Photobacterium gaetbulicola (g-proteobacteria)	strain=AD005a	1295392	SAMN03254454	PRJNA269560	2014-12-29	Contig	NA	GCA_000808615.1	GCF_000808615.1	5280	5094	NA	NA	Proteobacteria	Gammaproteobacteria	Vibrionales	Vibrionaceae	Photobacterium	5.95	0	49.82	230	341676	206	25870	66246	19387	1	1557
ASM795435v1	sea ice algal assemblage	NA	Antarctica:Prydz Bay	NA	NA	2 m	69 S 75 E	Colwellia hornerae (g-proteobacteria)	strain=ACAM 607	89402	SAMN10785765	PRJNA516280	2019-08-10	Contig	NA	GCA_007954355.1	GCF_007954355.1	3826	3665	NA	NA	Proteobacteria	Gammaproteobacteria	Alteromonadales	Colwelliaceae	Colwellia	4.42	0	38.13	100	293404	529	44249	155355	41332	1	1554
ASM295452v1	seawater	NA	Japan: Aburatsubo Inlet	NA	NA	NA	NA	Vibrio jasicida (g-proteobacteria)	strain=ABR3-11	766224	SAMN06133340	PRJNA357121	2018-02-27	Scaffold	NA	GCA_002954525.1	GCF_002954525.1	5959	5531	NA	NA	Proteobacteria	Gammaproteobacteria	Vibrionales	Vibrionaceae	Vibrio	6.33	21462	44.86	131	2305182	301	48290	1019254	135671	11	1562
ASM295450v1	seawater	NA	Japan: Aburatsubo Inlet	NA	NA	NA	NA	Vibrio campbellii (g-proteobacteria)	strain=ABR2-13	680	SAMN06133339	PRJNA357120	2018-02-27	Scaffold	NA	GCA_002954505.1	GCF_002954505.1	4835	4445	NA	NA	Proteobacteria	Gammaproteobacteria	Vibrionales	Vibrionaceae	Vibrio	5.41	231168	43.4	13	2093145	2264	416191	1877741	201159	0	NA
ASM185798v1	sediment sample from the Liaodong Bay of the Bohai Sea	NA	China	NA	NA	NA	NA	Bacillus velezensis (firmicutes)	strain=9912D	492670	SAMN05517979	PRJNA349795	2016-10-31	Complete Genome	NA	GCA_001857985.1	GCF_001857985.1	4295	4037	NA	NA	Firmicutes	Bacilli	Bacillales	Bacillaceae	Bacillus	4.24	0	45.99	2	4206167	35409	2120788	4206167	4206167	9	1556
ASM188326v1	Marine fish farm	NA	Australia: Tasmania	Salmo salar	NA	NA	NA	Yersinia ruckeri (enterobacteria)	strain=97/1152-1	29486	SAMN04320402	PRJNA310959	2016-11-18	Contig	NA	GCA_001883265.1	GCF_001883265.1	3474	3273	NA	NA	Proteobacteria	Gammaproteobacteria	Enterobacterales	Yersiniaceae	Yersinia	3.74	0	47.62	79	523109	201	47325	203109	69615	1	1554
ASM188324v1	Marine fish farm	NA	Australia: Tasmania	Salmo salar	NA	NA	NA	Yersinia ruckeri (enterobacteria)	strain=95/6654-1	29486	SAMN04320399	PRJNA310959	2016-11-18	Contig	NA	GCA_001883245.1	GCF_001883245.1	3470	3271	NA	NA	Proteobacteria	Gammaproteobacteria	Enterobacterales	Yersiniaceae	Yersinia	3.74	0	47.63	76	523154	251	49190	170601	60870	1	1554
ASM188246v1	Marine fish farm	NA	Australia: Tasmania	Salmo salar	NA	NA	NA	Yersinia ruckeri (enterobacteria)	strain=93/5839-1	29486	SAMN04320397	PRJNA310959	2016-11-18	Contig	NA	GCA_001882465.1	GCF_001882465.1	3444	3264	NA	NA	Proteobacteria	Gammaproteobacteria	Enterobacterales	Yersiniaceae	Yersinia	3.72	0	47.63	50	412212	371	74413	170601	69616	1	1554
ASM188262v1	Marine fish farm	NA	Australia: Tasmania	Salmo salar	NA	NA	NA	Yersinia ruckeri (enterobacteria)	strain=92/5354-1	29486	SAMN04320395	PRJNA310959	2016-11-18	Contig	NA	GCA_001882625.1	GCF_001882625.1	3476	3276	NA	NA	Proteobacteria	Gammaproteobacteria	Enterobacterales	Yersiniaceae	Yersinia	3.74	0	47.62	81	523183	251	46165	167633	60848	1	1554
ASM188374v1	Marine fish farm	NA	Australia: Tasmania	Salmo salar	NA	NA	NA	Yersinia ruckeri (enterobacteria)	strain=90/4316	29486	SAMN04320392	PRJNA310959	2016-11-17	Contig	NA	GCA_001883745.1	GCF_001883745.1	3470	3273	NA	NA	Proteobacteria	Gammaproteobacteria	Enterobacterales	Yersiniaceae	Yersinia	3.74	0	47.62	82	412230	240	45559	167633	60693	1	1554
ASM188043v1	Marine fish farm	NA	Australia: Tasmania	Oncorhynchus mykiss	NA	NA	NA	Yersinia ruckeri (enterobacteria)	strain=89/4243	29486	SAMN04320390	PRJNA310959	2016-11-17	Contig	NA	GCA_001880435.1	GCF_001880435.1	3446	3246	NA	NA	Proteobacteria	Gammaproteobacteria	Enterobacterales	Yersiniaceae	Yersinia	3.74	0	47.62	86	411926	201	43433	167633	60693	1	1551
ASM188036v1	Marine fish farm	NA	Australia: Tasmania	Salmo salar	NA	NA	NA	Yersinia ruckeri (enterobacteria)	strain=88/3837	29486	SAMN04320386	PRJNA310959	2016-11-17	Contig	NA	GCA_001880365.1	GCF_001880365.1	3448	3249	NA	NA	Proteobacteria	Gammaproteobacteria	Enterobacterales	Yersiniaceae	Yersinia	3.74	0	47.62	81	523172	251	46132	170601	60693	1	1551
ASM188046v1	Marine fish farm	NA	Australia: Tasmania	Salmo salar	NA	NA	NA	Yersinia ruckeri (enterobacteria)	strain=87/3421-SP	29486	SAMN04320385	PRJNA310959	2016-11-17	Contig	NA	GCA_001880465.1	GCF_001880465.1	3468	3270	NA	NA	Proteobacteria	Gammaproteobacteria	Enterobacterales	Yersiniaceae	Yersinia	3.74	0	47.62	82	523172	225	45557	195994	61807	1	1554
ASM289292v1	subseafloor	NA	not applicable	NA	NA	18,5 mbsf	NA	Vibrio diazotrophicus (g-proteobacteria)	strain=65.7M	685	SAMN08331699	PRJNA429221	2018-01-19	Scaffold	NA	GCA_002892925.1	GCF_002892925.1	4235	4096	NA	NA	Proteobacteria	Gammaproteobacteria	Vibrionales	Vibrionaceae	Vibrio	4.61	10	43.39	54	779702	1741	85307	196200	74595	1	61
ASM289296v1	subseafloor	NA	not applicable	NA	NA	28.4 mbsf	NA	Vibrio diazotrophicus (g-proteobacteria)	strain=65.10M	685	SAMN08331724	PRJNA429233	2018-01-19	Scaffold	NA	GCA_002892965.1	GCF_002892965.1	4496	4337	NA	NA	Proteobacteria	Gammaproteobacteria	Vibrionales	Vibrionaceae	Vibrio	4.82	10	43.47	77	399631	1614	62655	114453	35537	0	NA
ASM864239v1	marine environment	NA	Norway	Bivalve mollusk	NA	NA	NA	Escherichia coli (E. coli)	strain=631	562	SAMN10784800	PRJNA516196	2019-09-23	Complete Genome	NA	GCA_008642395.1	GCF_008642395.1	5375	5054	NA	NA	Proteobacteria	Gammaproteobacteria	Enterobacterales	Enterobacteriaceae	Escherichia	5.41	0	50.53	6	5191486	5165	901005	5191486	5191486	7	1554
ASM289288v1	subseafloor	NA	not applicable	NA	NA	12,7 mbsf	NA	Vibrio diazotrophicus (g-proteobacteria)	strain=60.6F	685	SAMN08330083	PRJNA429131	2018-01-19	Contig	NA	GCA_002892885.1	GCF_002892885.1	4371	4220	NA	NA	Proteobacteria	Gammaproteobacteria	Vibrionales	Vibrionaceae	Vibrio	4.75	0	43.51	49	744368	1534	96892	180450	55620	0	NA
ASM289278v1	subseafloor	NA	not applicable	NA	NA	12,7	NA	Vibrio diazotrophicus (g-proteobacteria)	strain=60.6B	685	SAMN08329936	PRJNA429122	2018-01-19	Contig	NA	GCA_002892785.1	GCF_002892785.1	4192	4039	NA	NA	Proteobacteria	Gammaproteobacteria	Vibrionales	Vibrionaceae	Vibrio	4.54	0	43.67	37	592882	3820	122798	206116	79396	0	NA
ASM289294v1	subseafloor	NA	not applicable	NA	NA	79,6 mbsf	NA	Vibrio diazotrophicus (g-proteobacteria)	strain=60.27F	685	SAMN08330124	PRJNA429143	2018-01-19	Scaffold	NA	GCA_002892945.1	GCF_002892945.1	4343	4202	NA	NA	Proteobacteria	Gammaproteobacteria	Vibrionales	Vibrionaceae	Vibrio	4.69	20	43.45	42	597727	1827	111701	254877	78170	0	NA
ASM289290v1	subseafloor	NA	not applicable	NA	NA	52,3 mbsf	NA	Vibrio diazotrophicus (g-proteobacteria)	strain=60.18M	685	SAMN08330123	PRJNA429138	2018-01-19	Scaffold	NA	GCA_002892905.1	GCF_002892905.1	4149	4025	NA	NA	Proteobacteria	Gammaproteobacteria	Vibrionales	Vibrionaceae	Vibrio	4.54	10	43.32	40	568498	2156	113614	193656	64900	0	NA
ASM305025v1	Filtered seawater (5uM filter)	NA	USA: Plum Island, MA	NA	NA	NA	missing	Vibrio splendidus (g-proteobacteria)	strain=5S_57	29497	SAMN08099560	PRJNA419828	2018-04-12	Contig	NA	GCA_003050255.1	GCF_003050255.1	4789	4622	NA	NA	Proteobacteria	Gammaproteobacteria	Vibrionales	Vibrionaceae	Vibrio	5.4	2	44.1	51	546708	432	105922	246115	65529	1	1565
ASM305028v1	Filtered seawater (5uM filter)	NA	USA: Plum Island, MA	NA	NA	NA	missing	Vibrio splendidus (g-proteobacteria)	strain=5S_283	29497	SAMN08099559	PRJNA419828	2018-04-12	Contig	NA	GCA_003050285.1	GCF_003050285.1	4704	4529	NA	NA	Proteobacteria	Gammaproteobacteria	Vibrionales	Vibrionaceae	Vibrio	5.32	4	44.19	56	772990	343	95005	183091	67031	1	1565
ASM305035v1	Filtered seawater (5uM filter)	NA	USA: Plum Island, MA	NA	NA	NA	missing	Vibrio splendidus (g-proteobacteria)	strain=5S_279	29497	SAMN08099558	PRJNA419828	2018-04-12	Contig	NA	GCA_003050355.1	GCF_003050355.1	4771	4621	NA	NA	Proteobacteria	Gammaproteobacteria	Vibrionales	Vibrionaceae	Vibrio	5.39	4	44.15	67	532975	546	80409	196342	59239	1	1565
ASM305031v1	Filtered seawater (5uM filter)	NA	USA: Plum Island, MA	NA	NA	NA	missing	Vibrio splendidus (g-proteobacteria)	strain=5S_272	29497	SAMN08099557	PRJNA419828	2018-04-12	Contig	NA	GCA_003050315.1	GCF_003050315.1	4706	4550	NA	NA	Proteobacteria	Gammaproteobacteria	Vibrionales	Vibrionaceae	Vibrio	5.34	2	44.21	104	365859	587	51364	99901	30042	1	1564
ASM305038v1	Filtered seawater (5uM filter)	NA	USA: Plum Island, MA	NA	NA	NA	missing	Vibrio splendidus (g-proteobacteria)	strain=5S_245	29497	SAMN08099556	PRJNA419828	2018-04-12	Contig	NA	GCA_003050385.1	GCF_003050385.1	4668	4530	NA	NA	Proteobacteria	Gammaproteobacteria	Vibrionales	Vibrionaceae	Vibrio	5.3	14	44.19	58	594518	711	91344	217712	64806	1	1565
ASM305042v1	Filtered seawater (5uM filter)	NA	USA: Plum Island, MA	NA	NA	NA	missing	Vibrio splendidus (g-proteobacteria)	strain=5S_238	29497	SAMN08099555	PRJNA419828	2018-04-12	Contig	NA	GCA_003050425.1	GCF_003050425.1	4738	4567	NA	NA	Proteobacteria	Gammaproteobacteria	Vibrionales	Vibrionaceae	Vibrio	5.41	6	44.16	67	499040	662	80697	198957	55748	1	1565
ASM305034v1	Filtered seawater (5uM filter)	NA	USA: Plum Island, MA	NA	NA	NA	missing	Vibrio splendidus (g-proteobacteria)	strain=5S_226	29497	SAMN08099554	PRJNA419828	2018-04-12	Contig	NA	GCA_003050345.1	GCF_003050345.1	4735	4573	NA	NA	Proteobacteria	Gammaproteobacteria	Vibrionales	Vibrionaceae	Vibrio	5.33	2	44.22	67	521674	333	79544	230043	67515	1	1565
ASM305044v1	Filtered seawater (5uM filter)	NA	USA: Plum Island, MA	NA	NA	NA	missing	Vibrio splendidus (g-proteobacteria)	strain=5S_210	29497	SAMN08099553	PRJNA419828	2018-04-12	Contig	NA	GCA_003050445.1	GCF_003050445.1	4643	4518	NA	NA	Proteobacteria	Gammaproteobacteria	Vibrionales	Vibrionaceae	Vibrio	5.28	12	44.26	39	544308	527	135371	313361	88958	1	1564
ASM305040v1	Filtered seawater (5uM filter)	NA	USA: Plum Island, MA	NA	NA	NA	missing	Vibrio splendidus (g-proteobacteria)	strain=5S_122	29497	SAMN08099552	PRJNA419828	2018-04-12	Contig	NA	GCA_003050405.1	GCF_003050405.1	4852	4686	NA	NA	Proteobacteria	Gammaproteobacteria	Vibrionales	Vibrionaceae	Vibrio	5.5	6	44.12	92	274827	617	59825	140065	41661	1	1565
ASM169091v1	Filtered Seawater, 5-63 micron fraction	NA	USA: Massachusetts	NA	NA	NA	NA	Aliivibrio fischeri (g-proteobacteria)	strain=5F97	668	SAMN04867940	PRJNA318805	2016-07-21	Scaffold	NA	GCA_001690915.1	GCF_001690915.1	4066	3916	NA	NA	Proteobacteria	Gammaproteobacteria	Vibrionales	Vibrionaceae	Aliivibrio	4.34	2089	38.35	83	722740	208	52326	413140	70011	1	1468
ASM173015v1	Filtered Seawater, 5-63 micron fraction	NA	USA: Massachusetts	NA	NA	NA	NA	Aliivibrio fischeri (g-proteobacteria)	strain=5F7	668	SAMN05449651	PRJNA318805	2016-09-16	Scaffold	NA	GCA_001730155.1	GCF_001730155.1	4119	3894	NA	NA	Proteobacteria	Gammaproteobacteria	Vibrionales	Vibrionaceae	Aliivibrio	4.32	1720	38.27	119	514034	238	36283	217863	30175	1	1564
ASM169117v1	Filtered Seawater, 5-63 micron fraction	NA	USA: Massachusetts	NA	NA	NA	NA	Vibrio cyclitrophicus (g-proteobacteria)	strain=5F59	47951	SAMN04867934	PRJNA318805	2016-07-21	Scaffold	NA	GCA_001691175.1	GCF_001691175.1	4378	4237	NA	NA	Proteobacteria	Gammaproteobacteria	Vibrionales	Vibrionaceae	Vibrio	4.98	272	43.54	88	335075	207	56611	123652	37647	2	824
ASM169092v1	Filtered Seawater, 5-63 micron fraction	NA	USA: Massachusetts	NA	NA	NA	NA	Aliivibrio fischeri (g-proteobacteria)	strain=5F33	668	SAMN04867939	PRJNA318805	2016-07-21	Scaffold	NA	GCA_001690925.1	GCF_001690925.1	3832	3680	NA	NA	Proteobacteria	Gammaproteobacteria	Vibrionales	Vibrionaceae	Aliivibrio	4.1	1199	38.27	81	402140	200	50626	174461	62340	4	1303
ASM169094v1	Filtered Seawater, 5-63 micron fraction	NA	USA: Massachusetts	NA	NA	NA	NA	Aliivibrio fischeri (g-proteobacteria)	strain=5F306	668	SAMN04867938	PRJNA318805	2016-07-21	Scaffold	NA	GCA_001690945.1	GCF_001690945.1	3872	3710	NA	NA	Proteobacteria	Gammaproteobacteria	Vibrionales	Vibrionaceae	Aliivibrio	4.15	2773	38.28	93	313473	210	44677	164064	71791	1	1564
ASM169097v1	Filtered Seawater, 5-63 micron fraction	NA	USA: Massachusetts	NA	NA	NA	NA	Aliivibrio fischeri (g-proteobacteria)	strain=5F23	668	SAMN04867937	PRJNA318805	2016-07-21	Scaffold	NA	GCA_001690975.1	GCF_001690975.1	3923	3747	NA	NA	Proteobacteria	Gammaproteobacteria	Vibrionales	Vibrionaceae	Aliivibrio	4.16	3172	38.26	128	571902	214	32492	124647	48114	1	1564
ASM169101v1	Filtered Seawater, 5-63 micron fraction	NA	USA: Massachusetts	NA	NA	NA	NA	Aliivibrio fischeri (g-proteobacteria)	strain=5F146	668	SAMN04867936	PRJNA318805	2016-07-21	Scaffold	NA	GCA_001691015.1	GCF_001691015.1	3824	3663	NA	NA	Proteobacteria	Gammaproteobacteria	Vibrionales	Vibrionaceae	Aliivibrio	4.07	4348	38.3	149	423365	209	27343	191322	51688	2	1468
ASM339011v1	Sponge bags 2	NA	Italy	NA	NA	NA	45.070085 N 7.686364 E	Listeria monocytogenes (firmicutes)	strain=574479	1639	SAMN09230462	PRJNA436467	2018-08-15	Contig	NA	GCA_003390115.1	GCF_003390115.1	3422	2912	NA	NA	Firmicutes	Bacilli	Bacillales	Listeriaceae	Listeria	2.98	0	37.87	21	892198	267	141803	640571	197377	1	1558
ASM339016v1	Sponge bags 1	NA	Italy	NA	NA	NA	45.070085 N 7.686364 E	Listeria monocytogenes (firmicutes)	strain=574473	1639	SAMN09230461	PRJNA436467	2018-08-15	Contig	NA	GCA_003390165.1	GCF_003390165.1	3451	2919	NA	NA	Firmicutes	Bacilli	Bacillales	Listeriaceae	Listeria	2.94	0	37.81	19	1034927	267	154531	540198	215504	2	1357
ASM289089v1	marine sediment	NA	Germany: North Sea off Dangast	NA	NA	NA	NA	Pseudomonas stutzeri (g-proteobacteria)	strain=4C29	316	SAMN08150297	PRJNA421699	2018-01-17	Contig	NA	GCA_002890895.1	GCF_002890895.1	4118	3995	NA	NA	Proteobacteria	Gammaproteobacteria	Pseudomonadales	Pseudomonadaceae	Pseudomonas	4.45	0	60.54	22	652442	342	202299	471290	139608	1	1538
ASM73716v1	kidney from diseased, vaccinated, freshwater Atlantic salmon	NA	Chile: Puerto Montt	Salmo salar	NA	NA	NA	Yersinia ruckeri (enterobacteria)	strain=37551	29486	SAMN02894447	PRJNA253851	2014-08-01	Contig	NA	GCA_000737165.1	GCF_000737165.1	3497	3303	NA	NA	Proteobacteria	Gammaproteobacteria	Enterobacterales	Yersiniaceae	Yersinia	3.78	0	47.62	75	336480	255	50339	168640	43357	2	1551
ASM332667v1	seawater	NA	Indian Ocean	NA	NA	NA	NA	Thalassospira profundimaris (a-proteobacteria)	strain=35	502049	SAMN02927981	PRJNA161567	2018-07-18	Contig	NA	GCA_003326675.1	GCF_003326675.1	4477	4375	NA	NA	Proteobacteria	Alphaproteobacteria	Rhodospirillales	Rhodospirillaceae	Thalassospira	4.89	0	53.76	50	544623	560	97758	334074	77280	1	1500
ASM164819v1	East China Sea	NA	China: Rizhao	NA	NA	NA	NA	Pseudomonas stutzeri (g-proteobacteria)	strain=273	316	SAMN04979180	PRJNA321299	2016-05-18	Complete Genome	NA	GCA_001648195.1	GCF_001648195.1	4687	4517	NA	NA	Proteobacteria	Gammaproteobacteria	Pseudomonadales	Pseudomonadaceae	Pseudomonas	5.03	0	60.28	1	5030940	5030940	5030940	5030940	5030940	4	1546
ASM292986v1	seawater	NA	Japan: Miyazaki	NA	NA	NA	NA	Vibrio hyugaensis (g-proteobacteria)	strain=270813R	1534743	SAMN08238109	PRJNA427411	2018-02-14	Scaffold	NA	GCA_002929865.1	GCF_002929865.1	5220	4920	NA	NA	Proteobacteria	Gammaproteobacteria	Vibrionales	Vibrionaceae	Vibrio	5.62	1926	44.94	141	471294	301	39878	92406	25498	1	406
ASM292988v1	seawater	NA	Japan: Miyazaki	NA	NA	NA	NA	Vibrio hyugaensis (g-proteobacteria)	strain=270813M	1534743	SAMN08238108	PRJNA427411	2018-02-14	Scaffold	NA	GCA_002929885.1	GCF_002929885.1	5569	5146	NA	NA	Proteobacteria	Gammaproteobacteria	Vibrionales	Vibrionaceae	Vibrio	5.81	1405	44.77	241	303836	300	24090	58764	15423	3	400
ASM293004v1	seawater	NA	Japan: Miyazaki	NA	NA	NA	NA	Vibrio jasicida (g-proteobacteria)	strain=270813B	766224	SAMN08238100	PRJNA427410	2018-02-14	Scaffold	NA	GCA_002930045.1	GCF_002930045.1	5760	5434	NA	NA	Proteobacteria	Gammaproteobacteria	Vibrionales	Vibrionaceae	Vibrio	6.17	1933	45.21	235	287298	302	26237	91374	20439	1	399
12227_3#52	seafood	NA	NA	Seafood	NA	NA	NA	Salmonella enterica subsp. enterica serovar Weltevreden (enterobacteria)	strain=2511STDY5712456	57743	SAMEA2336303	PRJEB1397	2015-10-21	Scaffold	NA	GCA_001409655.1	GCF_001409655.1	5076	4771	NA	NA	Proteobacteria	Gammaproteobacteria	Enterobacterales	Enterobacteriaceae	Salmonella	4.97	4502	52.07	51	660879	310	97353	201132	49369	1	1511
12227_3#51	seafood	NA	NA	Seafood	NA	NA	NA	Salmonella enterica subsp. enterica serovar Weltevreden (enterobacteria)	strain=2511STDY5712455	57743	SAMEA2336302	PRJEB1397	2015-10-21	Scaffold	NA	GCA_001409755.1	GCF_001409755.1	5199	4876	NA	NA	Proteobacteria	Gammaproteobacteria	Enterobacterales	Enterobacteriaceae	Salmonella	5.05	8988	51.99	76	406509	310	66425	149111	35311	3	1554
12227_3#45	seafood	NA	NA	Seafood	NA	NA	NA	Salmonella enterica subsp. enterica serovar Weltevreden (enterobacteria)	strain=2511STDY5712449	57743	SAMEA2336296	PRJEB1397	2015-10-21	Scaffold	NA	GCA_001409675.1	GCF_001409675.1	5055	4739	NA	NA	Proteobacteria	Gammaproteobacteria	Enterobacterales	Enterobacteriaceae	Salmonella	4.95	3225	52.1	58	613464	310	85288	227814	45179	1	1518
12227_3#39	seafood	NA	NA	Seafood	NA	NA	NA	Salmonella enterica subsp. enterica serovar Weltevreden (enterobacteria)	strain=2511STDY5712443	57743	SAMEA2336290	PRJEB1397	2015-10-21	Scaffold	NA	GCA_001411235.1	GCF_001411235.1	5105	4787	NA	NA	Proteobacteria	Gammaproteobacteria	Enterobacterales	Enterobacteriaceae	Salmonella	4.96	7208	52.05	69	444218	317	71816	162412	40066	3	1518
12227_3#38	seafood	NA	NA	Seafood	NA	NA	NA	Salmonella enterica subsp. enterica serovar Weltevreden (enterobacteria)	strain=2511STDY5712442	57743	SAMEA2336289	PRJEB1397	2015-10-21	Scaffold	NA	GCA_001410255.1	GCF_001410255.1	5003	4716	NA	NA	Proteobacteria	Gammaproteobacteria	Enterobacterales	Enterobacteriaceae	Salmonella	4.92	4428	52.09	44	569511	310	111759	282900	58054	2	1547
12227_3#35	seafood	NA	NA	Seafood	NA	NA	NA	Salmonella enterica subsp. enterica serovar Weltevreden (enterobacteria)	strain=2511STDY5712439	57743	SAMEA2336286	PRJEB1397	2015-10-21	Scaffold	NA	GCA_001410575.1	GCF_001410575.1	4986	4678	NA	NA	Proteobacteria	Gammaproteobacteria	Enterobacterales	Enterobacteriaceae	Salmonella	4.89	4322	52.08	56	330254	243	87344	162271	48016	2	1511
12227_3#28	seafood	NA	NA	Seafood	NA	NA	NA	Salmonella enterica subsp. enterica serovar Weltevreden (enterobacteria)	strain=2511STDY5712432	57743	SAMEA2336279	PRJEB1397	2015-10-21	Scaffold	NA	GCA_001410515.1	GCF_001410515.1	5199	4874	NA	NA	Proteobacteria	Gammaproteobacteria	Enterobacterales	Enterobacteriaceae	Salmonella	5.05	8026	52	76	410182	310	66427	146959	40813	4	1547
BE01	saltern of West Sea	NA	South Korea	NA	NA	NA	NA	Bacillus filamentosus (firmicutes)	strain=2102	1402861	SAMN02470187	PRJNA167765	2012-07-31	Contig	NA	GCA_000283255.1	GCF_000283255.1	5794	4930	NA	NA	Firmicutes	Bacilli	Bacillales	Bacillaceae	Bacillus	5.11	0	36.36	54	1301416	204	94577	446113	47277	1	1553
ASM872785v1	Duck hatchery premise. Environmental sponge from top of hatcher C1 in hatcher room C	NA	Canada:Southern Ontario	NA	NA	NA	44.03 N 79.37 W	Salmonella enterica subsp. enterica serovar Enteritidis (enterobacteria)	strain=2012OTH012-9-1	149539	SAMN12709150	PRJNA417863	2019-09-29	Contig	NA	GCA_008727855.1	GCF_008727855.1	4732	4413	NA	NA	Proteobacteria	Gammaproteobacteria	Enterobacterales	Enterobacteriaceae	Salmonella	4.81	0	52.28	6	3639366	8338	801193	3639366	780775	6	1554
ASM872798v1	Duck hatchery premise. Environmental sponge from inside air exhaust tunnel of hatcher room C	NA	Canada:Southern Ontario	NA	NA	NA	44.03 N 79.37 W	Salmonella enterica subsp. enterica serovar Enteritidis (enterobacteria)	strain=2011OTH031-8-1	149539	SAMN12709149	PRJNA417863	2019-09-29	Contig	NA	GCA_008727985.1	GCF_008727985.1	4678	4379	NA	NA	Proteobacteria	Gammaproteobacteria	Enterobacterales	Enterobacteriaceae	Salmonella	4.77	0	52.24	3	3654092	86450	1589163	3654092	1026949	7	1558
ASM872796v1	Duck hatchery premise. Environmental sponge from the inside walls of hatcher B1 in hatcher room B	NA	Canada:Southern Ontario	NA	NA	NA	44.03 N 79.37 W	Salmonella enterica subsp. enterica serovar Enteritidis (enterobacteria)	strain=2008D015-15-1	149539	SAMN12709147	PRJNA417863	2019-09-29	Contig	NA	GCA_008727965.1	GCF_008727965.1	4640	4339	NA	NA	Proteobacteria	Gammaproteobacteria	Enterobacterales	Enterobacteriaceae	Salmonella	4.73	0	52.22	6	2932959	6258	788126	2932959	516326	7	1554
ASM872801v1	Duck hatchery premise. Environmental sponge from a tray wash broom	NA	Canada:Southern Ontario	NA	NA	NA	44.03 N 79.37 W	Salmonella enterica subsp. enterica serovar Enteritidis (enterobacteria)	strain=2006D1274-20-15	149539	SAMN12709146	PRJNA417863	2019-09-29	Contig	NA	GCA_008728015.1	GCF_008728015.1	4681	4269	NA	NA	Proteobacteria	Gammaproteobacteria	Enterobacterales	Enterobacteriaceae	Salmonella	4.77	0	52.25	2	4684559	86504	2385531	4684559	4684559	7	1554
ASM305046v1	Filtered seawater (1uM filter)	NA	USA: Plum Island, MA	NA	NA	NA	missing	Vibrio splendidus (g-proteobacteria)	strain=1S_296	29497	SAMN08099551	PRJNA419828	2018-04-12	Scaffold	NA	GCA_003050465.1	GCF_003050465.1	4788	4635	NA	NA	Proteobacteria	Gammaproteobacteria	Vibrionales	Vibrionaceae	Vibrio	5.39	10	44.21	47	535884	1177	114766	246675	65195	1	1565
ASM305054v1	Filtered seawater (1uM filter)	NA	USA: Plum Island, MA	NA	NA	NA	missing	Vibrio splendidus (g-proteobacteria)	strain=1S_146	29497	SAMN08099550	PRJNA419828	2018-04-12	Contig	NA	GCA_003050545.1	GCF_003050545.1	4805	4623	NA	NA	Proteobacteria	Gammaproteobacteria	Vibrionales	Vibrionaceae	Vibrio	5.38	0	44.19	72	322129	853	74791	150766	55441	1	1566
ASM305048v1	Filtered seawater (1uM filter)	NA	USA: Plum Island, MA	NA	NA	NA	missing	Vibrio splendidus (g-proteobacteria)	strain=1S_14	29497	SAMN08099549	PRJNA419828	2018-04-12	Contig	NA	GCA_003050485.1	GCF_003050485.1	4744	4511	NA	NA	Proteobacteria	Gammaproteobacteria	Vibrionales	Vibrionaceae	Vibrio	5.32	0	44.2	40	1017142	885	133096	249041	74850	6	1514
ASM305002v1	Filtered seawater (1uM filter)	NA	USA: Plum Island, MA	NA	NA	NA	missing	Vibrio splendidus (g-proteobacteria)	strain=1S_129	29497	SAMN08099548	PRJNA419828	2018-04-12	Contig	NA	GCA_003050025.1	GCF_003050025.1	4731	4577	NA	NA	Proteobacteria	Gammaproteobacteria	Vibrionales	Vibrionaceae	Vibrio	5.35	7	44.22	83	281189	554	64461	128185	42125	1	1565
ASM305050v1	Filtered seawater (1uM filter)	NA	USA: Plum Island, MA	NA	NA	NA	missing	Vibrio splendidus (g-proteobacteria)	strain=1S_113	29497	SAMN08099547	PRJNA419828	2018-04-12	Contig	NA	GCA_003050505.1	GCF_003050505.1	4720	4515	NA	NA	Proteobacteria	Gammaproteobacteria	Vibrionales	Vibrionaceae	Vibrio	5.32	0	44.2	60	493591	1072	88607	194274	49290	7	1565
ASM28689v2	filtered seawater (1um filter)	NA	USA: Massachusetts	NA	NA	NA	NA	Enterovibrio norvegicus (g-proteobacteria)	strain=1F-211	188144	SAMN02470452	PRJNA164639	2016-09-16	Scaffold	NA	GCA_000286895.2	GCF_000286895.2	5004	4775	NA	NA	Proteobacteria	Gammaproteobacteria	Vibrionales	Vibrionaceae	Enterovibrio	5.63	32855	47.42	118	1723214	203	47704	1520869	71256	3	737
ASM305004v1	Filtered seawater (1uM filter)	NA	USA: Plum Island, MA	NA	NA	NA	missing	Vibrio splendidus (g-proteobacteria)	strain=1F_55	29497	SAMN08099546	PRJNA419828	2018-04-12	Contig	NA	GCA_003050045.1	GCF_003050045.1	5192	4875	NA	NA	Proteobacteria	Gammaproteobacteria	Vibrionales	Vibrionaceae	Vibrio	5.73	0	44.13	116	221568	522	49416	106088	25858	4	1357
1CONIMAR09_01	pristine surface coastal water	NA	Spain: Balearic Islands, Mallorca Island, Puerto Adriano, Calvia	NA	NA	NA	39.484 N 2.468 E	Thalassobacter stenotrophicus (a-proteobacteria)	strain=1CONIMAR09	266809	SAMN02689779	PRJNA241419	2014-10-09	Contig	NA	GCA_000765015.1	GCF_000765015.1	3305	3210	NA	NA	Proteobacteria	Alphaproteobacteria	Rhodobacterales	Rhodobacteraceae	Thalassobacter	3.41	0	58.64	28	700708	570	121853	612726	105704	1	1475
ASM270002v1	Coastal ocean surface water	NA	USA: Canoe Beach, Nahant, MA	NA	NA	Surface waters	42.25 N 70.54 W	Vibrio splendidus (g-proteobacteria)	strain=1A01	29497	SAMN07809270	PRJNA414740	2017-10-24	Scaffold	NA	GCA_002700025.1	GCF_002700025.1	5242	4987	NA	NA	Proteobacteria	Gammaproteobacteria	Vibrionales	Vibrionaceae	Vibrio	5.77	1093	44.02	35	1207050	2246	164753	510335	170223	1	342
ASM66191v1	marine sediment	NA	Spain: Barcelona	NA	NA	NA	41.39 N 2.23 E	Pseudomonas stutzeri (g-proteobacteria)	strain=19SMN4	316	SAMN02692943	PRJNA242326	2014-05-01	Complete Genome	NA	GCA_000661915.1	GCF_000661915.1	4533	4381	NA	NA	Proteobacteria	Gammaproteobacteria	Pseudomonadales	Pseudomonadaceae	Pseudomonas	4.83	0	62.25	2	4725662	107733	2416697	4725662	4725662	4	1546
ASM864241v1	marine environment	NA	Norway	Bivalve mollusk	NA	NA	NA	Escherichia coli (E. coli)	strain=1500	562	SAMN10784802	PRJNA516196	2019-09-23	Complete Genome	NA	GCA_008642415.1	GCF_008642415.1	4700	4481	NA	NA	Proteobacteria	Gammaproteobacteria	Enterobacterales	Enterobacteriaceae	Escherichia	4.83	0	50.72	3	4736377	4087	1610529	4736377	4736377	7	1554
ASM188315v1	Marine fish farm	NA	Australia: Tasmania	Salmo salar	NA	NA	NA	Yersinia ruckeri (enterobacteria)	strain=14/0125-1k	29486	SAMN04320427	PRJNA310959	2016-11-18	Contig	NA	GCA_001883155.1	GCF_001883155.1	3541	3324	NA	NA	Proteobacteria	Gammaproteobacteria	Enterobacterales	Yersiniaceae	Yersinia	3.78	0	47.63	80	271349	230	47272	140378	52903	1	1554
ASM169127v1	seawater	NA	USA: Massachusetts	NA	NA	NA	NA	Vibrio splendidus (g-proteobacteria)	strain=13B01	29497	SAMN04867921	PRJNA318805	2016-07-21	Scaffold	NA	GCA_001691275.1	GCF_001691275.1	4968	4763	NA	NA	Proteobacteria	Gammaproteobacteria	Vibrionales	Vibrionaceae	Vibrio	5.54	60	44.09	162	228055	200	34172	80732	23116	3	588
CRJUMX01_PRJEB31130_wgs.embl.gz	Sea lion	NA	Mexico	Zalophus californianus	NA	NA	NA	Escherichia coli (E. coli)	strain=13645	562	SAMEA5329581	PRJEB31130	2019-02-23	Contig	NA	GCA_900683365.1	GCF_900683365.1	4829	4454	NA	NA	Proteobacteria	Gammaproteobacteria	Enterobacterales	Enterobacteriaceae	Escherichia	4.75	0	50.67	241	193934	507	19721	62017	11534	2	1459
ASM28713v2	seawater on vibrio selective media	NA	USA: Massachusetts	NA	NA	NA	NA	Vibrio anguillarum (g-proteobacteria)	strain=12B09	55601	SAMN02470510	PRJNA164847	2016-09-16	Scaffold	NA	GCA_000287135.2	GCF_000287135.2	3773	3544	NA	NA	Proteobacteria	Gammaproteobacteria	Vibrionales	Vibrionaceae	Vibrio	4.1	52164	44.01	54	1767983	202	75883	1126015	376529	2	999
ASM318587v1	seawater	NA	United Kingdom	NA	NA	NA	50.16 N 5.10 W	Pseudomonas aeruginosa (g-proteobacteria)	strain=11987-2-5	287	SAMN09270742	PRJNA473071	2018-06-04	Contig	NA	GCA_003185875.1	GCF_003185875.1	6732	6444	NA	NA	Proteobacteria	Gammaproteobacteria	Pseudomonadales	Pseudomonadaceae	Pseudomonas	6.98	0	66.05	120	377658	204	58133	146935	46180	1	1537
ASM287275v1	Filtered Seawater, &gt;63 micron fraction	NA	USA: Massachusetts, Nahant, Canoe Cove	NA	NA	NA	NA	Vibrio cyclitrophicus (g-proteobacteria)	strain=10N.286.55.F10	47951	SAMN05418248	PRJNA328102	2018-01-11	Scaffold	NA	GCA_002872755.1	GCF_002872755.1	4494	4300	NA	NA	Proteobacteria	Gammaproteobacteria	Vibrionales	Vibrionaceae	Vibrio	5.02	22380	43.38	81	334950	219	62029	141261	55000	1	1488
ASM287264v1	Filtered Seawater, &gt;63 micron fraction	NA	USA: Massachusetts, Nahant, Canoe Cove	NA	NA	NA	NA	Vibrio cyclitrophicus (g-proteobacteria)	strain=10N.286.55.E8	47951	SAMN05418246	PRJNA328102	2018-01-11	Scaffold	NA	GCA_002872645.1	GCF_002872645.1	4436	4261	NA	NA	Proteobacteria	Gammaproteobacteria	Vibrionales	Vibrionaceae	Vibrio	4.94	12148	43.51	52	829358	204	94917	271669	58485	1	1465
ASM287256v1	Filtered Seawater, &gt;63 micron fraction	NA	USA: Massachusetts, Nahant, Canoe Cove	NA	NA	NA	NA	Vibrio cyclitrophicus (g-proteobacteria)	strain=10N.286.55.E6	47951	SAMN05418245	PRJNA328102	2018-01-11	Scaffold	NA	GCA_002872565.1	GCF_002872565.1	4408	4249	NA	NA	Proteobacteria	Gammaproteobacteria	Vibrionales	Vibrionaceae	Vibrio	4.94	14548	43.46	53	604636	207	93238	210442	67358	1	2265
ASM287253v1	Filtered Seawater, &gt;63 micron fraction	NA	USA: Massachusetts, Nahant, Canoe Cove	NA	NA	NA	NA	Vibrio lentus (g-proteobacteria)	strain=10N.286.55.E1	136468	SAMN05418242	PRJNA328102	2018-01-11	Scaffold	NA	GCA_002872535.1	GCF_002872535.1	5147	4937	NA	NA	Proteobacteria	Gammaproteobacteria	Vibrionales	Vibrionaceae	Vibrio	5.78	9975	43.89	53	732498	201	109043	284119	74418	3	1460
ASM287269v1	Filtered Seawater, &gt;63 micron fraction	NA	USA: Massachusetts, Nahant, Canoe Cove	NA	NA	NA	NA	Vibrio cyclitrophicus (g-proteobacteria)	strain=10N.286.55.C7	47951	SAMN05418241	PRJNA328102	2018-01-11	Scaffold	NA	GCA_002872695.1	GCF_002872695.1	5049	4624	NA	NA	Proteobacteria	Gammaproteobacteria	Vibrionales	Vibrionaceae	Vibrio	5.41	71536	42.92	458	418338	202	11819	94565	15877	4	808
ASM287270v1	Filtered Seawater, &gt;63 micron fraction	NA	USA: Massachusetts, Nahant, Canoe Cove	NA	NA	NA	NA	Vibrio cyclitrophicus (g-proteobacteria)	strain=10N.286.55.C4	47951	SAMN05418240	PRJNA328102	2018-01-11	Scaffold	NA	GCA_002872705.1	GCF_002872705.1	4416	4242	NA	NA	Proteobacteria	Gammaproteobacteria	Vibrionales	Vibrionaceae	Vibrio	4.95	12796	43.46	73	544593	207	67742	158265	51917	1	1488
ASM287262v1	Filtered Seawater, &gt;63 micron fraction	NA	USA: Massachusetts, Nahant, Canoe Cove	NA	NA	NA	NA	Vibrio cyclitrophicus (g-proteobacteria)	strain=10N.286.55.C3	47951	SAMN05418239	PRJNA328102	2018-01-11	Scaffold	NA	GCA_002872625.1	GCF_002872625.1	4405	4214	NA	NA	Proteobacteria	Gammaproteobacteria	Vibrionales	Vibrionaceae	Vibrio	4.91	15661	43.5	181	179484	202	27134	51921	17636	1	1566
ASM287261v1	Filtered Seawater, &gt;63 micron fraction	NA	USA: Massachusetts, Nahant, Canoe Cove	NA	NA	NA	NA	Vibrio lentus (g-proteobacteria)	strain=10N.286.55.C2	136468	SAMN05418238	PRJNA328102	2018-01-11	Scaffold	NA	GCA_002872615.1	GCF_002872615.1	4691	4350	NA	NA	Proteobacteria	Gammaproteobacteria	Vibrionales	Vibrionaceae	Vibrio	5.1	21447	43.81	203	283531	201	25136	74690	17625	1	1565
ASM287408v1	Filtered Seawater, &gt;63 micron fraction	NA	USA: Massachusetts, Nahant, Canoe Cove	NA	NA	NA	NA	Vibrio lentus (g-proteobacteria)	strain=10N.286.55.C12	136468	SAMN05418237	PRJNA328102	2018-01-11	Scaffold	NA	GCA_002874085.1	GCF_002874085.1	4920	4729	NA	NA	Proteobacteria	Gammaproteobacteria	Vibrionales	Vibrionaceae	Vibrio	5.53	18725	43.91	52	903203	204	106334	336751	80404	3	1465
ASM287403v1	Filtered Seawater, &gt;63 micron fraction	NA	USA: Massachusetts, Nahant, Canoe Cove	NA	NA	NA	NA	Vibrio cyclitrophicus (g-proteobacteria)	strain=10N.286.55.C10	47951	SAMN05418235	PRJNA328102	2018-01-11	Scaffold	NA	GCA_002874035.1	GCF_002874035.1	4342	4153	NA	NA	Proteobacteria	Gammaproteobacteria	Vibrionales	Vibrionaceae	Vibrio	4.89	31786	43.31	54	1010403	202	90553	249085	60344	1	1566
ASM287407v1	Filtered Seawater, &gt;63 micron fraction	NA	USA: Massachusetts, Nahant, Canoe Cove	NA	NA	NA	NA	Vibrio lentus (g-proteobacteria)	strain=10N.286.55.C1	136468	SAMN05418234	PRJNA328102	2018-01-11	Scaffold	NA	GCA_002874075.1	GCF_002874075.1	4701	4353	NA	NA	Proteobacteria	Gammaproteobacteria	Vibrionales	Vibrionaceae	Vibrio	5.11	23023	43.8	198	283648	202	25803	76614	17453	1	1565
ASM287401v1	Filtered Seawater, &gt;63 micron fraction	NA	USA: Massachusetts, Nahant, Canoe Cove	NA	NA	NA	NA	Vibrio cyclitrophicus (g-proteobacteria)	strain=10N.286.55.B4	47951	SAMN05418233	PRJNA328102	2018-01-11	Scaffold	NA	GCA_002874015.1	GCF_002874015.1	4387	4198	NA	NA	Proteobacteria	Gammaproteobacteria	Vibrionales	Vibrionaceae	Vibrio	4.91	15950	43.46	68	609331	208	72230	217598	78656	3	1566
ASM287497v1	Filtered Seawater, &gt;63 micron fraction	NA	USA: Massachusetts, Nahant, Canoe Cove	NA	NA	NA	NA	Vibrio cyclitrophicus (g-proteobacteria)	strain=10N.286.55.A5	47951	SAMN05418232	PRJNA328102	2018-01-11	Scaffold	NA	GCA_002874975.1	GCF_002874975.1	4430	4261	NA	NA	Proteobacteria	Gammaproteobacteria	Vibrionales	Vibrionaceae	Vibrio	4.93	12124	43.5	57	831501	211	86568	213786	57095	2	808
ASM287399v1	Filtered Seawater, &gt;63 micron fraction	NA	USA: Massachusetts, Nahant, Canoe Cove	NA	NA	NA	NA	Vibrio lentus (g-proteobacteria)	strain=10N.286.55.A2	136468	SAMN05418231	PRJNA328102	2018-01-11	Scaffold	NA	GCA_002873995.1	GCF_002873995.1	4709	4355	NA	NA	Proteobacteria	Gammaproteobacteria	Vibrionales	Vibrionaceae	Vibrio	5.11	19402	43.83	205	283632	202	24902	75091	19525	1	1464
ASM287396v1	Filtered Seawater, &gt;63 micron fraction	NA	USA: Massachusetts, Nahant, Canoe Cove	NA	NA	NA	NA	Vibrio cyclitrophicus (g-proteobacteria)	strain=10N.286.55.A12	47951	SAMN05418230	PRJNA328102	2018-01-11	Scaffold	NA	GCA_002873965.1	GCF_002873965.1	4403	4223	NA	NA	Proteobacteria	Gammaproteobacteria	Vibrionales	Vibrionaceae	Vibrio	4.93	18769	43.41	96	394999	203	51375	145847	43442	1	2311
ASM287395v1	Filtered Seawater, &gt;63 micron fraction	NA	USA: Massachusetts, Nahant, Canoe Cove	NA	NA	NA	NA	Vibrio lentus (g-proteobacteria)	strain=10N.286.55.A1	136468	SAMN05418229	PRJNA328102	2018-01-11	Scaffold	NA	GCA_002873955.1	GCF_002873955.1	5148	4937	NA	NA	Proteobacteria	Gammaproteobacteria	Vibrionales	Vibrionaceae	Vibrio	5.78	9226	43.89	100	386205	204	57772	147902	49282	1	1565
ASM287486v1	Filtered Seawater, &gt;63 micron fraction	NA	USA: Massachusetts, Nahant, Canoe Cove	NA	NA	NA	NA	Vibrio lentus (g-proteobacteria)	strain=10N.286.54.F7	136468	SAMN05418226	PRJNA328102	2018-01-11	Scaffold	NA	GCA_002874865.1	GCF_002874865.1	5143	4932	NA	NA	Proteobacteria	Gammaproteobacteria	Vibrionales	Vibrionaceae	Vibrio	5.78	13943	43.86	85	366321	206	68000	157542	56924	2	1565
ASM287487v1	Filtered Seawater, &gt;63 micron fraction	NA	USA: Massachusetts, Nahant, Canoe Cove	NA	NA	NA	NA	Vibrio lentus (g-proteobacteria)	strain=10N.286.54.F6	136468	SAMN05418225	PRJNA328102	2018-01-11	Scaffold	NA	GCA_002874875.1	GCF_002874875.1	5195	4936	NA	NA	Proteobacteria	Gammaproteobacteria	Vibrionales	Vibrionaceae	Vibrio	5.79	23800	43.79	269	163838	222	21524	54354	12393	1	1468
ASM287490v1	Filtered Seawater, &gt;63 micron fraction	NA	USA: Massachusetts, Nahant, Canoe Cove	NA	NA	NA	NA	Vibrio cyclitrophicus (g-proteobacteria)	strain=10N.286.54.F4	47951	SAMN05418224	PRJNA328102	2018-01-11	Scaffold	NA	GCA_002874905.1	GCF_002874905.1	4483	4293	NA	NA	Proteobacteria	Gammaproteobacteria	Vibrionales	Vibrionaceae	Vibrio	5.01	20767	43.39	146	212225	202	34291	75978	22313	1	1566
ASM287479v1	Filtered Seawater, &gt;63 micron fraction	NA	USA: Massachusetts, Nahant, Canoe Cove	NA	NA	NA	NA	Vibrio splendidus (g-proteobacteria)	strain=10N.286.54.F3	29497	SAMN05418223	PRJNA328102	2018-01-11	Scaffold	NA	GCA_002874795.1	GCF_002874795.1	5238	4972	NA	NA	Proteobacteria	Gammaproteobacteria	Vibrionales	Vibrionaceae	Vibrio	5.85	20935	44.06	232	186639	206	25207	61368	15505	1	1565
ASM287484v1	Filtered Seawater, &gt;63 micron fraction	NA	USA: Massachusetts, Nahant, Canoe Cove	NA	NA	NA	NA	Vibrio cyclitrophicus (g-proteobacteria)	strain=10N.286.54.F2	47951	SAMN05418222	PRJNA328102	2018-01-11	Scaffold	NA	GCA_002874845.1	GCF_002874845.1	4353	4187	NA	NA	Proteobacteria	Gammaproteobacteria	Vibrionales	Vibrionaceae	Vibrio	4.87	12355	43.52	75	417946	204	64902	177515	57394	1	2280
ASM287390v1	Filtered Seawater, &gt;63 micron fraction	NA	USA: Massachusetts, Nahant, Canoe Cove	NA	NA	NA	NA	Vibrio cyclitrophicus (g-proteobacteria)	strain=10N.286.54.E8	47951	SAMN05418221	PRJNA328102	2018-01-11	Scaffold	NA	GCA_002873905.1	GCF_002873905.1	4401	4219	NA	NA	Proteobacteria	Gammaproteobacteria	Vibrionales	Vibrionaceae	Vibrio	4.94	15761	43.4	71	600168	202	69592	179669	62880	2	2202
ASM287389v1	Filtered Seawater, &gt;63 micron fraction	NA	USA: Massachusetts, Nahant, Canoe Cove	NA	NA	NA	NA	Vibrio lentus (g-proteobacteria)	strain=10N.286.54.E7	136468	SAMN05418220	PRJNA328102	2018-01-11	Scaffold	NA	GCA_002873895.1	GCF_002873895.1	5143	4944	NA	NA	Proteobacteria	Gammaproteobacteria	Vibrionales	Vibrionaceae	Vibrio	5.78	13217	43.87	60	732103	218	96340	289374	73326	3	1565
ASM287476v1	Filtered Seawater, &gt;63 micron fraction	NA	USA: Massachusetts, Nahant, Canoe Cove	NA	NA	NA	NA	Vibrio cyclitrophicus (g-proteobacteria)	strain=10N.286.54.E5	47951	SAMN05418219	PRJNA328102	2018-01-11	Scaffold	NA	GCA_002874765.1	GCF_002874765.1	4437	4258	NA	NA	Proteobacteria	Gammaproteobacteria	Vibrionales	Vibrionaceae	Vibrio	4.98	10017	43.45	56	920620	202	88848	281596	62622	2	1566
ASM287393v1	Filtered Seawater, &gt;63 micron fraction	NA	USA: Massachusetts, Nahant, Canoe Cove	NA	NA	NA	NA	Vibrio cyclitrophicus (g-proteobacteria)	strain=10N.286.54.E4	47951	SAMN05418218	PRJNA328102	2018-01-11	Scaffold	NA	GCA_002873935.1	GCF_002873935.1	4407	4213	NA	NA	Proteobacteria	Gammaproteobacteria	Vibrionales	Vibrionaceae	Vibrio	4.94	15952	43.48	46	538517	207	107400	274458	85092	1	1566
ASM287478v1	Filtered Seawater, &gt;63 micron fraction	NA	USA: Massachusetts, Nahant, Canoe Cove	NA	NA	NA	NA	Vibrio lentus (g-proteobacteria)	strain=10N.286.54.E12	136468	SAMN05418217	PRJNA328102	2018-01-11	Scaffold	NA	GCA_002874785.1	GCF_002874785.1	5133	4937	NA	NA	Proteobacteria	Gammaproteobacteria	Vibrionales	Vibrionaceae	Vibrio	5.78	10559	43.89	108	328399	209	53481	102826	37601	1	1565
ASM287381v1	Filtered Seawater, &gt;63 micron fraction	NA	USA: Massachusetts, Nahant, Canoe Cove	NA	NA	NA	NA	Vibrio cyclitrophicus (g-proteobacteria)	strain=10N.286.54.E11	47951	SAMN05418216	PRJNA328102	2018-01-11	Scaffold	NA	GCA_002873815.1	GCF_002873815.1	4478	4276	NA	NA	Proteobacteria	Gammaproteobacteria	Vibrionales	Vibrionaceae	Vibrio	4.98	22374	43.36	170	199636	205	29309	63609	20813	1	2291
ASM287387v1	Filtered Seawater, &gt;63 micron fraction	NA	USA: Massachusetts, Nahant, Canoe Cove	NA	NA	NA	NA	Vibrio lentus (g-proteobacteria)	strain=10N.286.54.E1	136468	SAMN05418215	PRJNA328102	2018-01-11	Scaffold	NA	GCA_002873875.1	GCF_002873875.1	5149	4936	NA	NA	Proteobacteria	Gammaproteobacteria	Vibrionales	Vibrionaceae	Vibrio	5.79	17397	43.83	50	1018689	207	115784	353816	81462	2	1566
ASM287382v1	Filtered Seawater, &gt;63 micron fraction	NA	USA: Massachusetts, Nahant, Canoe Cove	NA	NA	NA	NA	Vibrio cyclitrophicus (g-proteobacteria)	strain=10N.286.54.C7	47951	SAMN05418213	PRJNA328102	2018-01-11	Scaffold	NA	GCA_002873825.1	GCF_002873825.1	4478	4302	NA	NA	Proteobacteria	Gammaproteobacteria	Vibrionales	Vibrionaceae	Vibrio	5.03	16381	43.36	88	286497	212	57116	131651	41661	1	1566
ASM287469v1	Filtered Seawater, &gt;63 micron fraction	NA	USA: Massachusetts, Nahant, Canoe Cove	NA	NA	NA	NA	Vibrio lentus (g-proteobacteria)	strain=10N.286.54.B8	136468	SAMN05418211	PRJNA328102	2018-01-11	Scaffold	NA	GCA_002874695.1	GCF_002874695.1	5150	4936	NA	NA	Proteobacteria	Gammaproteobacteria	Vibrionales	Vibrionaceae	Vibrio	5.78	13847	43.86	68	658208	201	85034	228952	62373	4	1462
ASM287468v1	Filtered Seawater, &gt;63 micron fraction	NA	USA: Massachusetts, Nahant, Canoe Cove	NA	NA	NA	NA	Vibrio lentus (g-proteobacteria)	strain=10N.286.54.B1	136468	SAMN05418210	PRJNA328102	2018-01-11	Scaffold	NA	GCA_002874685.1	GCF_002874685.1	5141	4936	NA	NA	Proteobacteria	Gammaproteobacteria	Vibrionales	Vibrionaceae	Vibrio	5.79	16051	43.84	38	800064	233	152245	470335	81705	2	1565
ASM287385v1	Filtered Seawater, &gt;63 micron fraction	NA	USA: Massachusetts, Nahant, Canoe Cove	NA	NA	NA	NA	Vibrio lentus (g-proteobacteria)	strain=10N.286.54.A8	136468	SAMN05418209	PRJNA328102	2018-01-11	Scaffold	NA	GCA_002873855.1	GCF_002873855.1	5142	4935	NA	NA	Proteobacteria	Gammaproteobacteria	Vibrionales	Vibrionaceae	Vibrio	5.78	11603	43.87	95	470359	201	60831	147638	51687	2	1565
ASM287379v1	Filtered Seawater, &gt;63 micron fraction	NA	USA: Massachusetts, Nahant, Canoe Cove	NA	NA	NA	NA	Vibrio lentus (g-proteobacteria)	strain=10N.286.54.A6	136468	SAMN05418208	PRJNA328102	2018-01-11	Scaffold	NA	GCA_002873795.1	GCF_002873795.1	5147	4938	NA	NA	Proteobacteria	Gammaproteobacteria	Vibrionales	Vibrionaceae	Vibrio	5.78	10278	43.89	53	509163	207	109063	294458	64216	2	1565
ASM287465v1	Filtered Seawater, &gt;63 micron fraction	NA	USA: Massachusetts, Nahant, Canoe Cove	NA	NA	NA	NA	Vibrio lentus (g-proteobacteria)	strain=10N.286.54.A11	136468	SAMN05418207	PRJNA328102	2018-01-11	Scaffold	NA	GCA_002874655.1	GCF_002874655.1	5137	4938	NA	NA	Proteobacteria	Gammaproteobacteria	Vibrionales	Vibrionaceae	Vibrio	5.78	11626	43.88	64	720683	231	90277	259021	61763	2	1565
ASM287464v1	Filtered Seawater, &gt;63 micron fraction	NA	USA: Massachusetts, Nahant, Canoe Cove	NA	NA	NA	NA	Vibrio breoganii (g-proteobacteria)	strain=10N.286.54.A10	553239	SAMN05418206	PRJNA328102	2018-01-11	Scaffold	NA	GCA_002874645.1	GCF_002874645.1	3803	3636	NA	NA	Proteobacteria	Gammaproteobacteria	Vibrionales	Vibrionaceae	Vibrio	4.17	27968	44.79	138	158425	224	30229	71826	21113	1	1563
ASM287375v1	Filtered Seawater, &gt;63 micron fraction	NA	USA: Massachusetts, Nahant, Canoe Cove	NA	NA	NA	NA	Vibrio lentus (g-proteobacteria)	strain=10N.286.54.A1	136468	SAMN05418205	PRJNA328102	2018-01-11	Scaffold	NA	GCA_002873755.1	GCF_002873755.1	5147	4939	NA	NA	Proteobacteria	Gammaproteobacteria	Vibrionales	Vibrionaceae	Vibrio	5.78	14065	43.86	51	660619	221	113400	335946	65011	1	1565
ASM287371v1	Filtered Seawater, 5-63 micron fraction	NA	USA: Massachusetts, Nahant, Canoe Cove	NA	NA	NA	NA	Vibrio breoganii (g-proteobacteria)	strain=10N.286.52.F9	553239	SAMN05418204	PRJNA328102	2018-01-11	Scaffold	NA	GCA_002873715.1	GCF_002873715.1	3781	3591	NA	NA	Proteobacteria	Gammaproteobacteria	Vibrionales	Vibrionaceae	Vibrio	4.15	36937	44.66	153	356195	201	27153	77513	17231	2	1563
ASM287374v1	Filtered Seawater, 5-63 micron fraction	NA	USA: Massachusetts, Nahant, Canoe Cove	NA	NA	NA	NA	Vibrio cyclitrophicus (g-proteobacteria)	strain=10N.286.52.F6	47951	SAMN05418203	PRJNA328102	2018-01-11	Scaffold	NA	GCA_002873745.1	GCF_002873745.1	4414	4230	NA	NA	Proteobacteria	Gammaproteobacteria	Vibrionales	Vibrionaceae	Vibrio	4.95	11007	43.47	65	608829	203	76154	210984	70269	1	1566
ASM287373v1	Filtered Seawater, 5-63 micron fraction	NA	USA: Massachusetts, Nahant, Canoe Cove	NA	NA	NA	NA	Vibrio splendidus (g-proteobacteria)	strain=10N.286.52.F10	29497	SAMN05418202	PRJNA328102	2018-01-11	Scaffold	NA	GCA_002873735.1	GCF_002873735.1	4951	4763	NA	NA	Proteobacteria	Gammaproteobacteria	Vibrionales	Vibrionaceae	Vibrio	5.54	21486	43.93	56	718927	203	99002	267294	77584	4	1565
ASM287455v1	Filtered Seawater, 5-63 micron fraction	NA	USA: Massachusetts, Nahant, Canoe Cove	NA	NA	NA	NA	Vibrio lentus (g-proteobacteria)	strain=10N.286.52.E10	136468	SAMN05418200	PRJNA328102	2018-01-11	Scaffold	NA	GCA_002874555.1	GCF_002874555.1	5062	4803	NA	NA	Proteobacteria	Gammaproteobacteria	Vibrionales	Vibrionaceae	Vibrio	5.61	843	43.95	88	1015362	232	63736	253893	80721	2	1566
ASM287369v1	Filtered Seawater, 5-63 micron fraction	NA	USA: Massachusetts, Nahant, Canoe Cove	NA	NA	NA	NA	Vibrio splendidus (g-proteobacteria)	strain=10N.286.52.C6	29497	SAMN05418199	PRJNA328102	2018-01-11	Scaffold	NA	GCA_002873695.1	GCF_002873695.1	5057	4802	NA	NA	Proteobacteria	Gammaproteobacteria	Vibrionales	Vibrionaceae	Vibrio	5.65	21983	43.91	143	331167	209	39486	91313	32375	4	1465
ASM287451v1	Filtered Seawater, 5-63 micron fraction	NA	USA: Massachusetts, Nahant, Canoe Cove	NA	NA	NA	NA	Vibrio lentus (g-proteobacteria)	strain=10N.286.52.B7	136468	SAMN05418194	PRJNA328102	2018-01-11	Scaffold	NA	GCA_002874515.1	GCF_002874515.1	4909	4741	NA	NA	Proteobacteria	Gammaproteobacteria	Vibrionales	Vibrionaceae	Vibrio	5.54	9892	43.9	84	459615	206	65941	146886	72979	1	1566
ASM287364v1	Filtered Seawater, 5-63 micron fraction	NA	USA: Massachusetts, Nahant, Canoe Cove	NA	NA	NA	NA	Vibrio splendidus (g-proteobacteria)	strain=10N.286.52.B4	29497	SAMN05418193	PRJNA328102	2018-01-11	Scaffold	NA	GCA_002873645.1	GCF_002873645.1	5411	5056	NA	NA	Proteobacteria	Gammaproteobacteria	Vibrionales	Vibrionaceae	Vibrio	5.95	29150	43.8	171	405151	203	34792	123536	26788	3	1565
ASM287356v1	Filtered Seawater, 5-63 micron fraction	NA	USA: Massachusetts, Nahant, Canoe Cove	NA	NA	NA	NA	Vibrio splendidus (g-proteobacteria)	strain=10N.286.51.F2	29497	SAMN05418192	PRJNA328102	2018-01-11	Scaffold	NA	GCA_002873565.1	GCF_002873565.1	4821	4615	NA	NA	Proteobacteria	Gammaproteobacteria	Vibrionales	Vibrionaceae	Vibrio	5.39	22231	43.97	158	293481	202	34083	76710	26495	1	1566
ASM287851v1	Filtered Seawater, 5-63 micron fraction	NA	USA: Massachusetts, Nahant, Canoe Cove	NA	NA	NA	NA	Vibrio lentus (g-proteobacteria)	strain=10N.286.51.F12	136468	SAMN05418191	PRJNA328102	2018-01-11	Scaffold	NA	GCA_002878515.1	GCF_002878515.1	5253	4998	NA	NA	Proteobacteria	Gammaproteobacteria	Vibrionales	Vibrionaceae	Vibrio	5.81	17652	43.89	166	272381	208	35016	108023	31213	2	1465
ASM287355v1	Filtered Seawater, 5-63 micron fraction	NA	USA: Massachusetts, Nahant, Canoe Cove	NA	NA	NA	NA	Vibrio lentus (g-proteobacteria)	strain=10N.286.51.C2	136468	SAMN05418190	PRJNA328102	2018-01-11	Scaffold	NA	GCA_002873555.1	GCF_002873555.1	4771	4436	NA	NA	Proteobacteria	Gammaproteobacteria	Vibrionales	Vibrionaceae	Vibrio	5.19	21395	43.78	215	263680	207	24127	67518	16349	1	1566
ASM287448v1	Filtered Seawater, 5-63 micron fraction	NA	USA: Massachusetts, Nahant, Canoe Cove	NA	NA	NA	NA	Vibrio lentus (g-proteobacteria)	strain=10N.286.51.B9	136468	SAMN05418189	PRJNA328102	2018-01-11	Scaffold	NA	GCA_002874485.1	GCF_002874485.1	5142	4921	NA	NA	Proteobacteria	Gammaproteobacteria	Vibrionales	Vibrionaceae	Vibrio	5.76	21781	43.76	45	856063	201	128102	304360	95172	2	1566
ASM287359v1	Filtered Seawater, 5-63 micron fraction	NA	USA: Massachusetts, Nahant, Canoe Cove	NA	NA	NA	NA	Vibrio breoganii (g-proteobacteria)	strain=10N.286.51.B5	553239	SAMN05418187	PRJNA328102	2018-01-11	Scaffold	NA	GCA_002873595.1	GCF_002873595.1	3755	3591	NA	NA	Proteobacteria	Gammaproteobacteria	Vibrionales	Vibrionaceae	Vibrio	4.13	25521	44.82	143	251914	258	28906	84458	19196	1	1563
ASM287351v1	Filtered Seawater, 5-63 micron fraction	NA	USA: Massachusetts, Nahant, Canoe Cove	NA	NA	NA	NA	Vibrio cyclitrophicus (g-proteobacteria)	strain=10N.286.51.B1	47951	SAMN05418186	PRJNA328102	2018-01-11	Scaffold	NA	GCA_002873515.1	GCF_002873515.1	4436	4262	NA	NA	Proteobacteria	Gammaproteobacteria	Vibrionales	Vibrionaceae	Vibrio	5.01	17532	43.35	61	564421	207	82201	235249	67402	1	1566
ASM287447v1	Filtered Seawater, 5-63 micron fraction	NA	USA: Massachusetts, Nahant, Canoe Cove	NA	NA	NA	NA	Vibrio breoganii (g-proteobacteria)	strain=10N.286.51.A9	553239	SAMN05418185	PRJNA328102	2018-01-11	Scaffold	NA	GCA_002874475.1	GCF_002874475.1	3719	3558	NA	NA	Proteobacteria	Gammaproteobacteria	Vibrionales	Vibrionaceae	Vibrio	4.09	39665	44.7	163	188670	202	25069	61234	16375	1	1565
ASM287352v1	Filtered Seawater, 5-63 micron fraction	NA	USA: Massachusetts, Nahant, Canoe Cove	NA	NA	NA	NA	Vibrio breoganii (g-proteobacteria)	strain=10N.286.51.A7	553239	SAMN05418184	PRJNA328102	2018-01-11	Scaffold	NA	GCA_002873525.1	GCF_002873525.1	3828	3634	NA	NA	Proteobacteria	Gammaproteobacteria	Vibrionales	Vibrionaceae	Vibrio	4.19	46536	44.56	172	190675	201	24384	70859	17520	2	1463
ASM287853v1	Filtered Seawater, 5-63 micron fraction	NA	USA: Massachusetts, Nahant, Canoe Cove	NA	NA	NA	NA	Vibrio breoganii (g-proteobacteria)	strain=10N.286.51.A6	553239	SAMN05418183	PRJNA328102	2018-01-11	Scaffold	NA	GCA_002878535.1	GCF_002878535.1	3834	3652	NA	NA	Proteobacteria	Gammaproteobacteria	Vibrionales	Vibrionaceae	Vibrio	4.18	979	44.98	140	257069	212	29879	72447	19488	1	1563
ASM287347v1	Filtered Seawater, 5-63 micron fraction	NA	USA: Massachusetts, Nahant, Canoe Cove	NA	NA	NA	NA	Vibrio lentus (g-proteobacteria)	strain=10N.286.51.A1	136468	SAMN05418182	PRJNA328102	2018-01-11	Scaffold	NA	GCA_002873475.1	GCF_002873475.1	5095	4895	NA	NA	Proteobacteria	Gammaproteobacteria	Vibrionales	Vibrionaceae	Vibrio	5.71	21037	43.9	59	875401	201	96817	289450	58879	1	1566
ASM287348v1	Filtered Seawater, 1-5 micron fraction	NA	USA: Massachusetts, Nahant, Canoe Cove	NA	NA	NA	NA	Vibrio splendidus (g-proteobacteria)	strain=10N.286.49.F5	29497	SAMN05418181	PRJNA328102	2018-01-11	Scaffold	NA	GCA_002873485.1	GCF_002873485.1	4763	4579	NA	NA	Proteobacteria	Gammaproteobacteria	Vibrionales	Vibrionaceae	Vibrio	5.32	13170	44.05	217	174962	206	24495	53638	18198	1	1566
ASM287444v1	Filtered Seawater, 1-5 micron fraction	NA	USA: Massachusetts, Nahant, Canoe Cove	NA	NA	NA	NA	Vibrio lentus (g-proteobacteria)	strain=10N.286.49.F11	136468	SAMN05418180	PRJNA328102	2018-01-11	Scaffold	NA	GCA_002874445.1	GCF_002874445.1	5121	4856	NA	NA	Proteobacteria	Gammaproteobacteria	Vibrionales	Vibrionaceae	Vibrio	5.66	1118	43.95	108	1056383	203	52390	335536	78767	2	1566
ASM287345v1	Filtered Seawater, 1-5 micron fraction	NA	USA: Massachusetts, Nahant, Canoe Cove	NA	NA	NA	NA	Vibrio splendidus (g-proteobacteria)	strain=10N.286.49.F1	29497	SAMN05418179	PRJNA328102	2018-01-11	Scaffold	NA	GCA_002873455.1	GCF_002873455.1	4826	4601	NA	NA	Proteobacteria	Gammaproteobacteria	Vibrionales	Vibrionaceae	Vibrio	5.37	176	43.66	54	574117	206	99507	373616	104888	6	1465
ASM287343v1	Filtered Seawater, 1-5 micron fraction	NA	USA: Massachusetts, Nahant, Canoe Cove	NA	NA	NA	NA	Vibrio breoganii (g-proteobacteria)	strain=10N.286.49.E9	553239	SAMN05418178	PRJNA328102	2018-01-11	Scaffold	NA	GCA_002873435.1	GCF_002873435.1	3721	3553	NA	NA	Proteobacteria	Gammaproteobacteria	Vibrionales	Vibrionaceae	Vibrio	4.08	28534	44.82	124	328631	203	32933	72839	23604	1	1563
ASM287340v1	Filtered Seawater, 1-5 micron fraction	NA	USA: Massachusetts, Nahant, Canoe Cove	NA	NA	NA	NA	Vibrio cyclitrophicus (g-proteobacteria)	strain=10N.286.49.E3	47951	SAMN05418177	PRJNA328102	2018-01-11	Scaffold	NA	GCA_002873405.1	GCF_002873405.1	4438	4225	NA	NA	Proteobacteria	Gammaproteobacteria	Vibrionales	Vibrionaceae	Vibrio	5	40595	43.18	57	543999	205	87711	249698	75116	2	2182
ASM287337v1	Filtered Seawater, 1-5 micron fraction	NA	USA: Massachusetts, Nahant, Canoe Cove	NA	NA	NA	NA	Vibrio cyclitrophicus (g-proteobacteria)	strain=10N.286.49.E10	47951	SAMN05418176	PRJNA328102	2018-01-11	Scaffold	NA	GCA_002873375.1	GCF_002873375.1	4596	4374	NA	NA	Proteobacteria	Gammaproteobacteria	Vibrionales	Vibrionaceae	Vibrio	5.08	19202	43.31	87	410495	207	58438	204917	52364	2	808
ASM287443v1	Filtered Seawater, 1-5 micron fraction	NA	USA: Massachusetts, Nahant, Canoe Cove	NA	NA	NA	NA	Vibrio lentus (g-proteobacteria)	strain=10N.286.49.C5	136468	SAMN05418175	PRJNA328102	2018-01-11	Scaffold	NA	GCA_002874435.1	GCF_002874435.1	5233	5015	NA	NA	Proteobacteria	Gammaproteobacteria	Vibrionales	Vibrionaceae	Vibrio	5.84	28146	43.78	50	884504	212	116720	314440	80656	2	2165
ASM287438v1	Filtered Seawater, 1-5 micron fraction	NA	USA: Massachusetts, Nahant, Canoe Cove	NA	NA	NA	NA	Vibrio cyclitrophicus (g-proteobacteria)	strain=10N.286.49.B9	47951	SAMN05418173	PRJNA328102	2018-01-11	Scaffold	NA	GCA_002874385.1	GCF_002874385.1	4563	4364	NA	NA	Proteobacteria	Gammaproteobacteria	Vibrionales	Vibrionaceae	Vibrio	5.13	14589	43.23	57	752038	216	90018	230322	83301	1	1565
ASM287328v1	Filtered Seawater, 1-5 micron fraction	NA	USA: Massachusetts, Nahant, Canoe Cove	NA	NA	NA	NA	Vibrio cyclitrophicus (g-proteobacteria)	strain=10N.286.49.B11	47951	SAMN05418171	PRJNA328102	2018-01-11	Scaffold	NA	GCA_002873285.1	GCF_002873285.1	4410	4241	NA	NA	Proteobacteria	Gammaproteobacteria	Vibrionales	Vibrionaceae	Vibrio	4.93	7635	43.51	62	837283	209	79549	531668	78432	2	871
ASM287334v1	Filtered Seawater, 1-5 micron fraction	NA	USA: Massachusetts, Nahant, Canoe Cove	NA	NA	NA	NA	Vibrio cyclitrophicus (g-proteobacteria)	strain=10N.286.49.A5	47951	SAMN05418169	PRJNA328102	2018-01-11	Scaffold	NA	GCA_002873345.1	GCF_002873345.1	4415	4229	NA	NA	Proteobacteria	Gammaproteobacteria	Vibrionales	Vibrionaceae	Vibrio	4.94	16047	43.46	64	938349	209	77153	249964	73649	2	1488
ASM287326v1	Filtered Seawater, 1-5 micron fraction	NA	USA: Massachusetts, Nahant, Canoe Cove	NA	NA	NA	NA	Vibrio lentus (g-proteobacteria)	strain=10N.286.49.A12	136468	SAMN05418168	PRJNA328102	2018-01-11	Scaffold	NA	GCA_002873265.1	GCF_002873265.1	5078	4844	NA	NA	Proteobacteria	Gammaproteobacteria	Vibrionales	Vibrionaceae	Vibrio	5.65	16954	43.89	63	447608	218	89698	191279	57451	1	1566
ASM287437v1	Filtered Seawater, 1-5 micron fraction	NA	USA: Massachusetts, Nahant, Canoe Cove	NA	NA	NA	NA	Enterovibrio norvegicus (g-proteobacteria)	strain=10N.286.48.F3	188144	SAMN05418166	PRJNA328102	2018-01-11	Scaffold	NA	GCA_002874375.1	GCF_002874375.1	5109	4900	NA	NA	Proteobacteria	Gammaproteobacteria	Vibrionales	Vibrionaceae	Enterovibrio	5.7	29562	47.46	218	217062	203	26134	80580	20261	1	1557
ASM287855v1	Filtered Seawater, 1-5 micron fraction	NA	USA: Massachusetts, Nahant, Canoe Cove	NA	NA	NA	NA	Vibrio splendidus (g-proteobacteria)	strain=10N.286.48.F2	29497	SAMN05418165	PRJNA328102	2018-01-11	Scaffold	NA	GCA_002878555.1	GCF_002878555.1	4888	4662	NA	NA	Proteobacteria	Gammaproteobacteria	Vibrionales	Vibrionaceae	Vibrio	5.45	34858	43.9	93	312613	207	58608	155817	47088	1	1565
ASM287323v1	Filtered Seawater, 1-5 micron fraction	NA	USA: Massachusetts, Nahant, Canoe Cove	NA	NA	NA	NA	Vibrio cyclitrophicus (g-proteobacteria)	strain=10N.286.48.E2	47951	SAMN05418163	PRJNA328102	2018-01-11	Scaffold	NA	GCA_002873235.1	GCF_002873235.1	4609	4378	NA	NA	Proteobacteria	Gammaproteobacteria	Vibrionales	Vibrionaceae	Vibrio	5.18	14037	43.36	73	527386	204	70898	220383	57134	1	2277
ASM287318v1	Filtered Seawater, 1-5 micron fraction	NA	USA: Massachusetts, Nahant, Canoe Cove	NA	NA	NA	NA	Vibrio lentus (g-proteobacteria)	strain=10N.286.48.A9	136468	SAMN05418160	PRJNA328102	2018-01-11	Scaffold	NA	GCA_002873185.1	GCF_002873185.1	4763	4400	NA	NA	Proteobacteria	Gammaproteobacteria	Vibrionales	Vibrionaceae	Vibrio	5.12	874	43.95	224	268465	201	22859	71272	18321	2	1565
ASM287430v1	Filtered Seawater, 1-5 micron fraction	NA	USA: Massachusetts, Nahant, Canoe Cove	NA	NA	NA	NA	Vibrio lentus (g-proteobacteria)	strain=10N.286.48.A4	136468	SAMN05418158	PRJNA328102	2018-01-11	Scaffold	NA	GCA_002874305.1	GCF_002874305.1	4825	4659	NA	NA	Proteobacteria	Gammaproteobacteria	Vibrionales	Vibrionaceae	Vibrio	5.41	141	44.08	40	773605	209	135307	419966	90505	2	1155
ASM287311v1	Filtered Seawater, 1-5 micron fraction	NA	USA: Massachusetts, Nahant, Canoe Cove	NA	NA	NA	NA	Vibrio lentus (g-proteobacteria)	strain=10N.286.48.A2	136468	SAMN05418157	PRJNA328102	2018-01-11	Scaffold	NA	GCA_002873115.1	GCF_002873115.1	4716	4346	NA	NA	Proteobacteria	Gammaproteobacteria	Vibrionales	Vibrionaceae	Vibrio	5.12	23767	43.76	196	210576	202	26131	76628	21086	3	1342
ASM287309v1	Filtered Seawater, 0.2-1 micron fraction	NA	USA: Massachusetts, Nahant, Canoe Cove	NA	NA	NA	NA	Vibrio cyclitrophicus (g-proteobacteria)	strain=10N.286.46.F8	47951	SAMN05418156	PRJNA328102	2018-01-11	Scaffold	NA	GCA_002873095.1	GCF_002873095.1	4389	4210	NA	NA	Proteobacteria	Gammaproteobacteria	Vibrionales	Vibrionaceae	Vibrio	4.96	21334	43.39	65	406769	221	76253	175850	49101	2	1566
ASM287307v1	Filtered Seawater, 0.2-1 micron fraction	NA	USA: Massachusetts, Nahant, Canoe Cove	NA	NA	NA	NA	Vibrio lentus (g-proteobacteria)	strain=10N.286.46.E8	136468	SAMN05418155	PRJNA328102	2018-01-11	Scaffold	NA	GCA_002873075.1	GCF_002873075.1	5394	5134	NA	NA	Proteobacteria	Gammaproteobacteria	Vibrionales	Vibrionaceae	Vibrio	5.99	252	44	72	989505	221	83167	326730	67963	2	1565
ASM287429v1	Filtered Seawater, 0.2-1 micron fraction	NA	USA: Massachusetts, Nahant, Canoe Cove	NA	NA	NA	NA	Vibrio breoganii (g-proteobacteria)	strain=10N.286.46.E1	553239	SAMN05418153	PRJNA328102	2018-01-11	Scaffold	NA	GCA_002874295.1	GCF_002874295.1	3769	3609	NA	NA	Proteobacteria	Gammaproteobacteria	Vibrionales	Vibrionaceae	Vibrio	4.13	20004	44.88	160	199952	203	25825	71770	16750	2	1483
ASM287433v1	Filtered Seawater, 0.2-1 micron fraction	NA	USA: Massachusetts, Nahant, Canoe Cove	NA	NA	NA	NA	Vibrio splendidus (g-proteobacteria)	strain=10N.286.46.C9	29497	SAMN05418152	PRJNA328102	2018-01-11	Scaffold	NA	GCA_002874335.1	GCF_002874335.1	4814	4636	NA	NA	Proteobacteria	Gammaproteobacteria	Vibrionales	Vibrionaceae	Vibrio	5.39	20781	43.94	76	403590	202	70949	213151	53152	1	1565
ASM287303v1	Filtered Seawater, 0.2-1 micron fraction	NA	USA: Massachusetts, Nahant, Canoe Cove	NA	NA	NA	NA	Enterovibrio norvegicus (g-proteobacteria)	strain=10N.286.46.C4	188144	SAMN05418151	PRJNA328102	2018-01-11	Scaffold	NA	GCA_002873035.1	GCF_002873035.1	4827	4662	NA	NA	Proteobacteria	Gammaproteobacteria	Vibrionales	Vibrionaceae	Enterovibrio	5.47	47658	47.34	129	298145	210	42427	106389	38895	1	1557
ASM287297v1	Filtered Seawater, 0.2-1 micron fraction	NA	USA: Massachusetts, Nahant, Canoe Cove	NA	NA	NA	NA	Enterovibrio norvegicus (g-proteobacteria)	strain=10N.286.46.C3	188144	SAMN05418150	PRJNA328102	2018-01-11	Scaffold	NA	GCA_002872975.1	GCF_002872975.1	4894	4699	NA	NA	Proteobacteria	Gammaproteobacteria	Vibrionales	Vibrionaceae	Enterovibrio	5.47	28127	47.53	147	250993	206	37185	101388	36392	1	1557
ASM287427v1	Filtered Seawater, 0.2-1 micron fraction	NA	USA: Massachusetts, Nahant, Canoe Cove	NA	NA	NA	NA	Vibrio lentus (g-proteobacteria)	strain=10N.286.46.B8	136468	SAMN05418149	PRJNA328102	2018-01-11	Scaffold	NA	GCA_002874275.1	GCF_002874275.1	5077	4835	NA	NA	Proteobacteria	Gammaproteobacteria	Vibrionales	Vibrionaceae	Vibrio	5.66	579	43.96	101	782506	213	56022	285836	82779	1	1465
ASM287301v1	Filtered Seawater, 0.2-1 micron fraction	NA	USA: Massachusetts, Nahant, Canoe Cove	NA	NA	NA	NA	Vibrio cyclitrophicus (g-proteobacteria)	strain=10N.286.46.B3	47951	SAMN05418148	PRJNA328102	2018-01-11	Scaffold	NA	GCA_002873015.1	GCF_002873015.1	4674	4399	NA	NA	Proteobacteria	Gammaproteobacteria	Vibrionales	Vibrionaceae	Vibrio	5.15	29524	43.29	173	261248	205	29796	69940	21101	1	1566
ASM287424v1	Filtered Seawater, 0.2-1 micron fraction	NA	USA: Massachusetts, Nahant, Canoe Cove	NA	NA	NA	NA	Vibrio splendidus (g-proteobacteria)	strain=10N.286.46.A4	29497	SAMN05418146	PRJNA328102	2018-01-11	Scaffold	NA	GCA_002874245.1	GCF_002874245.1	4912	4645	NA	NA	Proteobacteria	Gammaproteobacteria	Vibrionales	Vibrionaceae	Vibrio	5.5	24492	43.85	251	143222	201	21927	51067	13701	1	1565
ASM287423v1	Filtered Seawater, 0.2-1 micron fraction	NA	USA: Massachusetts, Nahant, Canoe Cove	NA	NA	NA	NA	Vibrio lentus (g-proteobacteria)	strain=10N.286.46.A10	136468	SAMN05418144	PRJNA328102	2018-01-11	Scaffold	NA	GCA_002874235.1	GCF_002874235.1	5115	4875	NA	NA	Proteobacteria	Gammaproteobacteria	Vibrionales	Vibrionaceae	Vibrio	5.69	862	43.95	82	1110227	207	69409	356547	82911	1	1465
ASM287289v1	Filtered Seawater, 0.2-1 micron fraction	NA	USA: Massachusetts, Nahant, Canoe Cove	NA	NA	NA	NA	Vibrio splendidus (g-proteobacteria)	strain=10N.286.45.F12	29497	SAMN05418142	PRJNA328102	2018-01-11	Scaffold	NA	GCA_002872895.1	GCF_002872895.1	4990	4723	NA	NA	Proteobacteria	Gammaproteobacteria	Vibrionales	Vibrionaceae	Vibrio	5.55	21762	43.9	185	223027	206	29985	79477	20238	1	1566
ASM287286v1	Filtered Seawater, 0.2-1 micron fraction	NA	USA: Massachusetts, Nahant, Canoe Cove	NA	NA	NA	NA	Vibrio lentus (g-proteobacteria)	strain=10N.286.45.E9	136468	SAMN05418140	PRJNA328102	2018-01-11	Scaffold	NA	GCA_002872865.1	GCF_002872865.1	4787	4437	NA	NA	Proteobacteria	Gammaproteobacteria	Vibrionales	Vibrionaceae	Vibrio	5.17	22403	43.8	185	284212	202	27929	74022	21775	5	1469
ASM287416v1	Filtered Seawater, 0.2-1 micron fraction	NA	USA: Massachusetts, Nahant, Canoe Cove	NA	NA	NA	NA	Vibrio lentus (g-proteobacteria)	strain=10N.286.45.C8	136468	SAMN05418137	PRJNA328102	2018-01-11	Scaffold	NA	GCA_002874165.1	GCF_002874165.1	4958	4802	NA	NA	Proteobacteria	Gammaproteobacteria	Vibrionales	Vibrionaceae	Vibrio	5.56	197	44.04	40	1077303	207	138932	385458	105453	2	1566
ASM287413v1	Filtered Seawater, 0.2-1 micron fraction	NA	USA: Massachusetts, Nahant, Canoe Cove	NA	NA	NA	NA	Vibrio lentus (g-proteobacteria)	strain=10N.286.45.C3	136468	SAMN05418136	PRJNA328102	2018-01-11	Scaffold	NA	GCA_002874135.1	GCF_002874135.1	4676	4322	NA	NA	Proteobacteria	Gammaproteobacteria	Vibrionales	Vibrionaceae	Vibrio	5.1	34293	43.65	197	216398	203	25907	68743	17379	4	1566
ASM287415v1	Filtered Seawater, 0.2-1 micron fraction	NA	USA: Massachusetts, Nahant, Canoe Cove	NA	NA	NA	NA	Vibrio lentus (g-proteobacteria)	strain=10N.286.45.C1	136468	SAMN05418135	PRJNA328102	2018-01-11	Scaffold	NA	GCA_002874155.1	GCF_002874155.1	4992	4806	NA	NA	Proteobacteria	Gammaproteobacteria	Vibrionales	Vibrionaceae	Vibrio	5.59	335	44.01	36	958932	227	155151	696795	146107	1	1566
ASM287411v1	Filtered Seawater, 0.2-1 micron fraction	NA	USA: Massachusetts, Nahant, Canoe Cove	NA	NA	NA	NA	Vibrio lentus (g-proteobacteria)	strain=10N.286.45.B9	136468	SAMN05418134	PRJNA328102	2018-01-11	Scaffold	NA	GCA_002874115.1	GCF_002874115.1	5143	4880	NA	NA	Proteobacteria	Gammaproteobacteria	Vibrionales	Vibrionaceae	Vibrio	5.68	726	43.91	86	1015302	202	66039	385498	80787	2	1566
ASM287283v1	Filtered Seawater, 0.2-1 micron fraction	NA	USA: Massachusetts, Nahant, Canoe Cove	NA	NA	NA	NA	Vibrio lentus (g-proteobacteria)	strain=10N.286.45.B8	136468	SAMN05418133	PRJNA328102	2018-01-11	Scaffold	NA	GCA_002872835.1	GCF_002872835.1	4707	4346	NA	NA	Proteobacteria	Gammaproteobacteria	Vibrionales	Vibrionaceae	Vibrio	5.1	23479	43.77	210	285527	202	24271	71909	17903	1	1566
ASM287281v1	Filtered Seawater, 0.2-1 micron fraction	NA	USA: Massachusetts, Nahant, Canoe Cove	NA	NA	NA	NA	Vibrio cyclitrophicus (g-proteobacteria)	strain=10N.286.45.B7	47951	SAMN05418132	PRJNA328102	2018-01-11	Scaffold	NA	GCA_002872815.1	GCF_002872815.1	4606	4392	NA	NA	Proteobacteria	Gammaproteobacteria	Vibrionales	Vibrionaceae	Vibrio	5.14	18508	43.29	94	452179	205	54708	153631	53591	3	1566
ASM287277v1	Filtered Seawater, 0.2-1 micron fraction	NA	USA: Massachusetts, Nahant, Canoe Cove	NA	NA	NA	NA	Vibrio splendidus (g-proteobacteria)	strain=10N.286.45.B3	29497	SAMN05418130	PRJNA328102	2018-01-11	Scaffold	NA	GCA_002872775.1	GCF_002872775.1	4859	4648	NA	NA	Proteobacteria	Gammaproteobacteria	Vibrionales	Vibrionaceae	Vibrio	5.45	22336	43.96	92	545769	204	59187	135520	44150	2	1464
ASM287273v1	Filtered Seawater, 0.2-1 micron fraction	NA	USA: Massachusetts, Nahant, Canoe Cove	NA	NA	NA	NA	Vibrio cyclitrophicus (g-proteobacteria)	strain=10N.286.45.B12	47951	SAMN05418129	PRJNA328102	2018-01-11	Scaffold	NA	GCA_002872735.1	GCF_002872735.1	4428	4247	NA	NA	Proteobacteria	Gammaproteobacteria	Vibrionales	Vibrionaceae	Vibrio	4.94	17502	43.43	115	233182	205	42974	97325	36853	1	1565
ASM287758v1	Filtered Seawater, 0.2-1 micron fraction	NA	USA: Massachusetts, Nahant, Canoe Cove	NA	NA	NA	NA	Vibrio cyclitrophicus (g-proteobacteria)	strain=10N.286.45.A5	47951	SAMN05418128	PRJNA328102	2018-01-11	Scaffold	NA	GCA_002877585.1	GCF_002877585.1	4939	4660	NA	NA	Proteobacteria	Gammaproteobacteria	Vibrionales	Vibrionaceae	Vibrio	5.46	42381	43.19	102	658816	210	53490	284218	51726	2	919
ASM287774v1	Filtered Seawater, &gt;63 micron fraction	NA	USA: Massachusetts, Nahant, Canoe Cove	NA	NA	NA	NA	Vibrio cyclitrophicus (g-proteobacteria)	strain=10N.261.55.F9	47951	SAMN05418126	PRJNA328102	2018-01-11	Scaffold	NA	GCA_002877745.1	GCF_002877745.1	4590	4352	NA	NA	Proteobacteria	Gammaproteobacteria	Vibrionales	Vibrionaceae	Vibrio	5.12	46811	43.19	215	150653	205	23796	54145	14183	1	1566
ASM287754v1	Filtered Seawater, &gt;63 micron fraction	NA	USA: Massachusetts, Nahant, Canoe Cove	NA	NA	NA	NA	Vibrio breoganii (g-proteobacteria)	strain=10N.261.55.F5	553239	SAMN05418125	PRJNA328102	2018-01-11	Scaffold	NA	GCA_002877545.1	GCF_002877545.1	3791	3634	NA	NA	Proteobacteria	Gammaproteobacteria	Vibrionales	Vibrionaceae	Vibrio	4.21	39677	44.59	159	171891	201	26489	57600	16807	1	1563
ASM287753v1	Filtered Seawater, &gt;63 micron fraction	NA	USA: Massachusetts, Nahant, Canoe Cove	NA	NA	NA	NA	Vibrio lentus (g-proteobacteria)	strain=10N.261.55.E8	136468	SAMN05418124	PRJNA328102	2018-01-11	Scaffold	NA	GCA_002877535.1	GCF_002877535.1	5080	4797	NA	NA	Proteobacteria	Gammaproteobacteria	Vibrionales	Vibrionaceae	Vibrio	5.65	858	43.94	109	934332	204	51790	308943	82978	3	1526
ASM287750v1	Filtered Seawater, &gt;63 micron fraction	NA	USA: Massachusetts, Nahant, Canoe Cove	NA	NA	NA	NA	Vibrio cyclitrophicus (g-proteobacteria)	strain=10N.261.55.E6	47951	SAMN05418123	PRJNA328102	2018-01-11	Scaffold	NA	GCA_002877505.1	GCF_002877505.1	4477	4292	NA	NA	Proteobacteria	Gammaproteobacteria	Vibrionales	Vibrionaceae	Vibrio	5.04	21797	43.34	68	486502	213	74162	195966	67376	1	1566
ASM287748v1	Filtered Seawater, &gt;63 micron fraction	NA	USA: Massachusetts, Nahant, Canoe Cove	NA	NA	NA	NA	Vibrio lentus (g-proteobacteria)	strain=10N.261.55.E5	136468	SAMN05418122	PRJNA328102	2018-01-11	Scaffold	NA	GCA_002877485.1	GCF_002877485.1	4952	4767	NA	NA	Proteobacteria	Gammaproteobacteria	Vibrionales	Vibrionaceae	Vibrio	5.57	26855	43.85	48	520263	229	115967	335281	75892	1	3611
ASM287859v1	Filtered Seawater, &gt;63 micron fraction	NA	USA: Massachusetts, Nahant, Canoe Cove	NA	NA	NA	NA	Vibrio splendidus (g-proteobacteria)	strain=10N.261.55.E11	29497	SAMN05418121	PRJNA328102	2018-01-11	Scaffold	NA	GCA_002878595.1	GCF_002878595.1	4782	4572	NA	NA	Proteobacteria	Gammaproteobacteria	Vibrionales	Vibrionaceae	Vibrio	5.35	16797	43.58	85	653460	201	62896	179435	49739	3	1535
ASM287860v1	Filtered Seawater, &gt;63 micron fraction	NA	USA: Massachusetts, Nahant, Canoe Cove	NA	NA	NA	NA	Vibrio lentus (g-proteobacteria)	strain=10N.261.55.C8	136468	SAMN05418120	PRJNA328102	2018-01-11	Scaffold	NA	GCA_002878605.1	GCF_002878605.1	5181	4963	NA	NA	Proteobacteria	Gammaproteobacteria	Vibrionales	Vibrionaceae	Vibrio	5.82	23366	43.76	79	734242	206	73729	163650	56948	3	1565
ASM287746v1	Filtered Seawater, &gt;63 micron fraction	NA	USA: Massachusetts, Nahant, Canoe Cove	NA	NA	NA	NA	Vibrio cyclitrophicus (g-proteobacteria)	strain=10N.261.55.B9	47951	SAMN05418119	PRJNA328102	2018-01-11	Scaffold	NA	GCA_002877465.1	GCF_002877465.1	4362	4197	NA	NA	Proteobacteria	Gammaproteobacteria	Vibrionales	Vibrionaceae	Vibrio	4.89	25681	43.42	75	485601	205	65140	187021	58001	3	1566
ASM287744v1	Filtered Seawater, &gt;63 micron fraction	NA	USA: Massachusetts, Nahant, Canoe Cove	NA	NA	NA	NA	Vibrio lentus (g-proteobacteria)	strain=10N.261.55.B3	136468	SAMN05418118	PRJNA328102	2018-01-11	Scaffold	NA	GCA_002877445.1	GCF_002877445.1	5174	4948	NA	NA	Proteobacteria	Gammaproteobacteria	Vibrionales	Vibrionaceae	Vibrio	5.8	21063	43.79	168	250907	208	34495	74628	25009	1	1566
ASM287741v1	Filtered Seawater, &gt;63 micron fraction	NA	USA: Massachusetts, Nahant, Canoe Cove	NA	NA	NA	NA	Vibrio lentus (g-proteobacteria)	strain=10N.261.55.A8	136468	SAMN05418117	PRJNA328102	2018-01-11	Scaffold	NA	GCA_002877415.1	GCF_002877415.1	4884	4674	NA	NA	Proteobacteria	Gammaproteobacteria	Vibrionales	Vibrionaceae	Vibrio	5.48	24700	43.92	142	245237	202	38558	86809	24054	1	1566
ASM287740v1	Filtered Seawater, &gt;63 micron fraction	NA	USA: Massachusetts, Nahant, Canoe Cove	NA	NA	NA	NA	Vibrio cyclitrophicus (g-proteobacteria)	strain=10N.261.55.A11	47951	SAMN05418115	PRJNA328102	2018-01-11	Scaffold	NA	GCA_002877405.1	GCF_002877405.1	4383	4215	NA	NA	Proteobacteria	Gammaproteobacteria	Vibrionales	Vibrionaceae	Vibrio	4.93	12447	43.49	87	639788	205	56675	146232	49503	1	1566
ASM287737v1	Filtered Seawater, &gt;63 micron fraction	NA	USA: Massachusetts, Nahant, Canoe Cove	NA	NA	NA	NA	Vibrio cyclitrophicus (g-proteobacteria)	strain=10N.261.54.F1	47951	SAMN05418113	PRJNA328102	2018-01-11	Scaffold	NA	GCA_002877375.1	GCF_002877375.1	4460	4280	NA	NA	Proteobacteria	Gammaproteobacteria	Vibrionales	Vibrionaceae	Vibrio	5.04	27516	43.28	82	307473	205	61523	118952	36728	1	1566
ASM287731v1	Filtered Seawater, &gt;63 micron fraction	NA	USA: Massachusetts, Nahant, Canoe Cove	NA	NA	NA	NA	Vibrio splendidus (g-proteobacteria)	strain=10N.261.54.E12	29497	SAMN05418112	PRJNA328102	2018-01-11	Scaffold	NA	GCA_002877315.1	GCF_002877315.1	4715	4518	NA	NA	Proteobacteria	Gammaproteobacteria	Vibrionales	Vibrionaceae	Vibrio	5.32	28452	43.95	169	227287	206	31474	64875	21289	3	1565
ASM287770v1	Filtered Seawater, &gt;63 micron fraction	NA	USA: Massachusetts, Nahant, Canoe Cove	NA	NA	NA	NA	Vibrio cyclitrophicus (g-proteobacteria)	strain=10N.261.54.B5	47951	SAMN05418108	PRJNA328102	2018-01-11	Scaffold	NA	GCA_002877705.1	GCF_002877705.1	4434	4241	NA	NA	Proteobacteria	Gammaproteobacteria	Vibrionales	Vibrionaceae	Vibrio	4.97	13943	43.43	57	454696	201	87280	205144	76575	1	1566
ASM287728v1	Filtered Seawater, &gt;63 micron fraction	NA	USA: Massachusetts, Nahant, Canoe Cove	NA	NA	NA	NA	Vibrio breoganii (g-proteobacteria)	strain=10N.261.54.B2	553239	SAMN05418107	PRJNA328102	2018-01-11	Scaffold	NA	GCA_002877285.1	GCF_002877285.1	3969	3770	NA	NA	Proteobacteria	Gammaproteobacteria	Vibrionales	Vibrionaceae	Vibrio	4.31	35334	44.57	152	216812	202	28372	74855	28106	1	1563
ASM287723v1	Filtered Seawater, &gt;63 micron fraction	NA	USA: Massachusetts, Nahant, Canoe Cove	NA	NA	NA	NA	Vibrio lentus (g-proteobacteria)	strain=10N.261.54.A2	136468	SAMN05418106	PRJNA328102	2018-01-11	Scaffold	NA	GCA_002877235.1	GCF_002877235.1	5299	5045	NA	NA	Proteobacteria	Gammaproteobacteria	Vibrionales	Vibrionaceae	Vibrio	5.89	540	44.01	78	776827	234	75523	326762	68209	2	1343
ASM287722v1	Filtered Seawater, &gt;63 micron fraction	NA	USA: Massachusetts, Nahant, Canoe Cove	NA	NA	NA	NA	Vibrio splendidus (g-proteobacteria)	strain=10N.261.54.A1	29497	SAMN05418105	PRJNA328102	2018-01-11	Scaffold	NA	GCA_002877225.1	GCF_002877225.1	4774	4586	NA	NA	Proteobacteria	Gammaproteobacteria	Vibrionales	Vibrionaceae	Vibrio	5.41	20073	44.03	122	519747	209	44365	103330	27595	3	1565
ASM287718v1	Filtered Seawater, 5-63 micron fraction	NA	USA: Massachusetts, Nahant, Canoe Cove	NA	NA	NA	NA	Vibrio breoganii (g-proteobacteria)	strain=10N.261.52.F8	553239	SAMN05418104	PRJNA328102	2018-01-11	Scaffold	NA	GCA_002877185.1	GCF_002877185.1	3839	3653	NA	NA	Proteobacteria	Gammaproteobacteria	Vibrionales	Vibrionaceae	Vibrio	4.21	20535	44.78	140	266914	227	30047	74350	23569	4	1464
ASM287772v1	Filtered Seawater, 5-63 micron fraction	NA	USA: Massachusetts, Nahant, Canoe Cove	NA	NA	NA	NA	Vibrio lentus (g-proteobacteria)	strain=10N.261.52.F7	136468	SAMN05418103	PRJNA328102	2018-01-11	Scaffold	NA	GCA_002877725.1	GCF_002877725.1	5341	5068	NA	NA	Proteobacteria	Gammaproteobacteria	Vibrionales	Vibrionaceae	Vibrio	5.92	639	43.99	79	863796	203	74966	413465	58227	1	1463
ASM287765v1	Filtered Seawater, 5-63 micron fraction	NA	USA: Massachusetts, Nahant, Canoe Cove	NA	NA	NA	NA	Vibrio breoganii (g-proteobacteria)	strain=10N.261.52.F6	553239	SAMN05418102	PRJNA328102	2018-01-11	Scaffold	NA	GCA_002877655.1	GCF_002877655.1	3754	3586	NA	NA	Proteobacteria	Gammaproteobacteria	Vibrionales	Vibrionaceae	Vibrio	4.14	41071	44.62	133	187328	203	31133	78480	17552	1	1563
ASM287768v1	Filtered Seawater, 5-63 micron fraction	NA	USA: Massachusetts, Nahant, Canoe Cove	NA	NA	NA	NA	Vibrio breoganii (g-proteobacteria)	strain=10N.261.52.F5	553239	SAMN05418101	PRJNA328102	2018-01-11	Scaffold	NA	GCA_002877685.1	GCF_002877685.1	3811	3640	NA	NA	Proteobacteria	Gammaproteobacteria	Vibrionales	Vibrionaceae	Vibrio	4.22	27647	44.72	134	257805	201	31510	88264	20824	1	1563
ASM287719v1	Filtered Seawater, 5-63 micron fraction	NA	USA: Massachusetts, Nahant, Canoe Cove	NA	NA	NA	NA	Vibrio splendidus (g-proteobacteria)	strain=10N.261.52.F2	29497	SAMN05418100	PRJNA328102	2018-01-11	Scaffold	NA	GCA_002877195.1	GCF_002877195.1	4853	4656	NA	NA	Proteobacteria	Gammaproteobacteria	Vibrionales	Vibrionaceae	Vibrio	5.41	14705	43.59	80	772398	201	67580	217541	69421	3	1465
ASM287760v1	Filtered Seawater, 5-63 micron fraction	NA	USA: Massachusetts, Nahant, Canoe Cove	NA	NA	NA	NA	Vibrio lentus (g-proteobacteria)	strain=10N.261.52.F12	136468	SAMN05418099	PRJNA328102	2018-01-11	Scaffold	NA	GCA_002877605.1	GCF_002877605.1	5111	4903	NA	NA	Proteobacteria	Gammaproteobacteria	Vibrionales	Vibrionaceae	Vibrio	5.75	18381	43.85	63	635686	207	91312	196881	66683	2	1565
ASM287714v1	Filtered Seawater, 5-63 micron fraction	NA	USA: Massachusetts, Nahant, Canoe Cove	NA	NA	NA	NA	Vibrio breoganii (g-proteobacteria)	strain=10N.261.52.F10	553239	SAMN05418098	PRJNA328102	2018-01-11	Scaffold	NA	GCA_002877145.1	GCF_002877145.1	3841	3667	NA	NA	Proteobacteria	Gammaproteobacteria	Vibrionales	Vibrionaceae	Vibrio	4.19	26367	44.73	143	325731	201	29291	76380	21171	1	1563
ASM287764v1	Filtered Seawater, 5-63 micron fraction	NA	USA: Massachusetts, Nahant, Canoe Cove	NA	NA	NA	NA	Vibrio lentus (g-proteobacteria)	strain=10N.261.52.F1	136468	SAMN05418097	PRJNA328102	2018-01-11	Scaffold	NA	GCA_002877645.1	GCF_002877645.1	5243	5013	NA	NA	Proteobacteria	Gammaproteobacteria	Vibrionales	Vibrionaceae	Vibrio	5.83	332	44.03	48	1069519	212	121433	442604	81464	2	1566
ASM287762v1	Filtered Seawater, 5-63 micron fraction	NA	USA: Massachusetts, Nahant, Canoe Cove	NA	NA	NA	NA	Vibrio cyclitrophicus (g-proteobacteria)	strain=10N.261.52.E1	47951	SAMN05418095	PRJNA328102	2018-01-11	Scaffold	NA	GCA_002877625.1	GCF_002877625.1	4374	4186	NA	NA	Proteobacteria	Gammaproteobacteria	Vibrionales	Vibrionaceae	Vibrio	4.92	36548	43.31	79	837617	220	62249	281660	78623	1	2294
ASM287641v1	Filtered Seawater, 5-63 micron fraction	NA	USA: Massachusetts, Nahant, Canoe Cove	NA	NA	NA	NA	Vibrio lentus (g-proteobacteria)	strain=10N.261.52.C7	136468	SAMN05418093	PRJNA328102	2018-01-11	Scaffold	NA	GCA_002876415.1	GCF_002876415.1	5093	4835	NA	NA	Proteobacteria	Gammaproteobacteria	Vibrionales	Vibrionaceae	Vibrio	5.62	399	43.97	86	518825	206	65370	283992	78527	1	1566
ASM287640v1	Filtered Seawater, 5-63 micron fraction	NA	USA: Massachusetts, Nahant, Canoe Cove	NA	NA	NA	NA	Vibrio lentus (g-proteobacteria)	strain=10N.261.52.C5	136468	SAMN05418092	PRJNA328102	2018-01-11	Scaffold	NA	GCA_002876405.1	GCF_002876405.1	5179	4970	NA	NA	Proteobacteria	Gammaproteobacteria	Vibrionales	Vibrionaceae	Vibrio	5.78	363	43.93	48	1138631	208	120413	870395	101424	4	1566
ASM287642v1	Filtered Seawater, 5-63 micron fraction	NA	USA: Massachusetts, Nahant, Canoe Cove	NA	NA	NA	NA	Vibrio cyclitrophicus (g-proteobacteria)	strain=10N.261.52.C4	47951	SAMN05418091	PRJNA328102	2018-01-11	Scaffold	NA	GCA_002876425.1	GCF_002876425.1	4365	4176	NA	NA	Proteobacteria	Gammaproteobacteria	Vibrionales	Vibrionaceae	Vibrio	4.87	312	43.6	47	828050	223	103664	404123	78640	1	1498
ASM287637v1	Filtered Seawater, 5-63 micron fraction	NA	USA: Massachusetts, Nahant, Canoe Cove	NA	NA	NA	NA	Vibrio breoganii (g-proteobacteria)	strain=10N.261.52.C1	553239	SAMN05418090	PRJNA328102	2018-01-11	Scaffold	NA	GCA_002876375.1	GCF_002876375.1	3771	3615	NA	NA	Proteobacteria	Gammaproteobacteria	Vibrionales	Vibrionaceae	Vibrio	4.16	32492	44.67	110	285808	203	37845	90544	30599	1	1565
ASM287636v1	Filtered Seawater, 5-63 micron fraction	NA	USA: Massachusetts, Nahant, Canoe Cove	NA	NA	NA	NA	Vibrio lentus (g-proteobacteria)	strain=10N.261.52.B2	136468	SAMN05418089	PRJNA328102	2018-01-11	Scaffold	NA	GCA_002876365.1	GCF_002876365.1	4952	4781	NA	NA	Proteobacteria	Gammaproteobacteria	Vibrionales	Vibrionaceae	Vibrio	5.53	169	44.09	54	789097	208	102347	366983	91396	3	1343
ASM287708v1	Filtered Seawater, 5-63 micron fraction	NA	USA: Massachusetts, Nahant, Canoe Cove	NA	NA	NA	NA	Vibrio breoganii (g-proteobacteria)	strain=10N.261.52.B1	553239	SAMN05418088	PRJNA328102	2018-01-11	Scaffold	NA	GCA_002877085.1	GCF_002877085.1	4117	3951	NA	NA	Proteobacteria	Gammaproteobacteria	Vibrionales	Vibrionaceae	Vibrio	4.47	47179	44.53	177	233963	203	25247	52399	16264	2	1563
ASM287633v1	Filtered Seawater, 5-63 micron fraction	NA	USA: Massachusetts, Nahant, Canoe Cove	NA	NA	NA	NA	Vibrio tasmaniensis (g-proteobacteria)	strain=10N.261.52.A6	212663	SAMN05418087	PRJNA328102	2018-01-11	Scaffold	NA	GCA_002876335.1	GCF_002876335.1	4583	4307	NA	NA	Proteobacteria	Gammaproteobacteria	Vibrionales	Vibrionaceae	Vibrio	5.07	23194	43.61	138	374601	207	36702	99887	35588	1	1565
ASM287710v1	Filtered Seawater, 5-63 micron fraction	NA	USA: Massachusetts, Nahant, Canoe Cove	NA	NA	NA	NA	Vibrio breoganii (g-proteobacteria)	strain=10N.261.52.A10	553239	SAMN05418086	PRJNA328102	2018-01-11	Scaffold	NA	GCA_002877105.1	GCF_002877105.1	3772	3602	NA	NA	Proteobacteria	Gammaproteobacteria	Vibrionales	Vibrionaceae	Vibrio	4.13	943	45.1	143	228664	201	28846	79826	18889	1	1563
ASM287711v1	Filtered Seawater, 5-63 micron fraction	NA	USA: Massachusetts, Nahant, Canoe Cove	NA	NA	NA	NA	Vibrio lentus (g-proteobacteria)	strain=10N.261.51.F9	136468	SAMN05418084	PRJNA328102	2018-01-11	Scaffold	NA	GCA_002877115.1	GCF_002877115.1	5154	4943	NA	NA	Proteobacteria	Gammaproteobacteria	Vibrionales	Vibrionaceae	Vibrio	5.75	290	43.98	37	1116235	222	155419	1024674	101495	1	1566
ASM287628v1	Filtered Seawater, 5-63 micron fraction	NA	USA: Massachusetts, Nahant, Canoe Cove	NA	NA	NA	NA	Vibrio lentus (g-proteobacteria)	strain=10N.261.51.F8	136468	SAMN05418083	PRJNA328102	2018-01-11	Scaffold	NA	GCA_002876285.1	GCF_002876285.1	5326	5062	NA	NA	Proteobacteria	Gammaproteobacteria	Vibrionales	Vibrionaceae	Vibrio	5.93	21654	43.84	94	354474	275	63130	222331	50836	1	1566
ASM287704v1	Filtered Seawater, 5-63 micron fraction	NA	USA: Massachusetts, Nahant, Canoe Cove	NA	NA	NA	NA	Vibrio breoganii (g-proteobacteria)	strain=10N.261.51.F2	553239	SAMN05418082	PRJNA328102	2018-01-11	Scaffold	NA	GCA_002877045.1	GCF_002877045.1	3791	3609	NA	NA	Proteobacteria	Gammaproteobacteria	Vibrionales	Vibrionaceae	Vibrio	4.18	45745	44.56	183	145334	203	22859	64721	17593	1	1563
ASM287629v1	Filtered Seawater, 5-63 micron fraction	NA	USA: Massachusetts, Nahant, Canoe Cove	NA	NA	NA	NA	Vibrio breoganii (g-proteobacteria)	strain=10N.261.51.E6	553239	SAMN05418081	PRJNA328102	2018-01-11	Scaffold	NA	GCA_002876295.1	GCF_002876295.1	3766	3576	NA	NA	Proteobacteria	Gammaproteobacteria	Vibrionales	Vibrionaceae	Vibrio	4.14	39780	44.71	149	208912	201	27769	80438	22437	2	1563
ASM287624v1	Filtered Seawater, 5-63 micron fraction	NA	USA: Massachusetts, Nahant, Canoe Cove	NA	NA	NA	NA	Vibrio tasmaniensis (g-proteobacteria)	strain=10N.261.51.E11	212663	SAMN05418080	PRJNA328102	2018-01-11	Scaffold	NA	GCA_002876245.1	GCF_002876245.1	4678	4402	NA	NA	Proteobacteria	Gammaproteobacteria	Vibrionales	Vibrionaceae	Vibrio	5.13	24232	43.53	129	410870	203	39767	98830	35995	4	1464
ASM287625v1	Filtered Seawater, 5-63 micron fraction	NA	USA: Massachusetts, Nahant, Canoe Cove	NA	NA	NA	NA	Vibrio lentus (g-proteobacteria)	strain=10N.261.51.C9	136468	SAMN05418079	PRJNA328102	2018-01-11	Scaffold	NA	GCA_002876255.1	GCF_002876255.1	5124	4857	NA	NA	Proteobacteria	Gammaproteobacteria	Vibrionales	Vibrionaceae	Vibrio	5.65	852	43.98	100	580937	202	56491	286175	84024	2	1566
ASM287622v1	Filtered Seawater, 5-63 micron fraction	NA	USA: Massachusetts, Nahant, Canoe Cove	NA	NA	NA	NA	Vibrio lentus (g-proteobacteria)	strain=10N.261.51.B8	136468	SAMN05418078	PRJNA328102	2018-01-11	Scaffold	NA	GCA_002876225.1	GCF_002876225.1	4908	4728	NA	NA	Proteobacteria	Gammaproteobacteria	Vibrionales	Vibrionaceae	Vibrio	5.49	395	44.02	47	794369	207	116714	294246	90210	1	1566
ASM287616v1	Filtered Seawater, 5-63 micron fraction	NA	USA: Massachusetts, Nahant, Canoe Cove	NA	NA	NA	NA	Vibrio breoganii (g-proteobacteria)	strain=10N.261.51.B7	553239	SAMN05418077	PRJNA328102	2018-01-11	Scaffold	NA	GCA_002876165.1	GCF_002876165.1	3765	3589	NA	NA	Proteobacteria	Gammaproteobacteria	Vibrionales	Vibrionaceae	Vibrio	4.15	28782	44.79	169	335538	203	24547	65840	16324	2	1463
ASM287706v1	Filtered Seawater, 5-63 micron fraction	NA	USA: Massachusetts, Nahant, Canoe Cove	NA	NA	NA	NA	Vibrio lentus (g-proteobacteria)	strain=10N.261.51.A9	136468	SAMN05418076	PRJNA328102	2018-01-11	Scaffold	NA	GCA_002877065.1	GCF_002877065.1	5174	4966	NA	NA	Proteobacteria	Gammaproteobacteria	Vibrionales	Vibrionaceae	Vibrio	5.83	25043	43.75	61	509948	246	95506	284797	60286	1	1565
ASM287700v1	Filtered Seawater, 1-5 micron fraction	NA	USA: Massachusetts, Nahant, Canoe Cove	NA	NA	NA	NA	Vibrio lentus (g-proteobacteria)	strain=10N.261.49.F8	136468	SAMN05418074	PRJNA328102	2018-01-11	Scaffold	NA	GCA_002877005.1	GCF_002877005.1	5180	4969	NA	NA	Proteobacteria	Gammaproteobacteria	Vibrionales	Vibrionaceae	Vibrio	5.82	15893	43.82	64	733638	217	90882	261846	57432	2	1565
ASM287701v1	Filtered Seawater, 1-5 micron fraction	NA	USA: Massachusetts, Nahant, Canoe Cove	NA	NA	NA	NA	Enterovibrio norvegicus (g-proteobacteria)	strain=10N.261.49.F5	188144	SAMN05418073	PRJNA328102	2018-01-11	Scaffold	NA	GCA_002877015.1	GCF_002877015.1	4894	4723	NA	NA	Proteobacteria	Gammaproteobacteria	Vibrionales	Vibrionaceae	Enterovibrio	5.53	36765	47.34	80	442817	217	69079	172671	68342	1	1557
ASM287696v1	Filtered Seawater, 1-5 micron fraction	NA	USA: Massachusetts, Nahant, Canoe Cove	NA	NA	NA	NA	Vibrio breoganii (g-proteobacteria)	strain=10N.261.49.F3	553239	SAMN05418072	PRJNA328102	2018-01-11	Scaffold	NA	GCA_002876965.1	GCF_002876965.1	3860	3661	NA	NA	Proteobacteria	Gammaproteobacteria	Vibrionales	Vibrionaceae	Vibrio	4.24	38397	44.63	184	155740	201	23033	61242	16522	1	1563
ASM287697v1	Filtered Seawater, 1-5 micron fraction	NA	USA: Massachusetts, Nahant, Canoe Cove	NA	NA	NA	NA	Vibrio breoganii (g-proteobacteria)	strain=10N.261.49.E4	553239	SAMN05418071	PRJNA328102	2018-01-11	Scaffold	NA	GCA_002876975.1	GCF_002876975.1	3802	3621	NA	NA	Proteobacteria	Gammaproteobacteria	Vibrionales	Vibrionaceae	Vibrio	4.16	36624	44.69	138	169877	208	30154	68625	24009	3	1463
ASM287694v1	Filtered Seawater, 1-5 micron fraction	NA	USA: Massachusetts, Nahant, Canoe Cove	NA	NA	NA	NA	Vibrio splendidus (g-proteobacteria)	strain=10N.261.49.C11	29497	SAMN05418069	PRJNA328102	2018-01-11	Scaffold	NA	GCA_002876945.1	GCF_002876945.1	5031	4775	NA	NA	Proteobacteria	Gammaproteobacteria	Vibrionales	Vibrionaceae	Vibrio	5.58	17192	43.93	110	274131	203	50710	130766	36430	2	1565
ASM287619v1	Filtered Seawater, 1-5 micron fraction	NA	USA: Massachusetts, Nahant, Canoe Cove	NA	NA	NA	NA	Vibrio breoganii (g-proteobacteria)	strain=10N.261.49.C1	553239	SAMN05418068	PRJNA328102	2018-01-11	Scaffold	NA	GCA_002876195.1	GCF_002876195.1	3710	3551	NA	NA	Proteobacteria	Gammaproteobacteria	Vibrionales	Vibrionaceae	Vibrio	4.1	30697	44.76	160	125138	206	25607	58100	19575	1	1563
ASM287690v1	Filtered Seawater, 1-5 micron fraction	NA	USA: Massachusetts, Nahant, Canoe Cove	NA	NA	NA	NA	Vibrio splendidus (g-proteobacteria)	strain=10N.261.49.A1	29497	SAMN05418066	PRJNA328102	2018-01-11	Scaffold	NA	GCA_002876905.1	GCF_002876905.1	5270	4944	NA	NA	Proteobacteria	Gammaproteobacteria	Vibrionales	Vibrionaceae	Vibrio	5.82	24193	43.85	251	248390	209	23188	91396	18408	1	1565
ASM287611v1	Filtered Seawater, 1-5 micron fraction	NA	USA: Massachusetts, Nahant, Canoe Cove	NA	NA	NA	NA	Vibrio breoganii (g-proteobacteria)	strain=10N.261.48.E5	553239	SAMN05418065	PRJNA328102	2018-01-11	Scaffold	NA	GCA_002876115.1	GCF_002876115.1	3687	3508	NA	NA	Proteobacteria	Gammaproteobacteria	Vibrionales	Vibrionaceae	Vibrio	4.09	46619	44.63	145	231313	225	28185	70215	19172	2	1463
ASM287612v1	Filtered Seawater, 1-5 micron fraction	NA	USA: Massachusetts, Nahant, Canoe Cove	NA	NA	NA	NA	Vibrio breoganii (g-proteobacteria)	strain=10N.261.48.E3	553239	SAMN05418064	PRJNA328102	2018-01-11	Scaffold	NA	GCA_002876125.1	GCF_002876125.1	3713	3540	NA	NA	Proteobacteria	Gammaproteobacteria	Vibrionales	Vibrionaceae	Vibrio	4.04	1229	45.13	141	186440	201	28671	64941	20841	1	1563
ASM287685v1	Filtered Seawater, 1-5 micron fraction	NA	USA: Massachusetts, Nahant, Canoe Cove	NA	NA	NA	NA	Vibrio breoganii (g-proteobacteria)	strain=10N.261.48.C6	553239	SAMN05418063	PRJNA328102	2018-01-11	Scaffold	NA	GCA_002876855.1	GCF_002876855.1	3799	3617	NA	NA	Proteobacteria	Gammaproteobacteria	Vibrionales	Vibrionaceae	Vibrio	4.16	31206	44.81	149	172593	202	27914	69702	19307	2	1563
ASM287610v1	Filtered Seawater, 1-5 micron fraction	NA	USA: Massachusetts, Nahant, Canoe Cove	NA	NA	NA	NA	Vibrio lentus (g-proteobacteria)	strain=10N.261.48.C5	136468	SAMN05418062	PRJNA328102	2018-01-11	Scaffold	NA	GCA_002876105.1	GCF_002876105.1	5526	5241	NA	NA	Proteobacteria	Gammaproteobacteria	Vibrionales	Vibrionaceae	Vibrio	6	1357	44.02	260	283966	203	23058	83298	16991	1	1566
ASM287608v1	Filtered Seawater, 1-5 micron fraction	NA	USA: Massachusetts, Nahant, Canoe Cove	NA	NA	NA	NA	Vibrio lentus (g-proteobacteria)	strain=10N.261.48.C12	136468	SAMN05418061	PRJNA328102	2018-01-11	Scaffold	NA	GCA_002876085.1	GCF_002876085.1	5143	4919	NA	NA	Proteobacteria	Gammaproteobacteria	Vibrionales	Vibrionaceae	Vibrio	5.74	296	43.92	51	1045400	227	112568	331148	59933	1	1566
ASM287606v1	Filtered Seawater, 1-5 micron fraction	NA	USA: Massachusetts, Nahant, Canoe Cove	NA	NA	NA	NA	Vibrio lentus (g-proteobacteria)	strain=10N.261.48.C11	136468	SAMN05418060	PRJNA328102	2018-01-11	Scaffold	NA	GCA_002876065.1	GCF_002876065.1	5356	5051	NA	NA	Proteobacteria	Gammaproteobacteria	Vibrionales	Vibrionaceae	Vibrio	5.91	1289	43.98	200	227121	201	29559	68407	17848	3	1343
ASM287604v1	Filtered Seawater, 1-5 micron fraction	NA	USA: Massachusetts, Nahant, Canoe Cove	NA	NA	NA	NA	Vibrio splendidus (g-proteobacteria)	strain=10N.261.48.B7	29497	SAMN05418059	PRJNA328102	2018-01-11	Scaffold	NA	GCA_002876045.1	GCF_002876045.1	4740	4579	NA	NA	Proteobacteria	Gammaproteobacteria	Vibrionales	Vibrionaceae	Vibrio	5.35	15238	44	77	522896	204	69467	188536	49455	1	1465
ASM287684v1	Filtered Seawater, 1-5 micron fraction	NA	USA: Massachusetts, Nahant, Canoe Cove	NA	NA	NA	NA	Vibrio lentus (g-proteobacteria)	strain=10N.261.48.B11	136468	SAMN05418057	PRJNA328102	2018-01-11	Scaffold	NA	GCA_002876845.1	GCF_002876845.1	5195	4968	NA	NA	Proteobacteria	Gammaproteobacteria	Vibrionales	Vibrionaceae	Vibrio	5.79	288	43.92	41	1306572	204	141299	448843	98736	1	1566
ASM287598v1	Filtered Seawater, 1-5 micron fraction	NA	USA: Massachusetts, Nahant, Canoe Cove	NA	NA	NA	NA	Vibrio breoganii (g-proteobacteria)	strain=10N.261.48.B1	553239	SAMN05418056	PRJNA328102	2018-01-11	Scaffold	NA	GCA_002875985.1	GCF_002875985.1	3640	3477	NA	NA	Proteobacteria	Gammaproteobacteria	Vibrionales	Vibrionaceae	Vibrio	4	23588	44.9	169	254603	205	23658	71494	16562	2	1534
ASM287602v1	Filtered Seawater, 1-5 micron fraction	NA	USA: Massachusetts, Nahant, Canoe Cove	NA	NA	NA	NA	Vibrio lentus (g-proteobacteria)	strain=10N.261.48.A9	136468	SAMN05418055	PRJNA328102	2018-01-11	Scaffold	NA	GCA_002876025.1	GCF_002876025.1	4824	4663	NA	NA	Proteobacteria	Gammaproteobacteria	Vibrionales	Vibrionaceae	Vibrio	5.45	17479	43.96	39	1095136	218	139653	484416	133437	5	1343
ASM287596v1	Filtered Seawater, 1-5 micron fraction	NA	USA: Massachusetts, Nahant, Canoe Cove	NA	NA	NA	NA	Vibrio lentus (g-proteobacteria)	strain=10N.261.48.A1	136468	SAMN05418054	PRJNA328102	2018-01-11	Scaffold	NA	GCA_002875965.1	GCF_002875965.1	5274	5052	NA	NA	Proteobacteria	Gammaproteobacteria	Vibrionales	Vibrionaceae	Vibrio	5.88	17849	43.85	47	917277	201	125070	697877	64600	3	1465
ASM287594v1	Filtered Seawater, 0.2-1 micron fraction	NA	USA: Massachusetts, Nahant, Canoe Cove	NA	NA	NA	NA	Vibrio lentus (g-proteobacteria)	strain=10N.261.46.F8	136468	SAMN05418053	PRJNA328102	2018-01-11	Scaffold	NA	GCA_002875945.1	GCF_002875945.1	5090	4829	NA	NA	Proteobacteria	Gammaproteobacteria	Vibrionales	Vibrionaceae	Vibrio	5.69	605	44.04	185	269696	201	30729	82701	17055	1	1465
ASM287682v1	Filtered Seawater, 0.2-1 micron fraction	NA	USA: Massachusetts, Nahant, Canoe Cove	NA	NA	NA	NA	Vibrio splendidus (g-proteobacteria)	strain=10N.261.46.E9	29497	SAMN05418051	PRJNA328102	2018-01-11	Scaffold	NA	GCA_002876825.1	GCF_002876825.1	5385	5088	NA	NA	Proteobacteria	Gammaproteobacteria	Vibrionales	Vibrionaceae	Vibrio	5.93	25123	43.89	113	1115678	247	52498	296189	54065	1	1565
ASM287591v1	Filtered Seawater, 0.2-1 micron fraction	NA	USA: Massachusetts, Nahant, Canoe Cove	NA	NA	NA	NA	Vibrio breoganii (g-proteobacteria)	strain=10N.261.46.C3	553239	SAMN05418049	PRJNA328102	2018-01-11	Scaffold	NA	GCA_002875915.1	GCF_002875915.1	3827	3651	NA	NA	Proteobacteria	Gammaproteobacteria	Vibrionales	Vibrionaceae	Vibrio	4.23	40444	44.64	149	207282	207	28406	62430	20004	1	1563
ASM287676v1	Filtered Seawater, 0.2-1 micron fraction	NA	USA: Massachusetts, Nahant, Canoe Cove	NA	NA	NA	NA	Vibrio breoganii (g-proteobacteria)	strain=10N.261.46.B7	553239	SAMN05418048	PRJNA328102	2018-01-11	Scaffold	NA	GCA_002876765.1	GCF_002876765.1	3739	3573	NA	NA	Proteobacteria	Gammaproteobacteria	Vibrionales	Vibrionaceae	Vibrio	4.15	47046	44.54	157	152019	202	26443	54981	16885	1	1564
ASM287586v1	Filtered Seawater, 0.2-1 micron fraction	NA	USA: Massachusetts, Nahant, Canoe Cove	NA	NA	NA	NA	Vibrio lentus (g-proteobacteria)	strain=10N.261.46.B5	136468	SAMN05418047	PRJNA328102	2018-01-11	Scaffold	NA	GCA_002875865.1	GCF_002875865.1	5106	4889	NA	NA	Proteobacteria	Gammaproteobacteria	Vibrionales	Vibrionaceae	Vibrio	5.74	17184	43.88	58	510630	229	99018	288153	75223	1	1565
ASM287580v1	Filtered Seawater, 0.2-1 micron fraction	NA	USA: Massachusetts, Nahant, Canoe Cove	NA	NA	NA	NA	Vibrio lentus (g-proteobacteria)	strain=10N.261.46.B12	136468	SAMN05418046	PRJNA328102	2018-01-11	Scaffold	NA	GCA_002875805.1	GCF_002875805.1	5000	4751	NA	NA	Proteobacteria	Gammaproteobacteria	Vibrionales	Vibrionaceae	Vibrio	5.55	562	43.98	84	1034264	211	66129	285045	82896	1	1566
ASM287674v1	Filtered Seawater, 0.2-1 micron fraction	NA	USA: Massachusetts, Nahant, Canoe Cove	NA	NA	NA	NA	Vibrio splendidus (g-proteobacteria)	strain=10N.261.46.B10	29497	SAMN05418045	PRJNA328102	2018-01-11	Scaffold	NA	GCA_002876745.1	GCF_002876745.1	5263	4946	NA	NA	Proteobacteria	Gammaproteobacteria	Vibrionales	Vibrionaceae	Vibrio	5.86	38137	43.71	328	173206	202	17862	58078	11173	2	1509
ASM287584v1	Filtered Seawater, 0.2-1 micron fraction	NA	USA: Massachusetts, Nahant, Canoe Cove	NA	NA	NA	NA	Vibrio lentus (g-proteobacteria)	strain=10N.261.46.A1	136468	SAMN05418044	PRJNA328102	2018-01-11	Scaffold	NA	GCA_002875845.1	GCF_002875845.1	5188	4965	NA	NA	Proteobacteria	Gammaproteobacteria	Vibrionales	Vibrionaceae	Vibrio	5.78	235	43.99	44	1121082	208	131365	673244	88120	4	1364
ASM287578v1	Filtered Seawater, 0.2-1 micron fraction	NA	USA: Massachusetts, Nahant, Canoe Cove	NA	NA	NA	NA	Vibrio lentus (g-proteobacteria)	strain=10N.261.45.F9	136468	SAMN05418043	PRJNA328102	2018-01-11	Scaffold	NA	GCA_002875785.1	GCF_002875785.1	5116	4848	NA	NA	Proteobacteria	Gammaproteobacteria	Vibrionales	Vibrionaceae	Vibrio	5.62	1443	43.97	102	989716	211	55077	278859	72810	1	1566
ASM287582v1	Filtered Seawater, 0.2-1 micron fraction	NA	USA: Massachusetts, Nahant, Canoe Cove	NA	NA	NA	NA	Vibrio lentus (g-proteobacteria)	strain=10N.261.45.F8	136468	SAMN05418042	PRJNA328102	2018-01-11	Scaffold	NA	GCA_002875825.1	GCF_002875825.1	4902	4726	NA	NA	Proteobacteria	Gammaproteobacteria	Vibrionales	Vibrionaceae	Vibrio	5.53	18074	43.94	42	1046551	204	131564	419804	147680	2	1538
ASM287575v1	Filtered Seawater, 0.2-1 micron fraction	NA	USA: Massachusetts, Nahant, Canoe Cove	NA	NA	NA	NA	Vibrio cyclitrophicus (g-proteobacteria)	strain=10N.261.45.F7	47951	SAMN05418041	PRJNA328102	2018-01-11	Scaffold	NA	GCA_002875755.1	GCF_002875755.1	4403	4234	NA	NA	Proteobacteria	Gammaproteobacteria	Vibrionales	Vibrionaceae	Vibrio	4.93	10691	43.49	48	991680	207	102735	319328	70843	1	1566
ASM287678v1	Filtered Seawater, 0.2-1 micron fraction	NA	USA: Massachusetts, Nahant, Canoe Cove	NA	NA	NA	NA	Vibrio splendidus (g-proteobacteria)	strain=10N.261.45.E8	29497	SAMN05418040	PRJNA328102	2018-01-11	Scaffold	NA	GCA_002876785.1	GCF_002876785.1	5213	4893	NA	NA	Proteobacteria	Gammaproteobacteria	Vibrionales	Vibrionaceae	Vibrio	5.75	39006	43.79	289	170135	205	19903	69624	18255	3	1565
ASM287574v1	Filtered Seawater, 0.2-1 micron fraction	NA	USA: Massachusetts, Nahant, Canoe Cove	NA	NA	NA	NA	Vibrio lentus (g-proteobacteria)	strain=10N.261.45.E3	136468	SAMN05418039	PRJNA328102	2018-01-11	Scaffold	NA	GCA_002875745.1	GCF_002875745.1	5096	4822	NA	NA	Proteobacteria	Gammaproteobacteria	Vibrionales	Vibrionaceae	Vibrio	5.63	599	44.03	94	545327	204	59841	305911	90030	2	1465
ASM287571v1	Filtered Seawater, 0.2-1 micron fraction	NA	USA: Massachusetts, Nahant, Canoe Cove	NA	NA	NA	NA	Vibrio lentus (g-proteobacteria)	strain=10N.261.45.E12	136468	SAMN05418037	PRJNA328102	2018-01-11	Scaffold	NA	GCA_002875715.1	GCF_002875715.1	5166	4940	NA	NA	Proteobacteria	Gammaproteobacteria	Vibrionales	Vibrionaceae	Vibrio	5.81	29121	43.73	51	1060917	230	113832	342310	73298	1	1566
ASM287679v1	Filtered Seawater, 0.2-1 micron fraction	NA	USA: Massachusetts, Nahant, Canoe Cove	NA	NA	NA	NA	Vibrio lentus (g-proteobacteria)	strain=10N.261.45.C7	136468	SAMN05418035	PRJNA328102	2018-01-11	Scaffold	NA	GCA_002876795.1	GCF_002876795.1	5075	4810	NA	NA	Proteobacteria	Gammaproteobacteria	Vibrionales	Vibrionaceae	Vibrio	5.63	564	43.91	115	850847	201	48916	348981	89839	2	1566
ASM287563v1	Filtered Seawater, 0.2-1 micron fraction	NA	USA: Massachusetts, Nahant, Canoe Cove	NA	NA	NA	NA	Enterovibrio norvegicus (g-proteobacteria)	strain=10N.261.45.C6	188144	SAMN05418034	PRJNA328102	2018-01-11	Scaffold	NA	GCA_002875635.1	GCF_002875635.1	4892	4694	NA	NA	Proteobacteria	Gammaproteobacteria	Vibrionales	Vibrionaceae	Enterovibrio	5.48	33071	47.48	134	571256	201	40906	122380	38888	1	1557
ASM287562v1	Filtered Seawater, 0.2-1 micron fraction	NA	USA: Massachusetts, Nahant, Canoe Cove	NA	NA	NA	NA	Vibrio lentus (g-proteobacteria)	strain=10N.261.45.C3	136468	SAMN05418033	PRJNA328102	2018-01-11	Scaffold	NA	GCA_002875625.1	GCF_002875625.1	5186	4955	NA	NA	Proteobacteria	Gammaproteobacteria	Vibrionales	Vibrionaceae	Vibrio	5.81	16340	43.82	55	917915	207	105661	342409	81317	2	1566
ASM287671v1	Filtered Seawater, 0.2-1 micron fraction	NA	USA: Massachusetts, Nahant, Canoe Cove	NA	NA	NA	NA	Vibrio breoganii (g-proteobacteria)	strain=10N.261.45.B7	553239	SAMN05418032	PRJNA328102	2018-01-11	Scaffold	NA	GCA_002876715.1	GCF_002876715.1	3788	3621	NA	NA	Proteobacteria	Gammaproteobacteria	Vibrionales	Vibrionaceae	Vibrio	4.17	27658	44.73	167	121767	203	24990	52462	16972	1	1563
ASM287670v1	Filtered Seawater, 0.2-1 micron fraction	NA	USA: Massachusetts, Nahant, Canoe Cove	NA	NA	NA	NA	Enterovibrio norvegicus (g-proteobacteria)	strain=10N.261.45.B2	188144	SAMN05418031	PRJNA328102	2018-01-11	Scaffold	NA	GCA_002876705.1	GCF_002876705.1	5033	4836	NA	NA	Proteobacteria	Gammaproteobacteria	Vibrionales	Vibrionaceae	Enterovibrio	5.59	27320	47.55	98	772457	227	57059	201058	69670	1	1557
ASM287566v1	Filtered Seawater, 0.2-1 micron fraction	NA	USA: Massachusetts, Nahant, Canoe Cove	NA	NA	NA	NA	Vibrio lentus (g-proteobacteria)	strain=10N.261.45.B10	136468	SAMN05418030	PRJNA328102	2018-01-11	Scaffold	NA	GCA_002875665.1	GCF_002875665.1	5071	4799	NA	NA	Proteobacteria	Gammaproteobacteria	Vibrionales	Vibrionaceae	Vibrio	5.6	550	44.01	94	875673	201	59547	348902	80318	1	1481
ASM287558v1	Filtered Seawater, 0.2-1 micron fraction	NA	USA: Massachusetts, Nahant, Canoe Cove	NA	NA	NA	NA	Vibrio splendidus (g-proteobacteria)	strain=10N.261.45.A2	29497	SAMN05418028	PRJNA328102	2018-01-11	Scaffold	NA	GCA_002875585.1	GCF_002875585.1	4758	4567	NA	NA	Proteobacteria	Gammaproteobacteria	Vibrionales	Vibrionaceae	Vibrio	5.37	18814	44.03	69	550310	202	77770	228886	57692	1	1565
ASM287554v1	Filtered Seawater, 0.2-1 micron fraction	NA	USA: Massachusetts, Nahant, Canoe Cove	NA	NA	NA	NA	Enterovibrio norvegicus (g-proteobacteria)	strain=10N.261.45.A10	188144	SAMN05418027	PRJNA328102	2018-01-11	Scaffold	NA	GCA_002875545.1	GCF_002875545.1	4968	4771	NA	NA	Proteobacteria	Gammaproteobacteria	Vibrionales	Vibrionaceae	Enterovibrio	5.57	20834	47.6	103	476114	202	54084	214931	57101	2	1142
ASM287549v1	Filtered Seawater, &gt;63 micron fraction	NA	USA: Massachusetts, Nahant, Canoe Cove	NA	NA	NA	NA	Vibrio splendidus (g-proteobacteria)	strain=10N.222.54.F7	29497	SAMN05418023	PRJNA328102	2018-01-11	Scaffold	NA	GCA_002875495.1	GCF_002875495.1	5065	4795	NA	NA	Proteobacteria	Gammaproteobacteria	Vibrionales	Vibrionaceae	Vibrio	5.61	194	44.04	99	554756	201	56712	222505	36653	3	1566
ASM287546v1	Filtered Seawater, &gt;63 micron fraction	NA	USA: Massachusetts, Nahant, Canoe Cove	NA	NA	NA	NA	Vibrio cyclitrophicus (g-proteobacteria)	strain=10N.222.54.F11	47951	SAMN05418022	PRJNA328102	2018-01-11	Scaffold	NA	GCA_002875465.1	GCF_002875465.1	4439	4262	NA	NA	Proteobacteria	Gammaproteobacteria	Vibrionales	Vibrionaceae	Vibrio	4.98	12014	43.43	56	753579	208	88845	305944	78627	1	2457
ASM197460v1	Filtered Seawater, &gt;63 micron fraction	NA	USA: Canoe Cove, Nahant, MA	NA	NA	NA	NA	Vibrio lentus (g-proteobacteria)	strain=10N.222.54.E4	136468	SAMN05768151	PRJNA328102	2017-01-28	Scaffold	NA	GCA_001974605.1	GCF_001974605.1	4919	4745	NA	NA	Proteobacteria	Gammaproteobacteria	Vibrionales	Vibrionaceae	Vibrio	5.53	21640	43.93	40	1046013	210	138303	334997	92093	1	1566
ASM287664v1	Filtered Seawater, 5-63 micron fraction	NA	USA: Massachusetts, Nahant, Canoe Cove	NA	NA	NA	NA	Vibrio splendidus (g-proteobacteria)	strain=10N.222.52.F3	29497	SAMN05418019	PRJNA328102	2018-01-11	Scaffold	NA	GCA_002876645.1	GCF_002876645.1	5180	4938	NA	NA	Proteobacteria	Gammaproteobacteria	Vibrionales	Vibrionaceae	Vibrio	5.79	826	44.09	103	422223	204	56258	135258	43845	1	1468
ASM287542v1	Filtered Seawater, 5-63 micron fraction	NA	USA: Massachusetts, Nahant, Canoe Cove	NA	NA	NA	NA	Vibrio breoganii (g-proteobacteria)	strain=10N.222.52.C10	553239	SAMN05418018	PRJNA328102	2018-01-11	Scaffold	NA	GCA_002875425.1	GCF_002875425.1	3823	3641	NA	NA	Proteobacteria	Gammaproteobacteria	Vibrionales	Vibrionaceae	Vibrio	4.23	35908	44.63	134	257730	201	31603	99275	19453	3	1414
ASM287657v1	Filtered Seawater, 5-63 micron fraction	NA	USA: Massachusetts, Nahant, Canoe Cove	NA	NA	NA	NA	Vibrio breoganii (g-proteobacteria)	strain=10N.222.52.B8	553239	SAMN05418017	PRJNA328102	2018-01-11	Scaffold	NA	GCA_002876575.1	GCF_002876575.1	3824	3634	NA	NA	Proteobacteria	Gammaproteobacteria	Vibrionales	Vibrionaceae	Vibrio	4.21	561	45.01	142	264485	201	29629	99275	21866	3	1369
ASM287544v1	Filtered Seawater, 5-63 micron fraction	NA	USA: Massachusetts, Nahant, Canoe Cove	NA	NA	NA	NA	Vibrio breoganii (g-proteobacteria)	strain=10N.222.52.B2	553239	SAMN05418016	PRJNA328102	2018-01-11	Scaffold	NA	GCA_002875445.1	GCF_002875445.1	3809	3633	NA	NA	Proteobacteria	Gammaproteobacteria	Vibrionales	Vibrionaceae	Vibrio	4.15	19180	44.86	103	437454	203	40291	135503	27044	1	1565
ASM287656v1	Filtered Seawater, 5-63 micron fraction	NA	USA: Massachusetts, Nahant, Canoe Cove	NA	NA	NA	NA	Vibrio splendidus (g-proteobacteria)	strain=10N.222.52.A7	29497	SAMN05418014	PRJNA328102	2018-01-11	Scaffold	NA	GCA_002876565.1	GCF_002876565.1	4749	4574	NA	NA	Proteobacteria	Gammaproteobacteria	Vibrionales	Vibrionaceae	Vibrio	5.36	367	44.19	62	570108	212	86389	221698	77057	2	1465
ASM287539v1	Filtered Seawater, 5-63 micron fraction	NA	USA: Massachusetts, Nahant, Canoe Cove	NA	NA	NA	NA	Vibrio splendidus (g-proteobacteria)	strain=10N.222.51.F9	29497	SAMN05418013	PRJNA328102	2018-01-11	Scaffold	NA	GCA_002875395.1	GCF_002875395.1	4748	4543	NA	NA	Proteobacteria	Gammaproteobacteria	Vibrionales	Vibrionaceae	Vibrio	5.37	763	44.16	90	538411	229	59623	168296	57874	2	1565
ASM287534v1	Filtered Seawater, 5-63 micron fraction	NA	USA: Massachusetts, Nahant, Canoe Cove	NA	NA	NA	NA	Vibrio splendidus (g-proteobacteria)	strain=10N.222.51.F8	29497	SAMN05418012	PRJNA328102	2018-01-11	Scaffold	NA	GCA_002875345.1	GCF_002875345.1	4953	4733	NA	NA	Proteobacteria	Gammaproteobacteria	Vibrionales	Vibrionaceae	Vibrio	5.54	290	44.15	93	504588	203	59523	248500	49911	1	1566
ASM287662v1	Filtered Seawater, 5-63 micron fraction	NA	USA: Massachusetts, Nahant, Canoe Cove	NA	NA	NA	NA	Vibrio breoganii (g-proteobacteria)	strain=10N.222.51.E5	553239	SAMN05418011	PRJNA328102	2018-01-11	Scaffold	NA	GCA_002876625.1	GCF_002876625.1	3699	3559	NA	NA	Proteobacteria	Gammaproteobacteria	Vibrionales	Vibrionaceae	Vibrio	4.06	1006	45.13	74	455180	204	54896	139390	42090	1	1565
ASM287658v1	Filtered Seawater, 5-63 micron fraction	NA	USA: Massachusetts, Nahant, Canoe Cove	NA	NA	NA	NA	Vibrio breoganii (g-proteobacteria)	strain=10N.222.51.E4	553239	SAMN05418010	PRJNA328102	2018-01-11	Scaffold	NA	GCA_002876585.1	GCF_002876585.1	3698	3546	NA	NA	Proteobacteria	Gammaproteobacteria	Vibrionales	Vibrionaceae	Vibrio	4.05	708	45.06	127	217403	201	31864	85887	23037	1	1565
ASM287535v1	Filtered Seawater, 5-63 micron fraction	NA	USA: Massachusetts, Nahant, Canoe Cove	NA	NA	NA	NA	Vibrio breoganii (g-proteobacteria)	strain=10N.222.51.E3	553239	SAMN05418009	PRJNA328102	2018-01-11	Scaffold	NA	GCA_002875355.1	GCF_002875355.1	3781	3625	NA	NA	Proteobacteria	Gammaproteobacteria	Vibrionales	Vibrionaceae	Vibrio	4.2	19400	44.81	121	257749	204	34736	77690	19601	2	1563
ASM287531v1	Filtered Seawater, 5-63 micron fraction	NA	USA: Massachusetts, Nahant, Canoe Cove	NA	NA	NA	NA	Vibrio breoganii (g-proteobacteria)	strain=10N.222.51.C2	553239	SAMN05418008	PRJNA328102	2018-01-11	Scaffold	NA	GCA_002875315.1	GCF_002875315.1	3799	3619	NA	NA	Proteobacteria	Gammaproteobacteria	Vibrionales	Vibrionaceae	Vibrio	4.14	1485	45.01	152	213593	204	27220	74186	23040	1	1563
ASM287530v1	Filtered Seawater, 5-63 micron fraction	NA	USA: Massachusetts, Nahant, Canoe Cove	NA	NA	NA	NA	Vibrio splendidus (g-proteobacteria)	strain=10N.222.51.B4	29497	SAMN05418007	PRJNA328102	2018-01-11	Scaffold	NA	GCA_002875305.1	GCF_002875305.1	5008	4797	NA	NA	Proteobacteria	Gammaproteobacteria	Vibrionales	Vibrionaceae	Vibrio	5.6	23052	43.94	94	343873	203	59597	204583	64669	2	1564
ASM287528v1	Filtered Seawater, 5-63 micron fraction	NA	USA: Massachusetts, Nahant, Canoe Cove	NA	NA	NA	NA	Vibrio breoganii (g-proteobacteria)	strain=10N.222.51.B10	553239	SAMN05418006	PRJNA328102	2018-01-11	Scaffold	NA	GCA_002875285.1	GCF_002875285.1	3782	3603	NA	NA	Proteobacteria	Gammaproteobacteria	Vibrionales	Vibrionaceae	Vibrio	4.15	906	45.09	154	208041	209	26944	67298	22127	2	1463
ASM287648v1	Filtered Seawater, 5-63 micron fraction	NA	USA: Massachusetts, Nahant, Canoe Cove	NA	NA	NA	NA	Vibrio tasmaniensis (g-proteobacteria)	strain=10N.222.51.A7	212663	SAMN05418005	PRJNA328102	2018-01-11	Scaffold	NA	GCA_002876485.1	GCF_002876485.1	5097	4740	NA	NA	Proteobacteria	Gammaproteobacteria	Vibrionales	Vibrionaceae	Vibrio	5.52	981	43.56	236	268288	202	23383	60444	16543	4	1242
ASM287649v1	Filtered Seawater, 5-63 micron fraction	NA	USA: Massachusetts, Nahant, Canoe Cove	NA	NA	NA	NA	Vibrio breoganii (g-proteobacteria)	strain=10N.222.51.A4	553239	SAMN05418004	PRJNA328102	2018-01-11	Scaffold	NA	GCA_002876495.1	GCF_002876495.1	3841	3663	NA	NA	Proteobacteria	Gammaproteobacteria	Vibrionales	Vibrionaceae	Vibrio	4.18	1250	45.02	141	165202	201	29672	71104	20596	2	1463
ASM287524v1	Filtered Seawater, 5-63 micron fraction	NA	USA: Massachusetts, Nahant, Canoe Cove	NA	NA	NA	NA	Vibrio breoganii (g-proteobacteria)	strain=10N.222.51.A12	553239	SAMN05418003	PRJNA328102	2018-01-11	Scaffold	NA	GCA_002875245.1	GCF_002875245.1	3787	3608	NA	NA	Proteobacteria	Gammaproteobacteria	Vibrionales	Vibrionaceae	Vibrio	4.17	30681	44.76	158	208829	203	26409	69953	22575	2	1507
ASM287653v1	Filtered Seawater, 1-5 micron fraction	NA	USA: Massachusetts, Nahant, Canoe Cove	NA	NA	NA	NA	Vibrio breoganii (g-proteobacteria)	strain=10N.222.49.F8	553239	SAMN05418002	PRJNA328102	2018-01-11	Scaffold	NA	GCA_002876535.1	GCF_002876535.1	3787	3616	NA	NA	Proteobacteria	Gammaproteobacteria	Vibrionales	Vibrionaceae	Vibrio	4.17	41258	44.61	137	339327	201	30445	82761	18720	2	1559
ASM287522v1	Filtered Seawater, 1-5 micron fraction	NA	USA: Massachusetts, Nahant, Canoe Cove	NA	NA	NA	NA	Vibrio splendidus (g-proteobacteria)	strain=10N.222.49.C7	29497	SAMN05418001	PRJNA328102	2018-01-11	Scaffold	NA	GCA_002875225.1	GCF_002875225.1	4962	4707	NA	NA	Proteobacteria	Gammaproteobacteria	Vibrionales	Vibrionaceae	Vibrio	5.56	451	44.09	172	277074	215	32302	84356	24147	3	1366
ASM287523v1	Filtered Seawater, 1-5 micron fraction	NA	USA: Massachusetts, Nahant, Canoe Cove	NA	NA	NA	NA	Vibrio breoganii (g-proteobacteria)	strain=10N.222.49.B7	553239	SAMN05418000	PRJNA328102	2018-01-11	Scaffold	NA	GCA_002875235.1	GCF_002875235.1	3815	3628	NA	NA	Proteobacteria	Gammaproteobacteria	Vibrionales	Vibrionaceae	Vibrio	4.15	895	45.04	173	190758	205	23960	73597	19182	3	1563
ASM287518v1	Filtered Seawater, 1-5 micron fraction	NA	USA: Massachusetts, Nahant, Canoe Cove	NA	NA	NA	NA	Vibrio breoganii (g-proteobacteria)	strain=10N.222.49.B11	553239	SAMN05417999	PRJNA328102	2018-01-11	Scaffold	NA	GCA_002875185.1	GCF_002875185.1	3638	3483	NA	NA	Proteobacteria	Gammaproteobacteria	Vibrionales	Vibrionaceae	Vibrio	4.02	37296	44.74	136	224090	216	29587	74446	19869	1	1563
ASM287519v1	Filtered Seawater, 1-5 micron fraction	NA	USA: Massachusetts, Nahant, Canoe Cove	NA	NA	NA	NA	Vibrio breoganii (g-proteobacteria)	strain=10N.222.49.A8	553239	SAMN05417998	PRJNA328102	2018-01-11	Scaffold	NA	GCA_002875195.1	GCF_002875195.1	3706	3527	NA	NA	Proteobacteria	Gammaproteobacteria	Vibrionales	Vibrionaceae	Vibrio	4.03	1222	45.11	138	309396	203	29197	74092	19758	2	1462
ASM287516v1	Filtered Seawater, 1-5 micron fraction	NA	USA: Massachusetts, Nahant, Canoe Cove	NA	NA	NA	NA	Vibrio breoganii (g-proteobacteria)	strain=10N.222.49.A5	553239	SAMN05417997	PRJNA328102	2018-01-11	Scaffold	NA	GCA_002875165.1	GCF_002875165.1	3886	3701	NA	NA	Proteobacteria	Gammaproteobacteria	Vibrionales	Vibrionaceae	Vibrio	4.2	856	45.06	141	188785	203	29783	74816	21471	1	1563
ASM287514v1	Filtered Seawater, 1-5 micron fraction	NA	USA: Massachusetts, Nahant, Canoe Cove	NA	NA	NA	NA	Vibrio tasmaniensis (g-proteobacteria)	strain=10N.222.48.A2	212663	SAMN05417996	PRJNA328102	2018-01-11	Scaffold	NA	GCA_002875145.1	GCF_002875145.1	5032	4760	NA	NA	Proteobacteria	Gammaproteobacteria	Vibrionales	Vibrionaceae	Vibrio	5.51	895	43.6	123	688956	204	44832	244438	44595	2	1564
ASM287508v1	Filtered Seawater, 0.2-1 micron fraction	NA	USA: Massachusetts, Nahant, Canoe Cove	NA	NA	NA	NA	Vibrio splendidus (g-proteobacteria)	strain=10N.222.46.E1	29497	SAMN05417993	PRJNA328102	2018-01-11	Scaffold	NA	GCA_002875085.1	GCF_002875085.1	4949	4692	NA	NA	Proteobacteria	Gammaproteobacteria	Vibrionales	Vibrionaceae	Vibrio	5.54	702	44.09	165	236445	208	33598	80856	24415	2	1565
ASM287646v1	Filtered Seawater, 0.2-1 micron fraction	NA	USA: Massachusetts, Nahant, Canoe Cove	NA	NA	NA	NA	Vibrio splendidus (g-proteobacteria)	strain=10N.222.46.C2	29497	SAMN05417992	PRJNA328102	2018-01-11	Scaffold	NA	GCA_002876465.1	GCF_002876465.1	4947	4696	NA	NA	Proteobacteria	Gammaproteobacteria	Vibrionales	Vibrionaceae	Vibrio	5.54	509	44.09	162	277122	202	34215	84889	24529	3	1364
ASM287509v1	Filtered Seawater, 0.2-1 micron fraction	NA	USA: Massachusetts, Nahant, Canoe Cove	NA	NA	NA	NA	Vibrio splendidus (g-proteobacteria)	strain=10N.222.46.B6	29497	SAMN05417991	PRJNA328102	2018-01-11	Scaffold	NA	GCA_002875095.1	GCF_002875095.1	4976	4710	NA	NA	Proteobacteria	Gammaproteobacteria	Vibrionales	Vibrionaceae	Vibrio	5.6	42862	43.76	179	235814	202	31268	81497	21472	2	1565
ASM287504v1	Filtered Seawater, 0.2-1 micron fraction	NA	USA: Massachusetts, Nahant, Canoe Cove	NA	NA	NA	NA	Vibrio splendidus (g-proteobacteria)	strain=10N.222.46.B1	29497	SAMN05417990	PRJNA328102	2018-01-11	Scaffold	NA	GCA_002875045.1	GCF_002875045.1	4963	4642	NA	NA	Proteobacteria	Gammaproteobacteria	Vibrionales	Vibrionaceae	Vibrio	5.48	780	44.12	168	341974	205	32617	118984	27727	3	1465
ASM287506v1	Filtered Seawater, 0.2-1 micron fraction	NA	USA: Massachusetts, Nahant, Canoe Cove	NA	NA	NA	NA	Vibrio splendidus (g-proteobacteria)	strain=10N.222.46.A6	29497	SAMN05417989	PRJNA328102	2018-01-11	Scaffold	NA	GCA_002875065.1	GCF_002875065.1	4988	4734	NA	NA	Proteobacteria	Gammaproteobacteria	Vibrionales	Vibrionaceae	Vibrio	5.58	442	44.08	170	277183	203	32839	84465	24368	1	1540
ASM197461v1	Filtered Seawater, 0.2-1 micron fraction	NA	USA: Canoe Cove, Nahant, MA	NA	NA	NA	NA	Vibrio splendidus (g-proteobacteria)	strain=10N.222.45.F4	29497	SAMN05768149	PRJNA328102	2017-01-28	Scaffold	NA	GCA_001974615.1	GCF_001974615.1	4781	4584	NA	NA	Proteobacteria	Gammaproteobacteria	Vibrionales	Vibrionaceae	Vibrio	5.36	24775	43.51	85	457750	202	63097	185375	55594	2	1439
ASM287501v1	Filtered Seawater, 0.2-1 micron fraction	NA	USA: Massachusetts, Nahant, Canoe Cove	NA	NA	NA	NA	Vibrio cyclitrophicus (g-proteobacteria)	strain=10N.222.45.E8	47951	SAMN05417988	PRJNA328102	2018-01-11	Scaffold	NA	GCA_002875015.1	GCF_002875015.1	4587	4379	NA	NA	Proteobacteria	Gammaproteobacteria	Vibrionales	Vibrionaceae	Vibrio	5.07	332	43.49	81	831173	215	62617	235817	69112	1	1498
ASM287500v1	Filtered Seawater, 0.2-1 micron fraction	NA	USA: Massachusetts, Nahant, Canoe Cove	NA	NA	NA	NA	Vibrio splendidus (g-proteobacteria)	strain=10N.222.45.C6	29497	SAMN05417987	PRJNA328102	2018-01-11	Scaffold	NA	GCA_002875005.1	GCF_002875005.1	5031	4762	NA	NA	Proteobacteria	Gammaproteobacteria	Vibrionales	Vibrionaceae	Vibrio	5.6	839	44.13	166	235814	214	33711	82988	24526	3	1464
ASM199916v1	Environmental sponge	NA	Not applicable	NA	NA	NA	Not applicable	Listeria monocytogenes (firmicutes)	strain=10-092876-0769 LM12	1639	SAMN06297605	PRJNA371291	2017-02-14	Complete Genome	NA	GCA_001999165.1	GCF_001999165.1	3000	2875	NA	NA	Firmicutes	Bacilli	Bacillales	Listeriaceae	Listeria	2.93	0	38.01	1	2929632	2929632	2929632	2929632	2929632	6	1561
ASM199902v1	Environmental sponge	NA	Not applicable	NA	NA	NA	Not applicable	Listeria monocytogenes (firmicutes)	strain=10-092876-0731 LM5	1639	SAMN06297522	PRJNA371291	2017-02-14	Complete Genome	NA	GCA_001999025.1	GCF_001999025.1	3084	2962	NA	NA	Firmicutes	Bacilli	Bacillales	Listeriaceae	Listeria	3	0	37.99	1	2996793	2996793	2996793	2996793	2996793	6	1729
ASM228640v1	Crassostrea gigas larvae tank in the Pacific Northwest	NA	USA: Oregon	NA	NA	NA	NA	Vibrio coralliilyticus (g-proteobacteria)	strain=080116A	190893	SAMN07522471	PRJNA399049	2017-09-05	Contig	NA	GCA_002286405.1	GCF_002286405.1	5285	5053	NA	NA	Proteobacteria	Gammaproteobacteria	Vibrionales	Vibrionaceae	Vibrio	5.64	0	45.73	107	1249611	452	52675	275484	54369	6	525
ASM188289v1	Marine fish farm	NA	Australia: Tasmania	Salmo salar	NA	NA	NA	Yersinia ruckeri (enterobacteria)	strain=07/3342-1k	29486	SAMN04320419	PRJNA310959	2016-11-18	Contig	NA	GCA_001882895.1	GCF_001882895.1	3504	3301	NA	NA	Proteobacteria	Gammaproteobacteria	Enterobacterales	Yersiniaceae	Yersinia	3.76	0	47.64	79	309719	223	47555	186542	52923	1	1554
ASM188360v1	Marine fish farm	NA	Australia: Tasmania	Salmo salar	NA	NA	NA	Yersinia ruckeri (enterobacteria)	strain=04/2640-8k	29486	SAMN04320416	PRJNA310959	2016-11-18	Contig	NA	GCA_001883605.1	GCF_001883605.1	3512	3305	NA	NA	Proteobacteria	Gammaproteobacteria	Enterobacterales	Yersiniaceae	Yersinia	3.76	0	47.64	76	309719	201	49489	146794	60983	1	1554
ASM188357v1	Marine fish farm	NA	Australia: Tasmania	Salmo salar	NA	NA	NA	Yersinia ruckeri (enterobacteria)	strain=04/1779	29486	SAMN04320415	PRJNA310959	2016-11-18	Contig	NA	GCA_001883575.1	GCF_001883575.1	3510	3301	NA	NA	Proteobacteria	Gammaproteobacteria	Enterobacterales	Yersiniaceae	Yersinia	3.76	0	47.64	85	309719	201	44202	143513	51978	1	1554
ASM188348v1	Marine fish farm	NA	Australia: Tasmania	Salmo salar	NA	NA	NA	Yersinia ruckeri (enterobacteria)	strain=02/0981-4br	29486	SAMN04320410	PRJNA310959	2016-11-18	Contig	NA	GCA_001883485.1	GCF_001883485.1	3486	3278	NA	NA	Proteobacteria	Gammaproteobacteria	Enterobacterales	Yersiniaceae	Yersinia	3.74	0	47.62	88	309719	201	42503	134906	46187	1	1554
ASM188336v1	Marine fish farm	NA	Australia: Tasmania	Salmo salar	NA	NA	NA	Yersinia ruckeri (enterobacteria)	strain=00/1793-k2	29486	SAMN04320405	PRJNA310959	2016-11-18	Contig	NA	GCA_001883365.1	GCF_001883365.1	3490	3281	NA	NA	Proteobacteria	Gammaproteobacteria	Enterobacterales	Yersiniaceae	Yersinia	3.74	0	47.62	78	309719	212	47994	186952	52967	2	1092
ASM456407v1	deep-sea sediment	NA	Indian Ocean	NA	NA	2327 m	37.8111 S 49.8405 E	Microbacterium sediminis (high GC Gram+)	strain=YLB-01	904291	SAMN11180679	PRJNA528380	2019-04-02	Complete Genome	NA	GCA_004564075.1	GCF_004564075.1	2808	2709	NA	NA	Actinobacteria	Actinobacteria	Micrococcales	Microbacteriaceae	Microbacterium	2.92	0	71.62	2	2792195	127669	1459932	2792195	2792195	2	1528
ASM191315v1	seawater from shallow-sea hydrothermal system	NA	Taiwan: Kueishan Island	missing	NA	not recorded	24 N 121 E	Maribacter sp. T28 (CFB group bacteria)	strain=T28	1836467	SAMN04633439	PRJNA357344	2016-12-21	Complete Genome	NA	GCA_001913155.1	GCF_001913155.1	3704	3606	NA	NA	Bacteroidetes	Flavobacteriia	Flavobacteriales	Flavobacteriaceae	Maribacter	4.27	0	34.39	1	4271158	4271158	4271158	4271158	4271158	3	1532
ASM23065v3	anaerobic marine mud	Missing	Italy	NA	NA	Missing	38.3912 N 14.9676 E	Thermotoga maritima MSB8 (thermotogales)	strain=MSB8	243274	SAMN02261406	PRJNA63051	2013-12-20	Complete Genome	NA	GCA_000230655.3	GCF_000230655.2	1947	1877	Mud	NA	Thermotogae	Thermotogae	Thermotogales	Thermotogaceae	Thermotoga	1.87	0	46.25	1	1869644	1869644	1869644	1869644	1869644	1	1564
ASM385515v1	Antarctica: surface deep-sea sediments in the Ross Sea	NA	Antarctica:Ross Sea	NA	NA	NA	NA	Shewanella sp. M2 (g-proteobacteria)	strain=M2	2487742	SAMN10397594	PRJNA504721	2018-12-02	Chromosome	NA	GCA_003855155.1	GCF_003855155.1	4456	4139	NA	NA	Proteobacteria	Gammaproteobacteria	Alteromonadales	Shewanellaceae	Shewanella	5.13	100	42.15	1	5134949	5134949	5134949	5134949	5134949	8	1547
ASM432373v1	beach sand	NA	Germany: beach, Cuxhaven	NA	NA	NA	53.8763 N 8.69263 E	Streptomonospora sp. M2 (high GC Gram+)	strain=M2	2498135	SAMN10601635	PRJNA510083	2019-03-04	Complete Genome	NA	GCA_004323735.1	GCF_004323735.1	5026	4799	NA	NA	Actinobacteria	Actinobacteria	Streptosporangiales	Nocardiopsaceae	Streptomonospora	5.81	0	72.13	2	5724192	89998	2907095	5724192	5724192	5	1535
ASM143371v1	seawater	NA	Southern Ocean	NA	NA	25m	77.365 S 33.7783 E	Alteromonas stellipolaris LMG 21856 (g-proteobacteria)	strain=LMG 21856	1160720	SAMN04098991	PRJNA296407	2015-11-06	Complete Genome	NA	GCA_001433715.1	GCF_001433715.1	4007	3887	NA	NA	Proteobacteria	Gammaproteobacteria	Alteromonadales	Alteromonadaceae	Alteromonas	4.69	0	43.63	1	4686200	4686200	4686200	4686200	4686200	5	1540
ASM175242v1	marine solar saltern	NA	South Korea: Yellow Sea	NA	NA	NA	NA	Salegentibacter salarius (CFB group bacteria)	strain=KCTC 12974	435906	SAMN05762002	PRJNA342520	2016-10-04	Scaffold	Representative Genome	GCA_001752425.1	GCF_001752425.1	3036	2938	NA	NA	Bacteroidetes	Flavobacteriia	Flavobacteriales	Flavobacteriaceae	Salegentibacter	3.32	656	37	52	305450	1120	63802	112772	52369	1	1535
ASM195115v1	marine water	NA	Pacific Ocean	NA	NA	NA	NA	Gramella flava JLT2011 (CFB group bacteria)	strain=JLT2011	1229726	SAMN05231554	PRJNA325700	2017-01-13	Complete Genome	Representative Genome	GCA_001951155.1	GCF_001951155.1	3589	3475	NA	NA	Bacteroidetes	Flavobacteriia	Flavobacteriales	Flavobacteriaceae	Gramella	4.01	0	42.14	1	4007868	4007868	4007868	4007868	4007868	3	1533
ASM398710v1	Marine solar saltern	NA	South Korea: the Yellow Sea	NA	NA	NA	NA	Idiomarina salinarum (g-proteobacteria)	strain=ISL-52	435908	SAMN08102321	PRJNA420135	2018-12-31	Contig	NA	GCA_003987105.1	GCF_003987105.1	2381	2307	NA	NA	Proteobacteria	Gammaproteobacteria	Alteromonadales	Idiomarinaceae	Idiomarina	2.48	0	52.96	5	1814714	5156	496902	1814714	272923	1	1542
ASM163462v1	seawater	NA	China: Xiamen seawaters	NA	NA	surface	24.42 N 118.10 E	Croceicoccus sp. H4 (a-proteobacteria)	strain=H4	1783232	SAMN04427046	PRJNA309232	2016-05-01	Contig	NA	GCA_001634625.1	GCF_001634625.1	3498	3370	NA	NA	Proteobacteria	Alphaproteobacteria	Sphingomonadales	Erythrobacteraceae	Croceicoccus	3.6	7	62.76	74	344509	364	48682	262101	35695	1	1497
ASM836288v1	instant sea cucumber	NA	China:Dalian	NA	NA	NA	NA	Hafnia alvei (enterobacteria)	strain=H4	569	SAMN10762171	PRJNA515811	2019-09-09	Contig	NA	GCA_008362885.1	GCF_008362885.1	4341	4173	NA	NA	Proteobacteria	Gammaproteobacteria	Enterobacterales	Hafniaceae	Hafnia	4.68	15	48.76	60	722847	320	78056	537523	68749	1	1552
ASM386425v1	tidal flats	NA	South Korea: Gangjin area	NA	NA	NA	NA	Simiduia agarivorans (g-proteobacteria)	strain=GTF-13	447471	SAMN09873689	PRJNA487096	2018-12-05	Contig	NA	GCA_003864255.1	GCF_003864255.1	3411	3333	NA	NA	Proteobacteria	Gammaproteobacteria	Oceanospirillales	Endozoicomonadaceae	Endozoicomonas	3.66	3	59.82	7	2189692	1007	523307	2189692	1426534	1	1479
ASM402816v1	tidal flats	NA	South Korea: Gangjin area	NA	NA	NA	NA	Endozoicomonadaceae bacterium GTF-13 (g-proteobacteria)	strain=GTF-13	2506149	SAMN09812355	PRJNA485668	2019-01-16	Contig	NA	GCA_004028165.1	GCF_004028165.1	3411	3333	NA	NA	Proteobacteria	Gammaproteobacteria	Oceanospirillales	Endozoicomonadaceae	NA	3.66	3	59.82	7	2189692	1007	523307	2189692	1426534	1	1479
ASM432892v1	seawater samples were obtained by a Remotely Operated Vehicle (ROV) equipped on the KEXUE vessel during the cruise of April 2014; sample derived site was high hydrostatic pressure, low temperature, darkness, and close to hydrothermal vent field.	NA	China: East China Sea	missing	NA	NA	27.79 N 124.89 E	Bacillus subtilis subsp. subtilis (firmicutes)	strain=G7	135461	SAMN09273200	PRJNA473387	2019-03-06	Complete Genome	NA	GCA_004328925.1	GCF_004328925.1	4416	4196	NA	NA	Firmicutes	Bacilli	Bacillales	Bacillaceae	Bacillus	4.22	0	43.72	1	4216133	4216133	4216133	4216133	4216133	10	1553
ASM755928v1	marine solar saltern	NA	China	NA	NA	NA	NA	Marinobacter sp. F01 (g-proteobacteria)	strain=F01	1928331	SAMN12325361	PRJNA555659	2019-07-28	Contig	NA	GCA_007559285.1	GCF_007559285.1	3521	3410	NA	NA	Proteobacteria	Gammaproteobacteria	Alteromonadales	Alteromonadaceae	Marinobacter	3.8	0	57.68	24	699187	503	158156	650725	184181	1	1540
ASM584540v1	marine sediment	NA	Hong Kong	NA	NA	not collected	22.4117 N 114.2750 E	Escherichia sp. E4930 (enterobacteria)	strain=E4930	2044468	SAMN07759788	PRJNA530382	2019-05-26	Contig	NA	GCA_005845405.1	GCF_005845405.1	5042	4690	NA	NA	Proteobacteria	Gammaproteobacteria	Enterobacterales	Enterobacteriaceae	Escherichia	5.04	0	50.74	81	724477	915	62170	247834	35960	8	1554
ASM171916v1	marine water, cyanobacterial mat	NA	Netherlands: Texel Island: Coast of North Sea	NA	NA	sea level	53.03 N 4.740000000000009 E	Erythrobacter litoralis (a-proteobacteria)	strain=DSM 8509	39960	SAMN05601187	PRJNA339618	2016-09-06	Complete Genome	Representative Genome	GCA_001719165.1	GCF_001719165.1	3103	2999	NA	NA	Proteobacteria	Alphaproteobacteria	Sphingomonadales	Erythrobacteraceae	Erythrobacter	3.25	0	65.19	1	3251353	3251353	3251353	3251353	3251353	1	1493
ASM200933v2	anoxic mud of fresh and brackish water and marine environments. Specific enrichment with benzoate	NA	Germany: Lower Saxony	NA	NA	NA	NA	Desulfococcus multivorans (d-proteobacteria)	strain=DSM 2059	897	SAMN06392868	PRJNA376441	2017-03-08	Complete Genome	NA	GCA_002009335.2	GCF_002009335.2	3927	3810	NA	NA	Proteobacteria	Deltaproteobacteria	Desulfobacterales	Desulfobacteraceae	Desulfococcus	4.46	0	56.83	1	4455976	4455976	4455976	4455976	4455976	3	1572
ASM479934v1	marine water	NA	Taiwan	NA	NA	NA	NA	Robertkochia marina (CFB group bacteria)	strain=CC-AMO-30D	1227945	SAMN11382562	PRJNA531810	2019-04-17	Contig	NA	GCA_004799345.1	GCF_004799345.1	3037	2975	NA	NA	Bacteroidetes	Flavobacteriia	Flavobacteriales	Flavobacteriaceae	Robertkochia	3.58	0	43.63	12	1566613	321	298461	953059	744925	1	1527
ASM193978v1	Cr(VI) contaminated seawater	NA	China: Wenzhou	NA	NA	NA	NA	Pseudochrobactrum sp. B5 (a-proteobacteria)	strain=B5	1289478	SAMN05891804	PRJNA347528	2017-01-09	Contig	NA	GCA_001939785.1	GCF_001939785.1	3790	3679	NA	NA	Proteobacteria	Alphaproteobacteria	Rhizobiales	Brucellaceae	Pseudochrobactrum	4.05	0	52.08	19	1430932	517	213299	816104	294042	1	1495
ASM78935v1	marine sediments	NA	USA: Pacific Coast	NA	NA	NA	NA	Clostridium botulinum 202F (firmicutes)	strain=202F	1415774	SAMN03222822	PRJNA225787	2014-12-04	Complete Genome	NA	GCA_000789355.1	GCF_000789355.1	3667	3455	NA	NA	Firmicutes	Clostridia	Clostridiales	Clostridiaceae	Clostridium	3.91	0	27.43	2	3874462	40142	1957302	3874462	3874462	10	1515
ASM287304v1	Filtered Seawater, 0.2-1 micron fraction	NA	USA: Massachusetts, Nahant, Canoe Cove	NA	NA	NA	NA	Vibrio sp. 10N.286.46.E10 (g-proteobacteria)	strain=10N.286.46.E10	1884477	SAMN05418154	PRJNA328102	2018-01-11	Scaffold	NA	GCA_002873045.1	GCF_002873045.1	4600	4355	NA	NA	Proteobacteria	Gammaproteobacteria	Vibrionales	Vibrionaceae	Vibrio	5.19	233	44.25	140	373023	202	37084	126285	28181	1	1565
Aquimarina sp. strain Aq135	marine sponge	NA	Portugal	Ircinia variabilis	NA	NA	37.069333 N 8.331138889 W	Aquimarina sp. Aq135 (CFB group bacteria)	NA	1191734	SAMEA104654170	PRJEB25019	2018-04-17	Contig	NA	GCA_900299535.1	GCF_900299535.1	4181	4066	NA	NA	Bacteroidetes	Flavobacteriia	Flavobacteriales	Flavobacteriaceae	Aquimarina	4.94	3	32.32	64	447851	1052	77147	154904	52656	1	1530
UW69	Atlantic Ocean, Sargasso Sea	NA	NA	NA	NA	NA	NA	Synechococcus sp. UW69 (cyanobacteria)	NA	368493	SAMEA4707918	PRJEB26976	2018-07-31	Contig	NA	GCA_900474185.1	GCF_900474185.1	2574	2499	NA	NA	Cyanobacteria	Unclassified	Synechococcales	Synechococcaceae	Synechococcus	2.37	0	58.69	15	711025	1048	158141	637127	145012	1	1484
ASM90025804v1	gorgonian coral	NA	Portugal	Eunicella labiata	NA	NA	36.979778 N 7.989111 W	Sphingorhabdus sp. EL138 (a-proteobacteria)	NA	2073156	SAMEA104500216	PRJEB24502	2018-02-04	Contig	NA	GCA_900258045.1	GCF_900258045.1	3543	3468	NA	NA	Proteobacteria	Alphaproteobacteria	Sphingomonadales	Sphingomonadaceae	Sphingorhabdus	3.66	0	53.14	4	1614447	575535	915715	788651	575535	1	1493
Labrenzia sp. strain EL143	Gorgonian coral	NA	Portugal	Eunicella labiata	NA	NA	36.979778 N 7.989111 W	Labrenzia sp. EL143 (a-proteobacteria)	NA	2073157	SAMEA104555632	PRJEB24678	2018-02-04	Contig	NA	GCA_900258415.1	GCF_900258415.1	6805	6608	NA	NA	Proteobacteria	Alphaproteobacteria	Rhodobacterales	Rhodobacteraceae	Labrenzia	7.28	0	56.33	34	932881	5534	214100	363221	122547	2	1485
Ruegeria sp. EL01	Gorgonian coral	NA	Portugal	Eunicella labiata	NA	NA	36.979778 N 7.989111 W	Ruegeria sp. EL01 (a-proteobacteria)	NA	2107578	SAMEA104692609	PRJEB25531	2018-06-05	Contig	NA	GCA_900313035.1	GCF_900313035.1	5901	5110	NA	NA	Proteobacteria	Alphaproteobacteria	Rhodobacterales	Rhodobacteraceae	Ruegeria	5.32	0	56.15	49	680979	1240	108579	270213	65916	1	1469
Vibrio sp. strain Evd11	Gorgonian coral	NA	Portugal	Eunicella verrucosa	NA	NA	37.008839 N 8.924889 W	Vibrio sp. Evd11 (g-proteobacteria)	NA	1207404	SAMEA4610036	PRJEB26006	2018-06-05	Contig	NA	GCA_900382755.1	GCF_900382755.1	4726	4477	NA	NA	Proteobacteria	Gammaproteobacteria	Vibrionales	Vibrionaceae	Vibrio	5.19	2	44.05	117	186057	5340	44347	71041	20305	0	NA
Sulfitobacter sp. EL44	Gorgonian coral	NA	Portugal	Eunicella labiata	NA	NA	36.979778 N 7.989111 W	Sulfitobacter sp. EL44 (a-proteobacteria)	NA	2107579	SAMEA104692611	PRJEB25531	2018-06-05	Contig	NA	GCA_900313045.1	GCF_900313045.1	4628	3980	NA	NA	Proteobacteria	Alphaproteobacteria	Rhodobacterales	Rhodobacteraceae	Sulfitobacter	4.2	0	58.12	14	1257438	4146	300254	1225230	219042	2	1467
UW106	Atlantic Ocean, Sargasso Sea	NA	NA	NA	NA	NA	NA	Synechococcus sp. UW106 (cyanobacteria)	NA	368495	SAMEA4707917	PRJEB26976	2018-07-31	Contig	NA	GCA_900474015.1	GCF_900474015.1	2677	2591	NA	NA	Cyanobacteria	Unclassified	Synechococcales	Synechococcaceae	Synechococcus	2.48	0	57.96	15	660265	1047	165302	318215	105333	0	NA
Pseudopaeobacter sp. EL27	Gorgonian coral	NA	Portugal	Eunicella labiata	NA	NA	36.979778 N 7.989111 W	Pseudophaeobacter sp. EL27 (a-proteobacteria)	NA	2107580	SAMEA104692610	PRJEB25531	2018-06-05	Contig	NA	GCA_900313025.1	GCF_900313025.1	4354	4194	NA	NA	Proteobacteria	Alphaproteobacteria	Rhodobacterales	Rhodobacteraceae	Pseudophaeobacter	4.55	0	57.75	16	855756	13634	284482	475550	202600	2	1465
ASM22492v1	trophosome tissue of the deep-sea tubeworm Tevnia jerichonana; host species originated from Tica vent at 9deg 50' N East Pacific Rise	NA	NA	Tevnia jerichonana	NA	NA	NA	endosymbiont of Tevnia jerichonana (vent Tica) (g-proteobacteria)	NA	1049564	SAMN02469821	PRJNA60887	2011-08-31	Contig	Representative Genome	GCA_000224925.2	GCF_000224925.1	3350	3138	NA	NA	Proteobacteria	Gammaproteobacteria	NA	NA	NA	3.64	2	58.16	184	248702	500	19766	92701	20812	2	1547
N5	Pacific Ocean, Costa Rica Upwelling Dome (CRUD)	NA	NA	NA	NA	NA	NA	Synechococcus sp. N5 (cyanobacteria)	NA	2575515	SAMEA4707913	PRJEB26976	2018-07-31	Contig	NA	GCA_900473925.1	GCF_900473925.1	2351	2257	NA	NA	Cyanobacteria	Unclassified	Synechococcales	Synechococcaceae	Synechococcus	2.09	0	60.96	14	702949	2831	149250	531783	72182	0	NA
ASM185440v1	non-axenic unialgal culture; shallow tropical waters, normally from coral reef substrate	NA	Pacific Ocean: Palmyra Atoll	NA	NA	NA	NA	Hyphomonas sp. Mor2 (a-proteobacteria)	NA	1906738	SAMN05826286	PRJNA345363	2016-10-26	Complete Genome	NA	GCA_001854405.1	GCF_001854405.1	3496	3439	NA	NA	Proteobacteria	Alphaproteobacteria	Rhodobacterales	Hyphomonadaceae	Hyphomonas	3.63	0	58.14	1	3628091	3628091	3628091	3628091	3628091	1	1455
UW105	Atlantic Ocean, Sargasso Sea	NA	NA	NA	NA	NA	NA	Synechococcus sp. UW105 (cyanobacteria)	NA	337067	SAMEA4707922	PRJEB26976	2018-07-31	Contig	NA	GCA_900473935.1	GCF_900473935.1	2762	2670	NA	NA	Cyanobacteria	Unclassified	Synechococcales	Synechococcaceae	Synechococcus	2.66	0	57.5	31	426386	1043	85787	151891	56750	1	1483
UW86	Atlantic Ocean, Sargasso Sea	NA	NA	NA	NA	NA	NA	Synechococcus sp. UW86 (cyanobacteria)	NA	368491	SAMEA4707914	PRJEB26976	2018-07-31	Contig	NA	GCA_900474085.1	GCF_900474085.1	2334	2245	NA	NA	Cyanobacteria	Unclassified	Synechococcales	Synechococcaceae	Synechococcus	2.09	0	61.28	18	588845	1032	116182	548326	81383	1	1484
Aquimarina sp. strain Aq107	marine sponge	NA	Portugal	Sarcotragus spinosulus	NA	NA	37.069333 N 8.331138889 W	Aquimarina sp. Aq107 (CFB group bacteria)	NA	1191912	SAMEA104654169	PRJEB25019	2018-04-17	Contig	NA	GCA_900299505.1	GCF_900299505.1	4693	4584	NA	NA	Bacteroidetes	Flavobacteriia	Flavobacteriales	Flavobacteriaceae	Aquimarina	5.41	0	31.92	20	1223015	1487	270609	575008	109926	1	1525
Aquimarina sp. strain Aq349	marine sponge	NA	Portugal	Sarcotragus spinosulus	NA	NA	37.069333 N 8.331138889 W	Aquimarina sp. Aq349 (CFB group bacteria)	NA	1192023	SAMEA104654171	PRJEB25019	2018-04-17	Scaffold	NA	GCA_900299485.1	GCF_900299485.1	5204	5103	NA	NA	Bacteroidetes	Flavobacteriia	Flavobacteriales	Flavobacteriaceae	Aquimarina	6.17	100	32.89	22	1039991	5912	280663	465096	138803	1	1525
Aliivibrio sp. strain EL58	Gorgonian coral	NA	Portugal	Eunicella labiata	NA	NA	36.979778 N 7.989111 W	Aliivibrio sp. EL58 (g-proteobacteria)	NA	2107582	SAMEA104674031	PRJEB25451	2018-06-05	Contig	NA	GCA_900312675.1	GCF_900312675.1	3981	3804	NA	NA	Proteobacteria	Gammaproteobacteria	Vibrionales	Vibrionaceae	Aliivibrio	4.3	0	39.02	12	1353588	15752	358122	1130962	179498	7	1569
Vibrio sp. strain Evh13	Gorgonian coral	NA	Portugal	Eunicella verrucosa	NA	NA	37.008839 N 8.924889 W	Vibrio sp. Evh13 (g-proteobacteria)	NA	1207422	SAMEA4610035	PRJEB26006	2018-06-05	Contig	NA	GCA_900382745.1	GCF_900382745.1	4380	4189	NA	NA	Proteobacteria	Gammaproteobacteria	Vibrionales	Vibrionaceae	Vibrio	4.89	3	43.87	43	519132	1005	113758	290052	89480	1	1550
N32	Pacific Ocean, Costa Rica Upwelling Dome (CRUD)	NA	NA	NA	NA	NA	NA	Synechococcus sp. N32 (cyanobacteria)	NA	2575514	SAMEA4707912	PRJEB26976	2018-07-31	Contig	NA	GCA_900473895.1	GCF_900473895.1	2453	2368	NA	NA	Cyanobacteria	Unclassified	Synechococcales	Synechococcaceae	Synechococcus	2.21	0	60.94	17	588965	1047	130052	552645	82729	1	483
unclassified Rhodobacteraceae EL53	Gorgonian coral	NA	Portugal	Eunicella labiata	NA	NA	36.979778 N 7.989111 W	Rhodobacteraceae bacterium EL53 (a-proteobacteria)	NA	2107583	SAMEA104692612	PRJEB25531	2018-06-05	Contig	NA	GCA_900313015.1	GCF_900313015.1	4585	4424	NA	NA	Proteobacteria	Alphaproteobacteria	Rhodobacterales	Rhodobacteraceae	NA	4.86	0	54.86	19	998746	2018	255682	366678	139208	2	667
MARIT_PRJEB17743	diseased red sea bream	NA	Japan	Pagrus major	NA	NA	NA	Tenacibaculum maritimum NCIMB 2154 (CFB group bacteria)	NA	1349785	SAMEA4548139	PRJEB17743	2017-11-20	Complete Genome	NA	GCA_900119795.1	GCF_900119795.1	3071	2940	NA	NA	Bacteroidetes	Flavobacteriia	Flavobacteriales	Flavobacteriaceae	Tenacibaculum	3.44	0	32.01	1	3435971	3435971	3435971	3435971	3435971	6	1524
Roseovarius sp. EL26	Gorgonian coral	NA	Portugal	Eunicella labiata	NA	NA	36.979778 N 7.989111 W	Roseovarius sp. EL26 (a-proteobacteria)	NA	2126672	SAMEA1059311	PRJEB25531	2018-06-05	Contig	NA	GCA_900327775.1	GCF_900327775.1	4275	3727	NA	NA	Proteobacteria	Alphaproteobacteria	Rhodobacterales	Rhodobacteraceae	Roseovarius	3.91	0	53.34	7	2241427	56781	558272	2241427	155164	1	219
N19	Pacific Ocean, Costa Rica Upwelling Dome (CRUD)	NA	NA	NA	NA	NA	NA	Synechococcus sp. N19 (cyanobacteria)	NA	2575512	SAMEA4707916	PRJEB26976	2018-07-31	Contig	NA	GCA_900474045.1	GCF_900474045.1	2409	2304	NA	NA	Cyanobacteria	Unclassified	Synechococcales	Synechococcaceae	Synechococcus	2.16	0	60.63	18	348671	1019	120172	189897	119639	0	NA
UW179A	Equatorial Pacific, south of Hawaii	NA	NA	NA	NA	NA	NA	Synechococcus sp. UW179A (cyanobacteria)	NA	2575510	SAMEA4707921	PRJEB26976	2018-08-01	Contig	NA	GCA_900473965.1	GCF_900473965.1	3172	3040	NA	NA	Cyanobacteria	Unclassified	Synechococcales	Synechococcaceae	Synechococcus	3.06	0	54.5	35	489059	1040	87366	283750	61979	1	1485
ASM332549v1	tidal marsh	NA	USA: James River near Chester, VA	not applicable	NA	NA	NA	Chromobacterium sp. IIBBL 274-1 (b-proteobacteria)	NA	2202142	SAMN09210930	PRJNA471525	2018-07-17	Complete Genome	NA	GCA_003325495.1	GCF_003325495.1	4581	4375	NA	NA	Proteobacteria	Betaproteobacteria	Neisseriales	Chromobacteriaceae	Chromobacterium	4.8	0	63.94	2	4726945	74363	2400654	4726945	4726945	8	1547
N26	Pacific Ocean, Costa Rica Upwelling Dome (CRUD)	NA	NA	NA	NA	NA	NA	Synechococcus sp. N26 (cyanobacteria)	NA	2575513	SAMEA4707915	PRJEB26976	2018-07-31	Contig	NA	GCA_900473975.1	GCF_900473975.1	2375	2270	NA	NA	Cyanobacteria	Unclassified	Synechococcales	Synechococcaceae	Synechococcus	2.13	0	60.68	13	564340	1100	163607	362552	142729	1	1484
UW179B	Equatorial Pacific, south of Hawaii	NA	NA	NA	NA	NA	NA	Synechococcus sp. UW179B (cyanobacteria)	NA	2575516	SAMEA4707919	PRJEB26976	2018-07-31	Contig	NA	GCA_900474245.1	GCF_900474245.1	2646	2549	NA	NA	Cyanobacteria	Unclassified	Synechococcales	Synechococcaceae	Synechococcus	2.53	0	54.39	27	432503	1096	93770	167461	65943	1	1526
UW140	Atlantic Ocean, Sargasso Sea	NA	NA	NA	NA	NA	NA	Synechococcus sp. UW140 (cyanobacteria)	NA	368503	SAMEA4707923	PRJEB26976	2018-07-31	Contig	NA	GCA_900474295.1	GCF_900474295.1	2741	2633	NA	NA	Cyanobacteria	Unclassified	Synechococcales	Synechococcaceae	Synechococcus	2.7	0	57.8	35	294989	1043	77261	116698	47132	1	1483
Kiloniella sp. EL199	Gorgonian coral	NA	Portugal	Eunicella labiata	NA	NA	36.979778 N 7.989111 W	Kiloniella sp. EL199 (a-proteobacteria)	NA	2107581	SAMEA104692614	PRJEB25501	2018-06-05	Contig	NA	GCA_900313065.1	GCF_900313065.1	4484	3850	NA	NA	Proteobacteria	Alphaproteobacteria	Kiloniellales	Kiloniellaceae	Kiloniella	4.18	0	45.09	19	991218	2069	219866	636813	188887	4	741
ASM557731v1	ocean sediment	NA	Atlantic Ocean	NA	NA	no	26.01 S 13.51 W	Bacillus flexus (firmicutes)	NA	86664	SAMN11621491	PRJNA542429	2019-05-22	Complete Genome	NA	GCA_005577315.1	GCF_005577315.1	4131	3841	NA	NA	Firmicutes	Bacilli	Bacillales	Bacillaceae	Bacillus	4.02	0	37.98	4	3892082	4237	1004747	3892082	3892082	10	1554
ASM567133v1	ocean sediment	NA	China	NA	NA	no	35.74 N 120.58 E	Bacillus halodurans (firmicutes)	NA	86665	SAMN11621490	PRJNA542427	2019-05-23	Complete Genome	NA	GCA_005671335.1	GCF_005671335.1	4195	3978	NA	NA	Firmicutes	Bacilli	Bacillales	Bacillaceae	Bacillus	4.32	0	43.53	1	4315604	4315604	4315604	4315604	4315604	8	1552
Aquimarina sp. strain Aq78 assembly02	marine sponge	NA	Portugal	Sarcotragus spinosulus	NA	NA	37.069333 N 8.331138889 W	Aquimarina sp. Aq78 (CFB group bacteria)	NA	1191889	SAMEA104654172	PRJEB25019	2018-04-17	Scaffold	NA	GCA_900299525.1	GCF_900299525.1	5067	4969	NA	NA	Bacteroidetes	Flavobacteriia	Flavobacteriales	Flavobacteriaceae	Aquimarina	5.97	100	32.89	37	1025990	1037	161330	676052	102791	1	1527
unclassified Rhodobacteraceae EL129	Gorgonian coral	NA	Portugal	Eunicella labiata	NA	NA	36.979778 N 7.989111 W	Rhodobacteraceae bacterium EL129 (a-proteobacteria)	NA	2107584	SAMEA104692613	PRJEB25531	2018-06-05	Contig	NA	GCA_900313005.1	GCF_900313005.1	3852	3777	NA	NA	Proteobacteria	Alphaproteobacteria	Rhodobacterales	Rhodobacteraceae	NA	3.94	0	57.32	3	3900206	11083	1312611	3900206	3900206	1	1470
ASM638513v1	marine sediment	NA	China: Zhejiang Province	NA	NA	NA	NA	Emcibacter congregatus (a-proteobacteria)	strain=ZYLT	2043170	SAMN12044301	PRJNA548597	2019-06-22	Complete Genome	NA	GCA_006385135.1	GCF_006385135.1	3672	3576	NA	NA	Proteobacteria	Alphaproteobacteria	Emcibacterales	Emcibacteraceae	Emcibacter	4.19	0	51.52	1	4189011	4189011	4189011	4189011	4189011	3	1508
ASM705099v1	seawater	NA	Northern Mariana Islands: Mariana Trench	NA	NA	4000 m	NA	Glycocaulis sp. ZYF765 (a-proteobacteria)	strain=ZYF765	2518983	SAMN12106654	PRJNA550032	2019-07-16	Contig	NA	GCA_007050995.1	GCF_007050995.1	3528	3329	NA	NA	Proteobacteria	Alphaproteobacteria	Rhodobacterales	Hyphomonadaceae	Glycocaulis	3.63	0	67.69	364	343614	333	9981	124313	16536	1	1471
ASM837034v1	sea water	NA	Pacific Ocean: Mariana trench	NA	NA	10000 m	NA	Marinobacter sp. ZYF650 (g-proteobacteria)	strain=ZYF650	2604327	SAMN12587485	PRJNA560495	2019-09-11	Contig	NA	GCA_008370345.1	GCF_008370345.1	3913	3775	NA	NA	Proteobacteria	Gammaproteobacteria	Alteromonadales	Alteromonadaceae	Marinobacter	4.24	0	55.61	149	972955	206	28462	527644	90957	1	1543
ASM291559v1	sea water	NA	China:surface seawater of East Sea,Zhoushan	NA	NA	NA	NA	Zhongshania sp. ZX-21 (g-proteobacteria)	strain=ZX-21	2067667	SAMN08281192	PRJNA428140	2018-02-04	Scaffold	NA	GCA_002915595.1	GCF_002915595.1	3884	3783	NA	NA	Proteobacteria	Gammaproteobacteria	Cellvibrionales	Spongiibacteraceae	Zhongshania	4.13	150	49.08	46	351037	3093	89836	149394	46872	2	1537
ASM27244v2	filtered seawater (64um filter)	NA	USA: Massachusetts	NA	NA	NA	NA	Vibrio tasmaniensis ZS-17 (g-proteobacteria)	strain=ZS-17	1191326	SAMN02470446	PRJNA167050	2016-09-16	Scaffold	NA	GCA_000272445.2	GCF_000272445.2	5108	4721	NA	NA	Proteobacteria	Gammaproteobacteria	Vibrionales	Vibrionaceae	Vibrio	5.61	64653	43.73	58	1633913	201	96765	1219087	172356	3	1563
ASM27222v2	filtered seawater (64um filter)	NA	USA: Massachusetts	NA	NA	NA	NA	Vibrio splendidus ZS-139 (g-proteobacteria)	strain=ZS-139	617140	SAMN02470467	PRJNA167011	2016-09-16	Scaffold	NA	GCA_000272225.2	GCF_000272225.2	4638	4520	NA	NA	Proteobacteria	Gammaproteobacteria	Vibrionales	Vibrionaceae	Vibrio	5.29	497	43.59	110	336911	208	48089	140727	36488	1	1464
ASM369808v1	sediment from seabed	NA	China: South China Sea	NA	NA	1000	22 N 114 E	Streptomyces sp. ZS0098 (high GC Gram+)	strain=ZS0098	1904044	SAMN05792885	PRJNA343776	2018-10-30	Contig	NA	GCA_003698085.1	GCF_003698085.1	6889	6460	NA	NA	Actinobacteria	Actinobacteria	Streptomycetales	Streptomycetaceae	Streptomyces	7.49	0	72.4	90	816609	209	83208	412822	116580	0	NA
ASM399044v1	marine sediment	NA	China: East China Sea	NA	NA	NA	NA	Pararhodobacter sp. ZQ420 (a-proteobacteria)	strain=ZQ420	2479545	SAMN10245953	PRJNA496581	2019-01-02	Scaffold	NA	GCA_003990445.1	GCF_003990445.1	4728	4593	NA	NA	Proteobacteria	Alphaproteobacteria	Rhodobacterales	Rhodobacteraceae	Pararhodobacter	4.84	365	64.79	58	938800	501	83440	388091	112245	2	1472
ASM399064v1	marine sediment	NA	China: East China Sea	NA	NA	NA	NA	Thalassobius sp. ZQ172 (a-proteobacteria)	strain=ZQ172	2497945	SAMN10617556	PRJNA510881	2019-01-02	Contig	NA	GCA_003990645.1	GCF_003990645.1	4337	4189	NA	NA	Proteobacteria	Alphaproteobacteria	Rhodobacterales	Rhodobacteraceae	Thalassobius	4.37	0	58.9	127	906594	501	34387	412229	86399	2	1469
ASM334488v1	seaweed	NA	South Korea: Seosan	NA	NA	NA	NA	Altererythrobacter sp. ZODW24 (a-proteobacteria)	strain=ZODW24	2185142	SAMN09104445	PRJNA470786	2018-07-29	Chromosome	NA	GCA_003344885.1	GCF_003344885.1	2724	2663	NA	NA	Proteobacteria	Alphaproteobacteria	Sphingomonadales	Erythrobacteraceae	Altererythrobacter	2.81	102	57.86	1	2813382	2813382	2813382	2813382	2813382	1	1497
ASM413817v1	enrichment culture inoculated with microbial mat from coastal zone of meromictic lake	NA	Russia: Kandalaksha Gulf, Zeleny Mys	NA	NA	NA	NA	Chloroflexales bacterium ZM16-3 (GNS bacteria)	strain=ZM16-3	2496870	SAMN10593418	PRJNA510037	2019-02-05	Scaffold	NA	GCA_004138175.1	GCF_004138175.1	5160	4938	NA	NA	Chloroflexi	Chloroflexia	Chloroflexales	NA	NA	6.3	1770	65.2	159	355441	1024	39595	98653	26012	4	77
ASM334437v1	Mat from coastal zone of meromictic lakes Green cape	NA	Russia: Karelia	NA	NA	NA	NA	Prosthecochloris sp. ZM (green sulfur bacteria)	strain=ZM	2283143	SAMN07786981	PRJNA414372	2018-07-27	Scaffold	NA	GCA_003344375.1	GCF_003344375.1	2529	2392	NA	NA	Chlorobi	Chlorobia	Chlorobiales	Chlorobiaceae	Prosthecochloris	2.66	4388	49.93	7	2653521	542	380142	2653521	2653521	1	1504
ASM150759v1	Erba brine-seawater interface	NA	Saudi Arabia: Red Sea	NA	NA	2000 m under the water	NA	Ruegeria marisrubri (a-proteobacteria)	strain=ZGT118	1685379	SAMN04376034	PRJNA307148	2016-01-08	Contig	NA	GCA_001507595.1	GCF_001507595.1	3875	3723	NA	NA	Proteobacteria	Alphaproteobacteria	Rhodobacterales	Rhodobacteraceae	Ruegeria	4.01	0	62.94	39	908650	286	102872	343254	117398	1	1468
ASM150760v1	Erba brine-seawater interface	NA	Saudi Arabia: Red Sea	NA	NA	2000 m under the water	NA	Microbulbifer sp. ZGT114 (g-proteobacteria)	strain=ZGT114	1685377	SAMN04376035	PRJNA307149	2016-01-08	Contig	NA	GCA_001507605.1	GCF_001507605.1	3205	3089	NA	NA	Proteobacteria	Gammaproteobacteria	Cellvibrionales	Microbulbiferaceae	Microbulbifer	3.64	0	59.88	30	1091832	250	121434	986692	333465	1	1542
ASM150754v1	Erba brine-seawater interface	NA	Saudi Arabia: Red Sea	NA	NA	2000 m under the water	NA	Ruegeria profundi (a-proteobacteria)	strain=ZGT108	1685378	SAMN04376033	PRJNA307147	2016-01-08	Contig	NA	GCA_001507545.1	GCF_001507545.1	4132	4007	NA	NA	Proteobacteria	Alphaproteobacteria	Rhodobacterales	Rhodobacteraceae	Ruegeria	4.26	0	56.68	33	726258	456	129031	400535	95648	1	1467
ASM25634v2	filtered seawater (large, &gt;=63 micrometer filter)	NA	USA: Massachusetts	NA	NA	NA	NA	Vibrio cyclitrophicus ZF99 (g-proteobacteria)	strain=ZF99	1136170	SAMN02470460	PRJNA81885	2016-09-16	Scaffold	NA	GCA_000256345.2	GCF_000256345.2	4351	4191	NA	NA	Proteobacteria	Gammaproteobacteria	Vibrionales	Vibrionaceae	Vibrio	4.92	82	43.6	80	735829	231	61466	281864	52943	2	1087
ASM27212v2	filtered seawater (64um filter)	NA	USA: Massachusetts	NA	NA	NA	NA	Vibrio splendidus ZF-90 (g-proteobacteria)	strain=ZF-90	617147	SAMN02470501	PRJNA167012	2016-09-16	Scaffold	NA	GCA_000272125.2	GCF_000272125.2	4783	4629	NA	NA	Proteobacteria	Gammaproteobacteria	Vibrionales	Vibrionaceae	Vibrio	5.42	447	44.18	183	243539	201	29629	67924	18377	3	447
ASM25632v2	filtered seawater (large, &gt;=63 micrometer filter)	NA	USA: Massachusetts	NA	NA	NA	NA	Vibrio cyclitrophicus ZF65 (g-proteobacteria)	strain=ZF65	1136169	SAMN02470463	PRJNA81883	2016-09-16	Scaffold	NA	GCA_000256325.2	GCF_000256325.2	4316	4196	NA	NA	Proteobacteria	Gammaproteobacteria	Vibrionales	Vibrionaceae	Vibrio	4.91	173	43.59	92	480778	209	53379	203589	37620	1	1566
ASM169123v1	Filtered Seawater, &gt;63 micron fraction	NA	USA: Massachusetts	NA	NA	NA	NA	Vibrio sp. ZF57 (g-proteobacteria)	strain=ZF57	1840084	SAMN04867924	PRJNA318805	2016-07-21	Scaffold	NA	GCA_001691235.1	GCF_001691235.1	4347	4101	NA	NA	Proteobacteria	Gammaproteobacteria	Vibrionales	Vibrionaceae	Vibrio	4.85	342	44.51	142	285808	202	34166	96675	35191	3	1079
ASM25630v2	filtered seawater (large, &gt;=63 micrometer filter)	NA	USA: Massachusetts	NA	NA	NA	NA	Vibrio cyclitrophicus ZF30 (g-proteobacteria)	strain=ZF30	1136168	SAMN02470482	PRJNA81881	2016-09-16	Scaffold	NA	GCA_000256305.2	GCF_000256305.2	4524	4345	NA	NA	Proteobacteria	Gammaproteobacteria	Vibrionales	Vibrionaceae	Vibrio	5.03	116	43.55	84	537365	205	59923	251618	72497	1	1488
ASM25628v2	filtered seawater (large, &gt;=63 micrometer filter)	NA	USA: Massachusetts	NA	NA	NA	NA	Vibrio cyclitrophicus ZF28 (g-proteobacteria)	strain=ZF28	1136167	SAMN02470484	PRJNA81879	2016-09-16	Scaffold	NA	GCA_000256285.2	GCF_000256285.2	4332	4176	NA	NA	Proteobacteria	Gammaproteobacteria	Vibrionales	Vibrionaceae	Vibrio	4.9	165	43.58	73	427692	212	67123	207083	64428	4	607
ASM25646v2	filtered seawater (large, &gt;=63 micrometer filter)	NA	USA: Massachusetts	NA	NA	NA	NA	Vibrio cyclitrophicus ZF270 (g-proteobacteria)	strain=ZF270	1136176	SAMN02470504	PRJNA81897	2016-09-16	Scaffold	NA	GCA_000256465.2	GCF_000256465.2	4601	4330	NA	NA	Proteobacteria	Gammaproteobacteria	Vibrionales	Vibrionaceae	Vibrio	5.18	34492	43.24	45	1740795	209	115160	1165394	242032	1	1465
ASM25644v2	filtered seawater (large, &gt;=63 micrometer filter)	NA	USA: Massachusetts	NA	NA	NA	NA	Vibrio cyclitrophicus ZF264 (g-proteobacteria)	strain=ZF264	1136175	SAMN02470509	PRJNA81895	2016-09-16	Scaffold	NA	GCA_000256445.2	GCF_000256445.2	4346	4189	NA	NA	Proteobacteria	Gammaproteobacteria	Vibrionales	Vibrionaceae	Vibrio	4.91	2652	43.61	56	832605	208	87695	401476	71949	1	1566
Vibcyclo-ZF-255_1.0	filtered seawater (large, &gt;=63 micrometer filter)	NA	USA: Massachusetts	NA	NA	NA	NA	Vibrio cyclitrophicus ZF255 (g-proteobacteria)	strain=ZF255	1136174	SAMN02470483	PRJNA81893	2012-04-12	Scaffold	NA	GCA_000256425.1	GCF_000256425.1	4465	4276	NA	NA	Proteobacteria	Gammaproteobacteria	Vibrionales	Vibrionaceae	Vibrio	4.97	60	43.61	126	323911	205	39433	105476	29125	4	448
ASM28717v2	filtered seawater (64um filter)	NA	USA: Massachusetts	NA	NA	NA	NA	Aliivibrio fischeri ZF-211 (g-proteobacteria)	strain=ZF-211	617135	SAMN02470496	PRJNA164727	2016-09-16	Scaffold	NA	GCA_000287175.2	GCF_000287175.2	3717	3624	NA	NA	Proteobacteria	Gammaproteobacteria	Vibrionales	Vibrionaceae	Aliivibrio	4.04	266	38.3	184	311935	204	21952	102805	25146	2	1077
ASM25638v2	filtered seawater (large, &gt;=63 micrometer filter)	NA	USA: Massachusetts	NA	NA	NA	NA	Vibrio cyclitrophicus ZF207 (g-proteobacteria)	strain=ZF207	1136173	SAMN02470507	PRJNA81891	2016-09-16	Scaffold	NA	GCA_000256385.2	GCF_000256385.2	4539	4333	NA	NA	Proteobacteria	Gammaproteobacteria	Vibrionales	Vibrionaceae	Vibrio	5.05	1281	43.48	93	463950	216	54316	235653	40626	2	930
ASM25640v2	filtered seawater (large, &gt;=63 micrometer filter)	NA	USA: Massachusetts	NA	NA	NA	NA	Vibrio cyclitrophicus ZF205 (g-proteobacteria)	strain=ZF205	1136172	SAMN02470461	PRJNA81889	2016-09-16	Scaffold	NA	GCA_000256405.2	GCF_000256405.2	4328	4146	NA	NA	Proteobacteria	Gammaproteobacteria	Vibrionales	Vibrionaceae	Vibrio	4.89	17539	43.45	58	1088383	205	84356	290053	56950	2	1013
ASM25636v2	filtered seawater (large, &gt;=63 micrometer filter)	NA	USA: Massachusetts	NA	NA	NA	NA	Vibrio cyclitrophicus ZF170 (g-proteobacteria)	strain=ZF170	1136171	SAMN02470436	PRJNA81887	2016-09-16	Scaffold	NA	GCA_000256365.2	GCF_000256365.2	4307	4173	NA	NA	Proteobacteria	Gammaproteobacteria	Vibrionales	Vibrionaceae	Vibrio	4.87	1177	43.59	47	954598	207	103664	292086	68398	1	1469
ASM25626v2	filtered seawater (large, &gt;=63 micrometer filter)	NA	USA: Massachusetts	NA	NA	NA	NA	Vibrio cyclitrophicus ZF14 (g-proteobacteria)	strain=ZF14	1136166	SAMN02470506	PRJNA81877	2016-09-16	Scaffold	NA	GCA_000256265.2	GCF_000256265.2	4655	4375	NA	NA	Proteobacteria	Gammaproteobacteria	Vibrionales	Vibrionaceae	Vibrio	5.22	41897	43.15	45	1800110	206	116101	1132102	310582	1	1566
ASM28705v2	filtered seawater (64um filter)	NA	USA: Massachusetts	NA	NA	NA	NA	Vibrio genomosp. F10 str. ZF-129 (g-proteobacteria)	strain=ZF-129	1187848	SAMN02470475	PRJNA164829	2016-09-16	Scaffold	Representative Genome	GCA_000287055.2	GCF_000287055.2	4030	3925	NA	NA	Proteobacteria	Gammaproteobacteria	Vibrionales	Vibrionaceae	Vibrio	4.42	245	43.32	137	337878	202	32249	80135	25910	1	1557
ASM305058v1	Filtered seawater (64 uM filter)	NA	USA: Plum Island, MA	NA	NA	NA	missing	Vibrio sp. ZF 223 (g-proteobacteria)	strain=ZF 223	2056191	SAMN08099545	PRJNA419828	2018-04-12	Contig	NA	GCA_003050585.1	GCF_003050585.1	4663	4434	NA	NA	Proteobacteria	Gammaproteobacteria	Vibrionales	Vibrionaceae	Vibrio	5.14	0	44.25	30	1101248	1021	171296	368157	147094	11	1566
ASM378858v1	body surface of a deep-sea fish	NA	Japan	Malacocottus gibber	NA	NA	NA	Salinisphaera japonica YTM-1 (g-proteobacteria)	strain=YTM-1	1209778	SAMN07961448	PRJNA193649	2018-11-15	Contig	NA	GCA_003788585.1	GCF_003788585.1	3009	2915	NA	NA	Proteobacteria	Gammaproteobacteria	Salinisphaerales	Salinisphaeraceae	Salinisphaera	3.26	0	63.06	69	272408	209	47283	75794	30482	1	1561
ASM654260v1	Coastal	NA	China: Xiamen	NA	NA	NA	NA	Porphyrobacter sp. YT40 (a-proteobacteria)	strain=YT40	2547601	SAMN11104881	PRJNA526617	2019-07-02	Complete Genome	NA	GCA_006542605.1	GCF_006542605.1	3715	3600	NA	NA	Proteobacteria	Alphaproteobacteria	Sphingomonadales	Erythrobacteraceae	Porphyrobacter	3.94	0	65.84	2	3760568	182800	1971684	3760568	3760568	1	1489
ASM154287v1	sea water	NA	missing	NA	NA	NA	NA	Erythrobacter sp. YT30 (a-proteobacteria)	strain=YT30	1735012	SAMN04166239	PRJNA297735	2016-01-29	Contig	NA	GCA_001542875.1	GCF_001542875.1	3102	3033	NA	NA	Proteobacteria	Alphaproteobacteria	Sphingomonadales	Erythrobacteraceae	Erythrobacter	3.2	0	56.87	4	1911862	454	800672	1911862	335646	2	1494
ASM709749v1	coastal seawater	NA	Japan: Yoshiura in Kamogawa	NA	NA	NA	NA	Flammeovirga kamogawensis (CFB group bacteria)	strain=YS10	373891	SAMN10697319	PRJNA513158	2019-07-17	Contig	NA	GCA_007097495.1	GCF_007097495.1	5343	5159	NA	NA	Bacteroidetes	Cytophagia	Cytophagales	Flammeovirgaceae	Flammeovirga	6.97	0	31.93	4	4667639	46486	1743465	4667639	1619755	10	1526
ASM400537v1	sediments of coastal wetland	NA	China: Yancheng City, Jiangsu Province	NA	NA	NA	NA	Rheinheimera sp. yqf_1 (g-proteobacteria)	strain=yqf_1	2499626	SAMN10662230	PRJNA512166	2019-01-08	Scaffold	NA	GCA_004005375.1	GCF_004005375.1	3988	3821	NA	NA	Proteobacteria	Gammaproteobacteria	Chromatiales	Chromatiaceae	Rheinheimera	4.49	88	46.19	100	265983	327	44850	154859	32435	1	1539
ASM634634v1	marine sediment	NA	South Korea: Jeju Island	NA	NA	NA	NA	Mabikibacter ruber (a-proteobacteria)	strain=YP382-1-A	2029880	SAMN11964754	PRJNA547486	2019-06-14	Contig	NA	GCA_006346345.1	GCF_006346345.1	3428	3309	NA	NA	Proteobacteria	Alphaproteobacteria	Rhizobiales	Mabikibacteraceae	Mabikibacter	3.57	0	61.36	17	850589	1917	209909	759160	160490	1	1497
ASM118755v1	seaweed from the coast	NA	China: Weihai, Shandong Province	NA	NA	NA	NA	Gilvimarinus polysaccharolyticus (g-proteobacteria)	strain=YN3	863921	SAMN03445816	PRJNA280384	2015-07-27	Scaffold	Representative Genome	GCA_001187555.1	GCF_001187555.1	3295	3214	NA	NA	Proteobacteria	Gammaproteobacteria	Cellvibrionales	Cellvibrionaceae	Gilvimarinus	3.75	8407	49.29	7	1975709	1628	535151	1975709	1627408	1	1142
ASM700454v1	deep-sea sediment	NA	Indian Ocean	NA	NA	NA	NA	Shewanella sp. YLB-08 (g-proteobacteria)	strain=YLB-08	2593656	SAMN12228874	PRJNA553078	2019-07-15	Contig	NA	GCA_007004545.1	GCF_007004545.1	5148	4732	NA	NA	Proteobacteria	Gammaproteobacteria	Alteromonadales	Shewanellaceae	Shewanella	5.91	0	43.57	20	1656532	6291	295353	723769	149663	18	1548
ASM336280v1	deep sea sediment	NA	Pacific Ocean	NA	NA	NA	NA	Bacillus sp. YLB-04 (firmicutes)	strain=YLB-04	2259171	SAMN09531617	PRJNA478794	2018-08-06	Contig	NA	GCA_003362805.1	GCF_003362805.1	4518	4390	NA	NA	Firmicutes	Bacilli	Bacillales	Bacillaceae	Bacillus	4.53	10	45.41	36	1069668	1052	125778	438614	81672	0	NA
ASM351577v1	deep sea sediment	NA	Pacific Ocean	NA	NA	NA	NA	Lysinibacillus sp. YLB-03 (firmicutes)	strain=YLB-03	2304605	SAMN09901142	PRJNA487504	2018-09-10	Scaffold	NA	GCA_003515775.1	GCF_003515775.1	4151	3561	NA	NA	Firmicutes	Bacilli	Bacillales	Bacillaceae	Lysinibacillus	3.79	106	39.56	40	993439	307	94643	338880	91037	1	1553
ASM158350v1	intertidal mangrove sediment	NA	China: Xiamen	NA	NA	NA	NA	Marichromatium gracile (g-proteobacteria)	strain=YL28	1048	SAMN04505658	PRJNA312715	2016-03-08	Contig	Representative Genome	GCA_001583505.1	GCF_001583505.1	3421	3257	NA	NA	Proteobacteria	Gammaproteobacteria	Chromatiales	Chromatiaceae	Marichromatium	3.84	0	68.86	120	176489	314	32002	93809	23270	4	1531
ASM82944v1	seafood	NA	South Korea	NA	NA	NA	NA	Jeotgalibacillus alimentarius (firmicutes)	strain=YKJ-13	135826	SAMN03005142	PRJNA259403	2015-01-27	Contig	Representative Genome	GCA_000829445.1	GCF_000829445.1	3501	3372	NA	NA	Firmicutes	Bacilli	Bacillales	Planococcaceae	Jeotgalibacillus	3.36	0	43.13	32	522452	596	105148	315125	56228	5	1557
ASM357071v1	sea-tidal flat sediment	NA	South Korea: Yeongjong-do	NA	NA	NA	NA	Gemmobacter sp. YJ-T1-11 (a-proteobacteria)	strain=YJ-T1-11	2306023	SAMN09939799	PRJNA488698	2018-09-14	Scaffold	NA	GCA_003570715.1	GCF_003570715.1	5110	4360	NA	NA	Proteobacteria	Alphaproteobacteria	Rhodobacterales	Rhodobacteraceae	Gemmobacter	4.66	300	64.43	76	654821	230	61337	300250	66717	1	1469
ASM432798v1	sea-tidal flat sediment	NA	South Korea: Yeongjong-do	NA	NA	NA	NA	Marinobacter sp. YJ-S3-2 (g-proteobacteria)	strain=YJ-S3-2	2528979	SAMN10995300	PRJNA524022	2019-03-05	Contig	NA	GCA_004327985.1	GCF_004327985.1	4866	4632	NA	NA	Proteobacteria	Gammaproteobacteria	Alteromonadales	Alteromonadaceae	Marinobacter	5.27	0	60.88	268	308523	205	19650	96296	25665	1	1544
ASM452217v1	marine sediment	NA	South Korea: Jeju Island	sediment	NA	NA	NA	Paracoccus sp. YJ057 (a-proteobacteria)	strain=YJ057	2447760	SAMN10786379	PRJNA516306	2019-03-29	Scaffold	NA	GCA_004522175.1	GCF_004522175.1	4130	3860	NA	NA	Proteobacteria	Alphaproteobacteria	Rhodobacterales	Rhodobacteraceae	Paracoccus	4.2	96	63.67	90	347924	1028	46667	130265	27870	1	1467
ASM141392v1	marine sediment from tidal flat	NA	South Korea: Youngheung Island	NA	NA	0	37.2666 N 126.4333 E	Nonlabens sp. YIK11 (CFB group bacteria)	strain=YIK11	1453349	SAMN03571528	PRJNA282569	2015-10-26	Contig	NA	GCA_001413925.1	GCF_001413925.1	2977	2896	NA	NA	Bacteroidetes	Flavobacteriia	Flavobacteriales	Flavobacteriaceae	Nonlabens	3.26	0	40.94	2	3231498	29179	1630338	3231498	3231498	2	1522
ASM277657v1	West sea sediment in South Korea	NA	South Korea	NA	NA	NA	NA	Sphingorhabdus sp. YGSMI21 (a-proteobacteria)	strain=YGSMI21	2077182	SAMN07411820	PRJNA395636	2017-11-16	Complete Genome	NA	GCA_002776575.1	GCF_002776575.1	3868	3730	NA	NA	Proteobacteria	Alphaproteobacteria	Sphingomonadales	Sphingomonadaceae	Sphingorhabdus	4.06	0	57.91	2	3864176	196579	2030377	3864176	3864176	2	1495
ASM146672v1	Tidal flat at Asan Bay, Korea	NA	South Korea: Asan bay tidal flat	NA	NA	1 meter	36.95428158567614 N 126.815185546875 E	Lacimicrobium alkaliphilum (g-proteobacteria)	strain=YelD216	1526571	SAMN04324273	PRJNA305323	2015-12-15	Complete Genome	Representative Genome	GCA_001466725.1	GCF_001466725.1	3928	3785	NA	NA	Proteobacteria	Gammaproteobacteria	Alteromonadales	Alteromonadaceae	Lacimicrobium	4.38	0	50.62	1	4378835	4378835	4378835	4378835	4378835	4	1542
ASM98176v1	seawater	NA	South Korea:Geojedo	NA	NA	NA	NA	Kangiella geojedonensis (g-proteobacteria)	strain=YCS-5	914150	SAMN03323776	PRJNA274215	2015-04-29	Complete Genome	Representative Genome	GCA_000981765.1	GCF_000981765.1	2336	2253	NA	NA	Proteobacteria	Gammaproteobacteria	Oceanospirillales	Kangiellaceae	Kangiella	2.5	0	43.78	1	2495242	2495242	2495242	2495242	2495242	2	1542
ASM124765v1	sea water	NA	Indian Ocean: Southwest Indian Ocean	NA	NA	NA	NA	Gallaecimonas pentaromativorans (g-proteobacteria)	strain=YA_1	584787	SAMN03797428	PRJNA288254	2015-08-05	Contig	Representative Genome	GCA_001247655.1	GCF_001247655.1	4085	3951	NA	NA	Proteobacteria	Gammaproteobacteria	Unclassified	Unclassified	Gallaecimonas	4.32	0	58.27	78	617526	308	55395	206153	64939	0	NA
ASM165968v2	marine sediment from coastal area	NA	China: Weihai, Shandong	NA	NA	NA	NA	Labilibacter marinus (CFB group bacteria)	strain=Y11	1477105	SAMN05003866	PRJNA321787	2017-01-06	Contig	Representative Genome	GCA_001659685.2	GCF_001659685.2	4651	4558	NA	NA	Bacteroidetes	Bacteroidia	Marinilabiliales	Marinilabiliaceae	Labilibacter	6.03	0	35.38	81	416440	503	74402	154838	54014	1	1533
ASM436840v1	oil-pollution sea water	NA	China:Dagushan New Port Terminal, Dalian	NA	NA	NA	NA	Olivibacter sp. XZL3 (CFB group bacteria)	strain=XZL3	1735116	SAMN10724192	PRJNA514406	2019-03-25	Contig	NA	GCA_004368405.1	GCF_004368405.1	4510	4347	NA	NA	Bacteroidetes	Sphingobacteriia	Sphingobacteriales	Sphingobacteriaceae	Olivibacter	5.36	10	43.29	122	310380	1089	43972	114582	20313	1	1518
ASM495992v1	Marine invertebrate	NA	China: Shenzhen	NA	NA	NA	NA	Pseudooceanicola sp. XY-99 (a-proteobacteria)	strain=XY-99	2562279	SAMN11269097	PRJNA529519	2019-04-30	Contig	NA	GCA_004959925.1	GCF_004959925.1	3558	3482	NA	NA	Proteobacteria	Alphaproteobacteria	Rhodobacterales	Rhodobacteraceae	Pseudooceanicola	3.67	0	64.95	9	1638634	1007	408166	1027058	789145	2	1467
ASM528020v1	deep-sea sediment	NA	Pacific Ocean	NA	NA	NA	NA	Bacillus sp. XXST-01 (firmicutes)	strain=XXST-01	2492960	SAMN11464894	PRJNA533716	2019-05-10	Contig	NA	GCA_005280205.1	GCF_005280205.1	4633	4409	NA	NA	Firmicutes	Bacilli	Bacillales	Bacillaceae	Bacillus	4.61	0	38.16	49	486840	1378	94043	194358	78911	8	1365
ASM150755v1	Kebrit brine-seawater interface	NA	Saudi Arabia: Red Sea	NA	NA	2000 m under the water	NA	Thiomicrospira sp. XS5 (g-proteobacteria)	strain=XS5	1775636	SAMN04376021	PRJNA307140	2016-01-08	Contig	NA	GCA_001507555.1	GCF_001507555.1	2479	2405	NA	NA	Proteobacteria	Gammaproteobacteria	Thiotrichales	Piscirickettsiaceae	Thiomicrospira	2.63	0	50.12	23	2522699	220	114470	2522699	2522699	2	1562
ASM803339v1	seawater	NA	Pacific Ocean: Caroline Seamounts	NA	NA	NA	NA	Flavobacterium sp. XN-5 (CFB group bacteria)	strain=XN-5	2599390	SAMN12386554	PRJNA557015	2019-08-20	Scaffold	NA	GCA_008033395.1	GCF_008033395.1	3215	3104	NA	NA	Bacteroidetes	Flavobacteriia	Flavobacteriales	Flavobacteriaceae	Flavobacterium	3.79	10	34.48	24	1197703	505	157787	326744	123649	1	1520
ASM281294v1	oceanic epipelagic zone biome	NA	Pacific Ocean	NA	NA	100 m	18.00 N 129.00 E	Prochlorococcus marinus str. XMU1401 (cyanobacteria)	strain=XMU1401	2052594	SAMN07978064	PRJNA417169	2017-11-16	Contig	NA	GCA_002812945.1	GCF_002812945.1	1810	1753	NA	NA	Cyanobacteria	Unclassified	Synechococcales	Prochloraceae	Prochlorococcus	1.61	0	31.32	9	351972	33636	179367	224121	105358	1	1483
ASM223804v1	a marine limpet	NA	China: the coast of Xiamen, Fujian Province	Nipponacmea schrenckii	NA	NA	NA	Notoacmeibacter marinus (a-proteobacteria)	strain=XMTR2A4	1876515	SAMN06678465	PRJNA381510	2017-08-01	Contig	Representative Genome	GCA_002238045.1	GCF_002238045.1	3157	3075	NA	NA	Proteobacteria	Alphaproteobacteria	Rhizobiales	Notoacmeibacteraceae	Notoacmeibacter	3.29	0	61.52	3	1694787	710765	1097394	1694787	710765	1	1499
ASM272361v1	surface water of Xiamen coastal area	NA	China: Xiamen	NA	NA	0	NA	Limimaricola cinnabarinus (a-proteobacteria)	strain=XM1	1125964	SAMN07514173	PRJNA398605	2017-10-25	Scaffold	NA	GCA_002723615.1	GCF_002723615.1	3697	3490	NA	NA	Proteobacteria	Alphaproteobacteria	Rhodobacterales	Rhodobacteraceae	Limimaricola	3.8	18210	67.6	67	669053	1153	56731	151488	26164	2	1228
ASM871145v1	sea water	NA	China: Huizhou	NA	NA	NA	NA	Francisella sp. XLW-1 (g-proteobacteria)	strain=XLW-1	2610887	SAMN12751673	PRJNA565555	2019-09-27	Scaffold	NA	GCA_008711455.1	GCF_008711455.1	1984	1895	NA	NA	Proteobacteria	Gammaproteobacteria	Thiotrichales	Francisellaceae	Francisella	2	10	32.88	28	499963	508	71585	354307	141131	1	1545
ASM161431v2	marine solar saltern sediment	NA	China	NA	NA	surface	37.25 N 121.59 E	Halofilum ochraceum (g-proteobacteria)	strain=XJ16	1611323	SAMN04545454	PRJNA314916	2016-10-26	Contig	Representative Genome	GCA_001614315.2	GCF_001614315.2	3296	3214	NA	NA	Proteobacteria	Gammaproteobacteria	Chromatiales	Ectothiorhodospiraceae	Halofilum	3.64	0	65.85	35	735968	717	104122	256142	68202	1	572
ASM146996v1	brine-seawater interface	NA	Saudi Arabia: Kebrit deep brine-seawater interface, Red Sea	NA	NA	NA	NA	Halothiobacillus sp. XI15 (g-proteobacteria)	strain=XI15	1766620	SAMN04318430	PRJNA305178	2015-12-18	Contig	NA	GCA_001469965.1	GCF_001469965.1	2121	2050	NA	NA	Proteobacteria	Gammaproteobacteria	Chromatiales	Halothiobacillaceae	Halothiobacillus	2.29	0	66.19	18	555949	274	127380	286963	62307	1	1558
ASM395220v1	Seawater bacteria liquid	NA	Southern Ocean: South Pole	NA	NA	NA	NA	Pseudoalteromonas sp. Xi13 (g-proteobacteria)	strain=Xi13	2490635	SAMN10465388	PRJNA506626	2018-12-18	Complete Genome	NA	GCA_003952205.1	GCF_003952205.1	4022	3825	NA	NA	Proteobacteria	Gammaproteobacteria	Alteromonadales	Pseudoalteromonadaceae	Pseudoalteromonas	4.51	0	41.05	2	3673465	837013	2255239	3673465	837013	8	1537
ASM146989v1	brine-seawater interface	NA	Saudi Arabia: Erba deep brine-seawater interface, Red Sea	NA	NA	2000 m.	NA	Pseudoalteromonas sp. XI10 (g-proteobacteria)	strain=XI10	1766621	SAMN04318431	PRJNA305180	2015-12-18	Contig	NA	GCA_001469895.1	GCF_001469895.1	4184	4024	NA	NA	Proteobacteria	Gammaproteobacteria	Alteromonadales	Pseudoalteromonadaceae	Pseudoalteromonas	4.54	0	41.24	64	438573	210	70874	229111	62153	8	1255
ASM148219v1	sediment 18.1-18.2m below seafloor	NA	Pacific Ocean: South Pacific Gyre	NA	NA	18 m.	41.51 S 153.6 W	Luteimonas abyssi (g-proteobacteria)	strain=XH031	1247514	SAMN03253145	PRJNA269334	2015-12-23	Scaffold	Representative Genome	GCA_001482195.1	GCF_001482195.1	3441	3332	NA	NA	Proteobacteria	Gammaproteobacteria	Xanthomonadales	Xanthomonadaceae	Luteimonas	3.99	7292	69.13	6	3965915	521	664698	3965915	3965915	3	1548
ASM361279v1	mud from sediment environment of marine cage culture	NA	China: Zhejiang province	not applicable	NA	NA	NA	Halomonas alkaliphila (g-proteobacteria)	strain=X3	272774	SAMN08007747	PRJNA417878	2018-10-04	Complete Genome	NA	GCA_003612795.1	GCF_003612795.1	4467	3550	NA	NA	Proteobacteria	Gammaproteobacteria	Oceanospirillales	Halomonadaceae	Halomonas	4.03	0	52.7	1	4029514	4029514	4029514	4029514	4029514	6	1540
Desulfococcus_X2_v1.0	Chesapeake Bay bottom sediments	NA	USA: Chesapeake Bay	NA	NA	NA	NA	Desulfovibrio sp. X2 (d-proteobacteria)	strain=X2	941449	SAMN02207452	PRJNA208571	2013-07-11	Contig	NA	GCA_000422205.1	GCF_000422205.1	3476	3395	NA	NA	Proteobacteria	Deltaproteobacteria	Desulfovibrionales	Desulfovibrionaceae	Desulfovibrio	3.91	0	67.99	66	345522	502	59277	125439	48999	3	1427
WZ.A104	marine sample	NA	China: Nan Ji Island, East Sea	Cyanobacterium Lyngbya cf. aestuarii	NA	NA	27.27 N 121.05 E	Streptomyces sp. WZ.A104 (high GC Gram+)	strain=WZ.A104	2023771	SAMN07430084	PRJNA396590	2017-09-27	Contig	NA	GCA_002382885.1	GCF_002382885.1	7430	6806	NA	NA	Actinobacteria	Actinobacteria	Streptomycetales	Streptomycetaceae	Streptomyces	8.12	0	71.19	189	228432	504	42942	85451	26153	2	1452
ASM799521v1	oligotrophic environment; seawater	NA	China: South Sea	NA	NA	0 m	missing	Shimia sp. WX04 (a-proteobacteria)	strain=WX04	2582893	SAMN11773854	PRJNA543604	2019-08-14	Contig	NA	GCA_007995215.1	GCF_007995215.1	3696	3623	NA	NA	Proteobacteria	Alphaproteobacteria	Rhodobacterales	Rhodobacteraceae	Shimia	3.78	0	58.78	12	1389071	6125	315123	673122	261622	1	1467
ASM220123v1	sediment from a sea cucumber culture pond	NA	China:Rongcheng	NA	NA	NA	NA	Polaribacter tangerinus (CFB group bacteria)	strain=WS2-14	1920034	SAMN07171769	PRJNA388047	2017-06-20	Contig	NA	GCA_002201235.1	GCF_002201235.1	2347	2279	NA	NA	Bacteroidetes	Flavobacteriia	Flavobacteriales	Flavobacteriaceae	Polaribacter	2.67	0	31.21	19	807511	741	140729	675327	110652	1	1524
ASM130629v1	Sea water	NA	China	NA	NA	NA	NA	Citromicrobium sp. WPS32 (a-proteobacteria)	strain=WPS32	1634517	SAMN03438112	PRJNA279211	2015-10-02	Contig	NA	GCA_001306295.1	GCF_001306295.1	3086	2996	NA	NA	Proteobacteria	Alphaproteobacteria	Sphingomonadales	Sphingomonadaceae	Citromicrobium	3.16	0	64.94	16	901123	685	197569	297567	104940	1	1492
ASM200530v1	marine sediment	NA	Pacific Ocean	NA	NA	NA	8.0031 N 142.5022 E	Shewanella psychrophila (g-proteobacteria)	strain=WP2	225848	SAMN04370084	PRJNA306925	2017-02-21	Complete Genome	Representative Genome	GCA_002005305.1	GCF_002005305.1	5581	5276	NA	NA	Proteobacteria	Gammaproteobacteria	Alteromonadales	Shewanellaceae	Shewanella	6.35	0	44.3	1	6353406	6353406	6353406	6353406	6353406	9	1552
ASM331287v1	deep-sea sediment	NA	not applicable	NA	NA	NA	27.89 S 63.50 E	Amycolatopsis albispora (high GC Gram+)	strain=WP1	1804986	SAMN04604227	PRJNA317247	2018-07-11	Complete Genome	NA	GCA_003312875.1	GCF_003312875.1	8491	8206	NA	NA	Actinobacteria	Actinobacteria	Pseudonocardiales	Pseudonocardiaceae	Amycolatopsis	9.12	0	70.7	1	9121443	9121443	9121443	9121443	9121443	4	1524
ASM30027v1	deep sea sediment	NA	Indian Ocean	NA	NA	NA	NA	Thalassospira profundimaris WP0211 (a-proteobacteria)	strain=WP0211	1177928	SAMN02471161	PRJNA161547	2012-09-28	Contig	Representative Genome	GCA_000300275.1	GCF_000300275.1	4097	4018	NA	NA	Proteobacteria	Alphaproteobacteria	Rhodospirillales	Rhodospirillaceae	Thalassospira	4.38	0	55.19	28	910770	392	156436	352116	162892	3	790
ASM226685v1	marine solar saltern	NA	China: Weihai, Shandong Province	NA	NA	NA	NA	Winogradskyella aurantia (CFB group bacteria)	strain=WNB302	1915063	SAMN06947015	PRJNA386414	2017-08-23	Contig	NA	GCA_002266855.1	GCF_002266855.1	2902	2847	NA	NA	Bacteroidetes	Flavobacteriia	Flavobacteriales	Flavobacteriaceae	Winogradskyella	3.2	0	36.97	20	733988	552	160197	487698	192952	1	1532
ASM185551v1	Ocean water off Florida Keys	NA	USA: Florida keys	Ecteinascidia turbinata	NA	NA	NA	Micromonospora sp. WMMB235 (high GC Gram+)	strain=WMMB235	1172030	SAMN05583721	PRJNA339227	2016-10-27	Contig	NA	GCA_001855515.1	GCF_001855515.1	6316	6156	NA	NA	Actinobacteria	Actinobacteria	Micromonosporales	Micromonosporaceae	Micromonospora	7.03	0	72.83	2	7016598	14697	3515647	7016598	7016598	3	1522
ASM268854v1	Unidentified ascidian from marine environment	NA	USA: Florida keys	NA	NA	NA	27.479419 N 80.311692 W	Micromonospora sp. WMMA2032 (high GC Gram+)	strain=WMMA2032	2039870	SAMN07666506	PRJNA407783	2017-10-24	Chromosome	NA	GCA_002688545.1	GCF_002688545.1	6013	5767	NA	NA	Actinobacteria	Actinobacteria	Micromonosporales	Micromonosporaceae	Micromonospora	6.48	100	73.66	1	6483419	6483419	6483419	6483419	6483419	3	1524
ASM257367v1	marine sponge	NA	USA: Stan Blum boat launch, Fort Pierce, Florida	Tedania sp.	NA	NA	27.479527 N 80.311656 W	Micromonospora sp. WMMA1996 (high GC Gram+)	strain=WMMA1996	2039878	SAMN07663079	PRJNA407783	2017-10-17	Contig	NA	GCA_002573675.1	GCF_002573675.1	5962	5711	NA	NA	Actinobacteria	Actinobacteria	Micromonosporales	Micromonosporaceae	Micromonospora	6.44	0	73.76	10	4110435	8014	644482	4110435	268662	3	1524
ASM176739v1	Sponge from waters off Florida keys	NA	USA: Florida keys	Chondrilla nucula	NA	NA	NA	Rhodococcus sp. WMMA185 (high GC Gram+)	strain=WMMA185	679318	SAMN05560454	PRJNA338664	2016-10-18	Complete Genome	NA	GCA_001767395.1	GCF_001767395.1	4014	3885	NA	NA	Actinobacteria	Actinobacteria	Corynebacteriales	Nocardiaceae	Rhodococcus	4.44	0	64.08	1	4444448	4444448	4444448	4444448	4444448	4	1524
ASM244163v1	coral mucus	NA	USA:Florida keys	Orbicella faveolata	NA	NA	24.5961 N 81.4051 W	Dietzia sp. WMMA184 (high GC Gram+)	strain=WMMA184	2039808	SAMN07571474	PRJNA400578	2017-10-04	Contig	NA	GCA_002441635.1	GCF_002441635.1	3884	3655	NA	NA	Actinobacteria	Actinobacteria	Corynebacteriales	Dietziaceae	Dietzia	4.16	0	69.85	6	3880714	25619	693674	3880714	3880714	3	1526
ASM162316v1	marine sponge	NA	Ireland: Lough Hyne	Axinella dissimilis	NA	15 m	NA	Pseudovibrio sp. WM33 (a-proteobacteria)	strain=WM33	1735585	SAMN04147125	PRJNA298121	2016-04-19	Scaffold	NA	GCA_001623165.1	GCF_001623165.1	5355	5056	NA	NA	Proteobacteria	Alphaproteobacteria	Rhodobacterales	Rhodobacteraceae	Pseudovibrio	5.75	1555	51.22	159	599158	200	36136	106636	30615	1	1490
ASM307136v1	enrichment culture inoculated with marine sediment	NA	South Korea: Muchangpo	NA	NA	NA	36.14 N 126.32 E	Methyloceanibacter sp. wino2 (a-proteobacteria)	strain=wino2	2170729	SAMN08944420	PRJNA415696	2018-04-25	Complete Genome	NA	GCA_003071365.1	GCF_003071365.1	3070	2904	NA	NA	Proteobacteria	Alphaproteobacteria	Rhizobiales	Unclassified	Methyloceanibacter	3.21	0	63.08	1	3209973	3209973	3209973	3209973	3209973	1	1500
ASM16179v2	Sargasso Sea	NA	NA	NA	NA	NA	NA	Synechococcus sp. WH 8109 (cyanobacteria)	strain=WH 8109	166314	SAMN02436260	PRJNA37911	2014-01-09	Complete Genome	NA	GCA_000161795.2	GCF_000161795.2	2340	2232	NA	NA	Cyanobacteria	Unclassified	Synechococcales	Synechococcaceae	Synechococcus	2.11	0	60.09	1	2111515	2111515	2111515	2111515	2111515	2	1484
ASM420977v1	coastal seawater collected at Woods Hole, MA	NA	USA:Woods Hole	NA	NA	NA	NA	Synechococcus sp. WH 8101 (cyanobacteria)	strain=WH 8101	59932	SAMN10863495	PRJNA518918	2019-02-19	Complete Genome	NA	GCA_004209775.1	GCF_004209775.1	2787	2693	NA	NA	Cyanobacteria	Unclassified	Synechococcales	Synechococcaceae	Synechococcus	2.63	0	63.34	1	2630292	2630292	2630292	2630292	2630292	2	1483
ASM23067v1	Woods Hole, MA	Marine	USA	NA	NA	Missing	41.525993 N 70.676093 W	Synechococcus sp. WH 8016 (cyanobacteria)	strain=WH 8016	166318	SAMN02261394	PRJNA61805	2011-10-14	Contig	NA	GCA_000230675.2	GCF_000230675.1	2877	2784	Marine	NA	Cyanobacteria	Unclassified	Synechococcales	Synechococcaceae	Synechococcus	2.69	0	54.09	16	1259206	728	168427	347852	153038	1	1483
ASM146984v1	sea-mud	NA	China	NA	NA	NA	NA	Sphingomonas sp. WG (a-proteobacteria)	strain=WG	1592629	SAMN04272329	PRJNA302347	2015-12-18	Contig	NA	GCA_001469845.1	GCF_001469845.1	3784	3636	NA	NA	Proteobacteria	Alphaproteobacteria	Sphingomonadales	Sphingomonadaceae	Sphingomonas	4.04	0	65.89	107	204404	205	37747	80460	23262	1	1496
ASM207295v1	marine sediment	NA	USA: Deep Sea sediment in Monterey Canyon, California	NA	NA	NA	NA	Methyloprofundus sedimenti (g-proteobacteria)	strain=WF1	1420851	SAMN04347413	PRJNA306177	2017-03-28	Contig	Representative Genome	GCA_002072955.1	GCF_002072955.1	3922	3671	NA	NA	Proteobacteria	Gammaproteobacteria	Methylococcales	Methylococcaceae	Methyloprofundus	4.29	0	41.02	6	2895801	87784	715087	2895801	391348	4	1539
ASM612072v1	marine solar saltern	NA	China: Wendeng, Weihai	NA	NA	sediment	37.5 N 122.0 E	Psychroflexus sp. WDS2C27 (CFB group bacteria)	strain=WDS2C27	1883405	SAMN11524361	PRJNA540209	2019-05-08	Scaffold	NA	GCA_006120725.1	GCF_006120725.1	2395	2300	NA	NA	Bacteroidetes	Flavobacteriia	Flavobacteriales	Flavobacteriaceae	Psychroflexus	2.65	10	35.02	11	963267	521	241023	607857	263040	1	1529
ASM357747v1	marine solar saltern	NA	China: Weihai	NA	NA	NA	NA	Oceanospirillales bacterium WDS2A16A (g-proteobacteria)	strain=WDS2A16A	1853216	SAMN09665230	PRJNA481304	2018-09-19	Scaffold	NA	GCA_003577475.1	GCF_003577475.1	4083	3390	NA	NA	Proteobacteria	Gammaproteobacteria	Oceanospirillales	NA	NA	3.7	240	48.46	34	369484	542	108841	248143	104956	1	1085
ASM333508v1	seawater	NA	South Korea	NA	NA	NA	NA	Polaribacter sp. WD7 (CFB group bacteria)	strain=WD7	2269061	SAMN09662717	PRJNA481202	2018-07-21	Contig	NA	GCA_003335085.1	GCF_003335085.1	2653	2588	NA	NA	Bacteroidetes	Flavobacteriia	Flavobacteriales	Flavobacteriaceae	Polaribacter	2.98	1	30.7	18	965487	1024	165439	623060	125332	1	1524
ASM150753v1	Kebrit brine-seawater interface	NA	Saudi Arabia: Red Sea	NA	NA	2000 m under the water	NA	Thiomicrospira sp. WB1 (g-proteobacteria)	strain=WB1	1685380	SAMN04376010	PRJNA307138	2016-01-08	Contig	NA	GCA_001507535.1	GCF_001507535.1	2114	2050	NA	NA	Proteobacteria	Gammaproteobacteria	Thiotrichales	Piscirickettsiaceae	Thiomicrospira	2.28	0	53.73	6	992021	3382	379908	568675	258566	1	1561
ASM21267v2	marine mud after eruption of submarine hydrogen sulfide	Sea water, Fresh water, Soil	Missing	NA	marine mud after eruption of submarine hydrogen sulfide	Missing	Missing	Desulfovibrio africanus str. Walvis Bay (d-proteobacteria)	strain=Walvis Bay	690850	SAMN00713616	PRJNA52831	2012-01-04	Complete Genome	Representative Genome	GCA_000212675.2	GCF_000212675.2	3865	3767	Sea water, Fresh water, Soil	NA	Proteobacteria	Deltaproteobacteria	Desulfovibrionales	Desulfovibrionaceae	Desulfovibrio	4.2	0	61.42	1	4200534	4200534	4200534	4200534	4200534	3	1554
ASM162308v1	marine sponge	NA	Ireland: Lough Hyne	Haliclona simulans	NA	15 m	NA	Pseudovibrio sp. W74 (a-proteobacteria)	strain=W74	1735584	SAMN04147124	PRJNA298121	2016-04-19	Scaffold	NA	GCA_001623085.1	GCF_001623085.1	5684	5424	NA	NA	Proteobacteria	Alphaproteobacteria	Rhodobacterales	Rhodobacteraceae	Pseudovibrio	6.19	6456	51.2	64	710372	215	96730	327577	78188	1	1491
ASM162314v1	marine sponge	NA	Ireland: Lough Hyne	Axinella dissimilis	NA	15 m	NA	Pseudovibrio sp. W64 (a-proteobacteria)	strain=W64	1735583	SAMN04147123	PRJNA298121	2016-04-19	Scaffold	NA	GCA_001623145.1	GCF_001623145.1	5426	5249	NA	NA	Proteobacteria	Alphaproteobacteria	Rhodobacterales	Rhodobacteraceae	Pseudovibrio	5.94	2701	51.34	49	1245157	210	121141	300112	122782	1	1491
CLIT1	marine sediment	NA	North Sea	NA	NA	NA	NA	Peptoclostridium litorale DSM 5388 (firmicutes)	strain=W6	1121324	SAMN02688025	PRJNA240953	2014-06-09	Contig	Representative Genome	GCA_000699585.1	GCF_000699585.1	3158	3008	NA	NA	Firmicutes	Clostridia	Clostridiales	Peptostreptococcaceae	Peptoclostridium	3.4	1	41.28	26	626732	456	130947	314236	110573	8	1537
CellW5C1.0	seaweed samples	NA	South Korea: Yeosu	NA	NA	2 ft	34.7774 N 127.7448 E	Cellulophaga sp. W5C (CFB group bacteria)	strain=W5C	1888890	SAMN05554149	PRJNA338344	2017-02-13	Contig	NA	GCA_001999725.1	GCF_001999725.1	3350	3274	NA	NA	Bacteroidetes	Flavobacteriia	Flavobacteriales	Flavobacteriaceae	Cellulophaga	3.8	0	32.03	51	570962	691	74580	201560	46591	1	1525
ASM400617v1	deep seawater of the New Britain Trench	NA	Pacific Ocean: New Britain Trench	NA	NA	NA	NA	Sedimentitalea sp. W43 (a-proteobacteria)	strain=W43	2483033	SAMN10274220	PRJNA497983	2019-01-09	Complete Genome	NA	GCA_004006175.1	GCF_004006175.1	4867	4593	NA	NA	Proteobacteria	Alphaproteobacteria	Rhodobacterales	Rhodobacteraceae	Sedimentitalea	5.08	0	55.86	5	4417125	110566	1016183	4417125	237026	5	1479
ASM29933v2	pyrene-degrading consortium enriched from deep-sea sediment	NA	Pacific Ocean	NA	NA	NA	NA	Alcanivorax pacificus W11-5 (g-proteobacteria)	strain=W11-5	391936	SAMN02471159	PRJNA88101	2015-01-09	Complete Genome	Representative Genome	GCA_000299335.2	GCF_000299335.2	3770	3669	NA	NA	Proteobacteria	Gammaproteobacteria	Oceanospirillales	Alcanivoracaceae	Alcanivorax	4.17	1	62.6	1	4168427	4168427	4168427	4168427	4168427	2	1544
ASM289308v1	sea water	NA	Arctic Ocean	NA	NA	NA	NA	Chryseobacterium scophthalmum (CFB group bacteria)	strain=VV8	59733	SAMN07956259	PRJNA416433	2018-01-17	Scaffold	NA	GCA_002893085.1	GCF_002893085.1	4151	4004	NA	NA	Bacteroidetes	Flavobacteriia	Flavobacteriales	Flavobacteriaceae	Chryseobacterium	4.46	17	33.51	93	299346	301	47938	106833	35060	0	NA
ASM288773v1	arctic sea water near B02 station	NA	missing	NA	NA	1937 m	53.328499 N 169.960434 E	Stenotrophomonas bentonitica (g-proteobacteria)	strain=VV6	1450134	SAMN08241739	PRJNA427609	2018-01-17	Contig	NA	GCA_002887735.1	GCF_002887735.1	3933	3789	NA	NA	Proteobacteria	Gammaproteobacteria	Xanthomonadales	Xanthomonadaceae	Stenotrophomonas	4.36	0	66.54	45	982678	239	96998	400665	90712	5	414
ASM289309v1	arctic sea water near B02 station	NA	missing	NA	NA	1937 m	53.328499 N 169.960434 E	Stenotrophomonas sp. VV52 (g-proteobacteria)	strain=VV52	2066958	SAMN08271940	PRJNA427610	2018-01-17	Scaffold	NA	GCA_002893095.1	GCF_002893095.1	3949	3802	NA	NA	Proteobacteria	Gammaproteobacteria	Xanthomonadales	Xanthomonadaceae	Stenotrophomonas	4.43	7	66.56	36	834050	534	123024	337032	93567	1	1545
SOAPdenovo v1.05	shellfish beds in the Pacific Ocean	NA	NA	NA	NA	NA	NA	Hyphomonas hirschiana VP5 (a-proteobacteria)	strain=VP5	1280951	SAMN02746696	PRJNA186167	2014-05-06	Contig	Representative Genome	GCA_000685255.1	GCF_000685255.1	3529	3447	NA	NA	Proteobacteria	Alphaproteobacteria	Rhodobacterales	Hyphomonadaceae	Hyphomonas	3.69	0	61.92	38	577789	258	97118	227932	67986	1	1458
SOAPdenovo v1.05	shellfish beds in the Pacific Ocean	NA	NA	NA	NA	NA	NA	Hyphomonas jannaschiana VP2 (a-proteobacteria)	strain=VP2	1280952	SAMN02746699	PRJNA186169	2014-05-06	Contig	Representative Genome	GCA_000685215.1	GCF_000685215.1	3534	3467	NA	NA	Proteobacteria	Alphaproteobacteria	Rhodobacterales	Hyphomonadaceae	Hyphomonas	3.64	0	61.4	30	570261	314	121361	369354	72126	1	1459
ASM283551v1	Coastal ocean surface water	NA	USA: Canoe Beach, Nahant, MA	NA	NA	NA	42.25 N 70.54 W	Vibrio sp. vnigr-6D03 (g-proteobacteria)	strain=vnigr-6D03	2058088	SAMN08130373	PRJNA414740	2017-12-12	Scaffold	NA	GCA_002835515.1	GCF_002835515.1	5609	5431	NA	NA	Proteobacteria	Gammaproteobacteria	Vibrionales	Vibrionaceae	Vibrio	6.31	1408	43.84	71	736258	2215	88851	226362	55773	2	1281
ASM219798v1	Atlantic intertidal shore	NA	Spain: Galicia	NA	NA	NA	NA	Pseudomonas aestusnigri (g-proteobacteria)	strain=VGXO14	857252	SAMN06688252	PRJNA381708	2017-06-19	Scaffold	Representative Genome	GCA_002197985.1	GCF_002197985.1	3543	3446	NA	NA	Proteobacteria	Gammaproteobacteria	Pseudomonadales	Pseudomonadaceae	Pseudomonas	3.83	12923	60.73	30	867618	2413	127658	316895	81204	1	1542
ASM226106v1	Red sea sediments	NA	Saudi Arabia: 10 kilometers north of Thuwal	NA	NA	2 cm	22.3897778 N 39.1355556 E	Zooshikella ganghwensis (g-proteobacteria)	strain=VG4	202772	SAMN06761330	PRJNA383317	2017-08-21	Contig	NA	GCA_002261065.1	GCF_002261065.1	5871	5582	NA	NA	Proteobacteria	Gammaproteobacteria	Oceanospirillales	Hahellaceae	Zooshikella	6.61	0	41.09	12	5941431	19051	550429	5941431	112793	4	1542
ASM223759v1	Sea sediments	NA	Saudi Arabia: 12km north, Thuwal	NA	NA	NA	NA	Labrenzia sp. VG12 (a-proteobacteria)	strain=VG12	2021862	SAMN07372103	PRJNA394988	2017-07-31	Complete Genome	NA	GCA_002237595.1	GCF_002237595.1	5498	5345	NA	NA	Proteobacteria	Alphaproteobacteria	Rhodobacterales	Rhodobacteraceae	Labrenzia	5.98	0	59.89	1	5977548	5977548	5977548	5977548	5977548	3	1498
ASM223761v1	Sea sediments	NA	Saudi Arabia: 12km north, Thuwal	not applicable	NA	NA	NA	Erythrobacter flavus (a-proteobacteria)	strain=VG1	192812	SAMN07372063	PRJNA394988	2017-07-31	Complete Genome	Representative Genome	GCA_002237615.1	GCF_002237615.1	3130	3000	NA	NA	Proteobacteria	Alphaproteobacteria	Sphingomonadales	Erythrobacteraceae	Erythrobacter	3.18	0	63.32	1	3184307	3184307	3184307	3184307	3184307	2	1495
VC4370.1	seawater from the upper reaches of an estuary	NA	Malaysia: Selangor	NA	NA	NA	3.00 N 101.36 E	Vibrio cholerae VC4370 (g-proteobacteria)	strain=VC4370	1225782	SAMN02469954	PRJNA173393	2012-09-27	Contig	NA	GCA_000299535.2	GCF_000299535.2	3770	3637	NA	NA	Proteobacteria	Gammaproteobacteria	Vibrionales	Vibrionaceae	Vibrio	3.99	0	47.53	145	381911	302	27494	130122	31907	1	1549
ASM786021v1	sediment from sea water fish tank	NA	Germany: Braunschweig	NA	NA	0	52.2689 N 10.5268 E	Planctomycetes bacterium V7 (bacteria)	strain=V7	2528031	SAMN10953979	PRJNA485700	2019-08-07	Scaffold	NA	GCA_007860215.1	GCF_007860215.1	5390	5205	NA	NA	Planctomycetes	NA	NA	NA	NA	7.23	1101	57.71	13	4455488	1323	555962	4455488	2323733	1	1536
ASM293695v1	marine sediment from Kongsfjorden	NA	Svalbard: Spitsbergen	not applicable	NA	200 m	78.8983 N 12.4750 E	Oceanisphaera arctica (g-proteobacteria)	strain=V1-41	641510	SAMN03159268	PRJNA276165	2018-02-21	Contig	NA	GCA_002936955.1	GCF_002936955.1	3375	3144	NA	NA	Proteobacteria	Gammaproteobacteria	Aeromonadales	Aeromonadaceae	Oceanisphaera	3.54	0	57.57	106	235670	674	33409	80013	15344	2	1268
ASM344468v1	Crude-oil-contaminated intertidal sand sample	NA	Spain: Galicia, Carnota municipality	NA	NA	NA	42.774797 N 9.124189 W	Pseudomonas gallaeciensis (g-proteobacteria)	strain=V113	857227	SAMN03941568	PRJNA291326	2018-09-04	Scaffold	NA	GCA_003444685.1	GCF_003444685.1	4645	3864	NA	NA	Proteobacteria	Gammaproteobacteria	Pseudomonadales	Pseudomonadaceae	Pseudomonas	4.25	19860	61.24	18	1749682	5796	235919	509657	129867	1	1539
ASM318259v1	Coastal area of the South China Sea	NA	Viet Nam	NA	NA	NA	NA	Prosthecochloris sp. V1 (green sulfur bacteria)	strain=V1	2017681	SAMN07786985	PRJNA414376	2018-05-31	Contig	NA	GCA_003182595.1	GCF_003182595.1	2582	2478	NA	NA	Chlorobi	Chlorobia	Chlorobiales	Chlorobiaceae	Prosthecochloris	2.72	0	46.98	19	465156	585	143090	335321	91198	1	1505
ASM159296v1	marine sponge	NA	Bahamas	Tedania ignis	NA	NA	NA	Roseivirga spongicola (CFB group bacteria)	strain=UST030701-084	333140	SAMN04423155	PRJNA309618	2016-03-16	Contig	Representative Genome	GCA_001592965.1	GCF_001592965.1	3963	3874	NA	NA	Bacteroidetes	Cytophagia	Cytophagales	Flammeovirgaceae	Roseivirga	4.48	0	40.22	33	1577764	228	135790	1284120	167121	1	1515
ASM289376v1	seawater	NA	South Korea	NA	NA	NA	NA	Tamlana sp. UJ94 (CFB group bacteria)	strain=UJ94	2069432	SAMN08295148	PRJNA428574	2018-01-21	Complete Genome	NA	GCA_002893765.1	GCF_002893765.1	3609	3433	NA	NA	Bacteroidetes	Flavobacteriia	Flavobacteriales	Flavobacteriaceae	Tamlana	4.12	0	35.25	1	4116543	4116543	4116543	4116543	4116543	3	1526
ASM812153v1	Gulf of Finland	NA	Finland: Helsinki	NA	NA	NA	NA	Dolichospermum sp. UHCC 0315A (cyanobacteria)	strain=UHCC 0315A	1914871	SAMN05967626	PRJNA377208	2019-08-28	Complete Genome	NA	GCA_008121535.1	GCF_008121535.1	5278	4625	NA	NA	Cyanobacteria	Unclassified	Nostocales	Aphanizomenonaceae	Dolichospermum	5.64	0	38.16	4	5407479	53423	1410505	5407479	5407479	5	1490
ASM305447v1	Gulf of Finland	NA	Finland: Helsinki	NA	NA	NA	NA	Nodularia spumigena UHCC 0039 (cyanobacteria)	strain=UHCC 0039	1914872	SAMN05967630	PRJNA352241	2018-04-17	Complete Genome	NA	GCA_003054475.1	GCF_003054475.1	4836	4486	NA	NA	Cyanobacteria	Unclassified	Nostocales	Aphanizomenonaceae	Nodularia	5.39	0	41.23	2	5294286	92326	2693306	5294286	5294286	4	1491
ASM24505v1	NA	Fresh water, Mud, Animal intestinal microflora, Sea water, Soil	Missing	NA	NA	Missing	Missing	Desulfovibrio sp. U5L (d-proteobacteria)	strain=U5L	596152	SAMN02261362	PRJNA48323	2012-05-01	Scaffold	NA	GCA_000245055.1	GCF_000245055.1	4050	3921	Fresh water, Mud, Animal intestinal	NA	Proteobacteria	Deltaproteobacteria	Desulfovibrionales	Desulfovibrionaceae	Desulfovibrio	4.59	3204	65.24	2	4464919	125600	2295259	4464919	4464919	2	1555
ASM224020v1	deep-sea hydrothermal vent	NA	Pacific Ocean	NA	NA	2391m	9.827166666666667 N 104.2895 W	Prosthecochloris sp. GSB1 (green sulfur bacteria)	strain=TY Vent = GSB1 = Ty-1	281093	SAMN07407602	PRJNA395488	2017-08-02	Complete Genome	NA	GCA_002240205.1	GCF_002240205.1	2364	2269	NA	NA	Chlorobi	Chlorobia	Chlorobiales	Chlorobiaceae	Prosthecochloris	2.47	0	55.97	1	2468479	2468479	2468479	2468479	2468479	2	1507
ASM144034v1	marine sediment	NA	Pacific Ocean: the Tonga Trench	NA	NA	9161 below sea level	22.94 S 174.73 W	Colwellia sp. TT2012 (g-proteobacteria)	strain=TT2012	1720342	SAMN04096880	PRJNA296383	2015-11-06	Contig	NA	GCA_001440345.1	GCF_001440345.1	3996	3611	NA	NA	Proteobacteria	Gammaproteobacteria	Alteromonadales	Colwelliaceae	Colwellia	4.42	0	39.53	223	1038875	208	19823	710405	96256	2	1549
ASM412536v1	Marine water sample collected about 100 m from Turtle Beach	NA	Brazil: Trindade Island	NA	NA	NA	NA	Staphylococcus warneri (firmicutes)	strain=TRPF4	1292	SAMN08103245	PRJNA420010	2019-01-31	Scaffold	NA	GCA_004125365.1	GCF_004125365.1	2617	2451	NA	NA	Firmicutes	Bacilli	Bacillales	Staphylococcaceae	Staphylococcus	2.63	0	32.58	33	1405893	512	79834	1405893	444584	4	1555
ASM131643v1	sediment from deep-sea hydrothermal vent	NA	Pacific Ocean: East Pacific Rise	NA	NA	2906 m	3.10 S 102.55 W	Caloranaerobacter sp. TR13 (firmicutes)	strain=TR13	1302151	SAMN03283895	PRJNA272569	2015-10-15	Contig	NA	GCA_001316435.1	GCF_001316435.1	2187	2140	NA	NA	Firmicutes	Clostridia	Clostridiales	Clostridiaceae	Caloranaerobacter	2.26	0	29.52	52	644929	232	43497	259980	33284	1	1539
ASM649164v1	surface of a marine sponge	NA	Pacific Ocean: Yap seamount	marine sponge	NA	NA	NA	Flavobacterium sp. TP390 (CFB group bacteria)	strain=TP390	1774945	SAMN11935611	PRJNA545843	2019-06-26	Scaffold	NA	GCA_006491645.1	GCF_006491645.1	3657	3580	NA	NA	Bacteroidetes	Flavobacteriia	Flavobacteriales	Flavobacteriaceae	Flavobacterium	4.01	100	31.23	44	564928	212	91227	222460	93424	1	1522
ASM528183v1	sea water	NA	China:Qingdao	NA	NA	NA	NA	Vibrio sp. TP187 (g-proteobacteria)	strain=TP187	1774960	SAMN10654000	PRJNA511954	2019-05-13	Scaffold	NA	GCA_005281835.1	GCF_005281835.1	4741	4585	NA	NA	Proteobacteria	Gammaproteobacteria	Vibrionales	Vibrionaceae	Vibrio	5.19	20	43.74	25	1068839	584	207572	488354	112194	3	1566
ASM799306v1	seawater	NA	Taiwan	NA	NA	NA	NA	Paracoccus sp. TK008 (a-proteobacteria)	strain=TK008	2599412	SAMN12390459	PRJNA557193	2019-08-12	Contig	NA	GCA_007993065.1	GCF_007993065.1	3754	3618	NA	NA	Proteobacteria	Alphaproteobacteria	Rhodobacterales	Rhodobacteraceae	Paracoccus	3.79	3	62.54	42	1134541	281	90200	435274	115574	1	1463
ASM385637v1	sea water	NA	South Korea	NA	NA	NA	NA	Glaciecola sp. THG-3.7 (g-proteobacteria)	strain=THG-3.7	2489595	SAMN10448736	PRJNA506111	2018-12-03	Complete Genome	NA	GCA_003856375.1	GCF_003856375.1	3826	3762	NA	NA	Bacteroidetes	NA	NA	NA	NA	4.61	0	40.81	1	4606342	4606342	4606342	4606342	4606342	3	1532
ASM936371v1	Surface of a polyethylene microplastic particle present in tank 6 of a marine aquarium containing stony-coral fragments and water maintained at 26 degree C	NA	Germany: Animal Facility, Justus-Liebig-University, Giessen	NA	NA	NA	50.5686 N 8.6717 E	Roseovarius sp. THAF9 (a-proteobacteria)	strain=THAF9	2587847	SAMN11996112	PRJNA547984	2019-10-28	Complete Genome	NA	GCA_009363715.1	GCF_009363715.1	4491	4342	NA	NA	Proteobacteria	Alphaproteobacteria	Rhodobacterales	Rhodobacteraceae	Roseovarius	4.56	0	62.88	6	4074389	27503	760041	4074389	182030	1	1473
ASM936343v1	Detritus agregates formed in tank 6 of a marine aquarium containing stony-coral fragments and water maintained at 26 degree C	NA	Germany: Animal Facility, Justus-Liebig-University, Giessen	NA	NA	NA	50.5686 N 8.6717 E	Labrenzia sp. THAF82 (a-proteobacteria)	strain=THAF82	2587861	SAMN11996126	PRJNA547984	2019-10-28	Complete Genome	NA	GCA_009363435.1	GCF_009363435.1	5895	5694	NA	NA	Proteobacteria	Alphaproteobacteria	Rhodobacterales	Rhodobacteraceae	Labrenzia	6.4	0	54.99	1	6395015	6395015	6395015	6395015	6395015	3	1486
ASM936373v1	Surface of a polyethylene microplastic particle present in tank 6 of a marine aquarium containing stony-coral fragments and water maintained at 26 degree C	NA	Germany: Animal Facility, Justus-Liebig-University, Giessen	NA	NA	NA	50.5686 N 8.6717 E	Roseovarius sp. THAF8 (a-proteobacteria)	strain=THAF8	2587846	SAMN11996111	PRJNA547984	2019-10-28	Complete Genome	NA	GCA_009363735.1	GCF_009363735.1	4366	4239	NA	NA	Proteobacteria	Alphaproteobacteria	Rhodobacterales	Rhodobacteraceae	Roseovarius	4.45	0	64.08	6	4049107	4597	742110	4049107	4049107	1	1472
ASM936381v1	Surface of a polyethylene microplastic particle present in tank 6 of a marine aquarium containing stony-coral fragments and water maintained at 26 degree C	NA	Germany: Animal Facility, Justus-Liebig-University, Giessen	NA	NA	NA	50.5686 N 8.6717 E	Pseudomonas sp. THAF7b (g-proteobacteria)	strain=THAF7b	2587845	SAMN11996110	PRJNA547984	2019-10-28	Complete Genome	NA	GCA_009363815.1	GCF_009363815.1	4276	4095	NA	NA	Proteobacteria	Gammaproteobacteria	Pseudomonadales	Pseudomonadaceae	Pseudomonas	4.52	0	63.31	1	4522538	4522538	4522538	4522538	4522538	4	1538
ASM936345v1	Surface of a sandy sediment particle present in tank 6 of a marine aquarium containing stony-coral fragments and water maintained at 26 degree C	NA	Germany: Animal Facility, Justus-Liebig-University, Giessen	NA	NA	NA	50.5686 N 8.6717 E	Vibrio sp. THAF64 (g-proteobacteria)	strain=THAF64	2587860	SAMN11996125	PRJNA547984	2019-10-28	Complete Genome	NA	GCA_009363455.1	GCF_009363455.1	5453	5222	NA	NA	Proteobacteria	Gammaproteobacteria	Vibrionales	Vibrionaceae	Vibrio	5.88	0	45.78	4	3539493	95651	1470151	3539493	1848699	11	1562
ASM936375v1	Surface of a polyethylene microplastic particle present in tank 6 of a marine aquarium containing stony-coral fragments and water maintained at 26 degree C	NA	Germany: Animal Facility, Justus-Liebig-University, Giessen	NA	NA	NA	50.5686 N 8.6717 E	Halomonas sp. THAF5a (g-proteobacteria)	strain=THAF5a	2587844	SAMN11996109	PRJNA547984	2019-10-28	Complete Genome	NA	GCA_009363755.1	GCF_009363755.1	3480	3364	NA	NA	Proteobacteria	Gammaproteobacteria	Oceanospirillales	Halomonadaceae	Halomonas	3.81	0	68.38	1	3806748	3806748	3806748	3806748	3806748	4	1540
ASM936347v1	Surface of a polyethylene microplastic particle present in tank 6 of a marine aquarium containing stony-coral fragments and water maintained at 26 degree C	NA	Germany: Animal Facility, Justus-Liebig-University, Giessen	NA	NA	NA	50.5686 N 8.6717 E	Pseudomonas sp. THAF42 (g-proteobacteria)	strain=THAF42	2587859	SAMN11996124	PRJNA547984	2019-10-28	Complete Genome	NA	GCA_009363475.1	GCF_009363475.1	4952	4819	NA	NA	Proteobacteria	Gammaproteobacteria	Pseudomonadales	Pseudomonadaceae	Pseudomonas	5.3	0	64.77	1	5298227	5298227	5298227	5298227	5298227	4	1538
ASM936349v1	Surface of a polyethylene microplastic particle present in tank 6 of a marine aquarium containing stony-coral fragments and water maintained at 26 degree C	NA	Germany: Animal Facility, Justus-Liebig-University, Giessen	NA	NA	NA	50.5686 N 8.6717 E	Roseivivax sp. THAF40 (a-proteobacteria)	strain=THAF40	2587858	SAMN11996123	PRJNA547984	2019-10-28	Complete Genome	NA	GCA_009363495.1	GCF_009363495.1	4100	3967	NA	NA	Proteobacteria	Alphaproteobacteria	Rhodobacterales	Rhodobacteraceae	Roseivivax	4.3	0	63.81	7	3876119	4597	613946	3876119	3876119	2	1467
ASM936351v1	Surface of a polyethylene microplastic particle present in tank 6 of a marine aquarium containing stony-coral fragments and water maintained at 26 degree C	NA	Germany: Animal Facility, Justus-Liebig-University, Giessen	NA	NA	NA	50.5686 N 8.6717 E	Marinobacter sp. THAF39 (g-proteobacteria)	strain=THAF39	2587857	SAMN11996122	PRJNA547984	2019-10-28	Complete Genome	NA	GCA_009363515.1	GCF_009363515.1	3985	3880	NA	NA	Proteobacteria	Gammaproteobacteria	Alteromonadales	Alteromonadaceae	Marinobacter	4.31	0	57.24	2	4256935	56331	2156633	4256935	4256935	3	1544
ASM936353v1	Surface of a polyethylene microplastic particle present in tank 6 of a marine aquarium containing stony-coral fragments and water maintained at 26 degree C	NA	Germany: Animal Facility, Justus-Liebig-University, Giessen	NA	NA	NA	50.5686 N 8.6717 E	Microbulbifer sp. THAF38 (g-proteobacteria)	strain=THAF38	2587856	SAMN11996121	PRJNA547984	2019-10-28	Complete Genome	NA	GCA_009363535.1	GCF_009363535.1	4207	4061	NA	NA	Proteobacteria	Gammaproteobacteria	Cellvibrionales	Microbulbiferaceae	Microbulbifer	4.79	0	50.17	3	4683451	2647	1596255	4683451	4683451	5	1538
ASM936355v1	Surface of a polyethylene microplastic particle present in tank 6 of a marine aquarium containing stony-coral fragments and water maintained at 26 degree C	NA	Germany: Animal Facility, Justus-Liebig-University, Giessen	NA	NA	NA	50.5686 N 8.6717 E	Sulfitobacter sp. THAF37 (a-proteobacteria)	strain=THAF37	2587855	SAMN11996120	PRJNA547984	2019-10-28	Complete Genome	NA	GCA_009363555.1	GCF_009363555.1	4160	4056	NA	NA	Proteobacteria	Alphaproteobacteria	Rhodobacterales	Rhodobacteraceae	Sulfitobacter	4.26	0	63.31	8	3447997	17241	533033	3447997	181132	2	1465
ASM936359v1	Surface of a polyethylene microplastic particle present in tank 6 of a marine aquarium containing stony-coral fragments and water maintained at 26 degree C	NA	Germany: Animal Facility, Justus-Liebig-University, Giessen	NA	NA	NA	50.5686 N 8.6717 E	Labrenzia sp. THAF35 (a-proteobacteria)	strain=THAF35	2587854	SAMN11996119	PRJNA547984	2019-10-28	Complete Genome	NA	GCA_009363595.1	GCF_009363595.1	6258	6148	NA	NA	Proteobacteria	Alphaproteobacteria	Rhodobacterales	Rhodobacteraceae	Labrenzia	6.81	0	58.96	4	6170751	70393	1703048	6170751	6170751	3	1486
ASM936361v1	Surface of a polyethylene microplastic particle present in tank 6 of a marine aquarium containing stony-coral fragments and water maintained at 26 degree C	NA	Germany: Animal Facility, Justus-Liebig-University, Giessen	NA	NA	NA	50.5686 N 8.6717 E	Ruegeria sp. THAF33 (a-proteobacteria)	strain=THAF33	2587853	SAMN11996118	PRJNA547984	2019-10-28	Complete Genome	NA	GCA_009363615.1	GCF_009363615.1	4530	4418	NA	NA	Proteobacteria	Alphaproteobacteria	Rhodobacterales	Rhodobacteraceae	Ruegeria	4.63	0	58.12	5	3455485	73543	926591	3455485	811101	3	1466
ASM936357v1	Surface of a polyethylene microplastic particle present in tank 6 of a marine aquarium containing stony-coral fragments and water maintained at 26 degree C	NA	Germany: Animal Facility, Justus-Liebig-University, Giessen	NA	NA	NA	50.5686 N 8.6717 E	Roseivivax sp. THAF30 (a-proteobacteria)	strain=THAF30	2587852	SAMN11996117	PRJNA547984	2019-10-28	Complete Genome	NA	GCA_009363575.1	GCF_009363575.1	3855	3746	NA	NA	Proteobacteria	Alphaproteobacteria	Rhodobacterales	Rhodobacteraceae	Roseivivax	3.97	0	63.65	3	3832321	64857	1323683	3832321	3832321	2	1467
ASM936377v1	Surface of a polyethylene microplastic particle present in tank 6 of a marine aquarium containing stony-coral fragments and water maintained at 26 degree C	NA	Germany: Animal Facility, Justus-Liebig-University, Giessen	NA	NA	NA	50.5686 N 8.6717 E	Pseudoalteromonas sp. THAF3 (g-proteobacteria)	strain=THAF3	2587843	SAMN11996108	PRJNA547984	2019-10-28	Complete Genome	NA	GCA_009363775.1	GCF_009363775.1	3722	3567	NA	NA	Proteobacteria	Gammaproteobacteria	Alteromonadales	Pseudoalteromonadaceae	Pseudoalteromonas	4.03	0	47.61	2	3231996	801066	2016531	3231996	801066	7	1541
ASM936363v1	Surface of a polyethylene microplastic particle present in tank 6 of a marine aquarium containing stony-coral fragments and water maintained at 26 degree C	NA	Germany: Animal Facility, Justus-Liebig-University, Giessen	NA	NA	NA	50.5686 N 8.6717 E	Erythrobacter sp. THAF29 (a-proteobacteria)	strain=THAF29	2587851	SAMN11996116	PRJNA547984	2019-10-28	Complete Genome	NA	GCA_009363635.1	GCF_009363635.1	3093	3019	NA	NA	Proteobacteria	Alphaproteobacteria	Sphingomonadales	Erythrobacteraceae	Erythrobacter	3.2	0	61.16	1	3203870	3203870	3203870	3203870	3203870	1	1492
ASM936365v1	Surface of a polyethylene microplastic particle present in tank 6 of a marine aquarium containing stony-coral fragments and water maintained at 26 degree C	NA	Germany: Animal Facility, Justus-Liebig-University, Giessen	NA	NA	NA	50.5686 N 8.6717 E	Roseovarius sp. THAF27 (a-proteobacteria)	strain=THAF27	2587850	SAMN11996115	PRJNA547984	2019-10-28	Complete Genome	NA	GCA_009363655.1	GCF_009363655.1	4425	4293	NA	NA	Proteobacteria	Alphaproteobacteria	Rhodobacterales	Rhodobacteraceae	Roseovarius	4.46	0	64.18	6	4195115	4597	743587	4195115	4195115	1	1473
ASM936325v1	Surface of a polyethylene microplastic particle present in tank 6 of a marine aquarium containing stony-coral fragments and water maintained at 26 degree C	NA	Germany: Animal Facility, Justus-Liebig-University, Giessen	NA	NA	NA	50.5686 N 8.6717 E	Roseivivax sp. THAF197b (a-proteobacteria)	strain=THAF197b	2588299	SAMN11996135	PRJNA547984	2019-10-28	Complete Genome	NA	GCA_009363255.1	GCF_009363255.1	4051	3939	NA	NA	Proteobacteria	Alphaproteobacteria	Rhodobacterales	Rhodobacteraceae	Roseivivax	4.24	0	64.03	6	3794303	4597	706613	3794303	234384	2	1467
ASM936327v1	Surface of a polyethylene microplastic particle present in tank 6 of a marine aquarium containing stony-coral fragments and water maintained at 26 degree C	NA	Germany: Animal Facility, Justus-Liebig-University, Giessen	NA	NA	NA	50.5686 N 8.6717 E	Marinobacter sp. THAF197a (g-proteobacteria)	strain=THAF197a	2587869	SAMN11996134	PRJNA547984	2019-10-28	Complete Genome	NA	GCA_009363275.1	GCF_009363275.1	3929	3826	NA	NA	Proteobacteria	Gammaproteobacteria	Alteromonadales	Alteromonadaceae	Marinobacter	4.26	0	57.28	1	4264018	4264018	4264018	4264018	4264018	3	1544
ASM936329v1	Surface of a polyethylene microplastic particle present in tank 6 of a marine aquarium containing stony-coral fragments and water maintained at 26 degree C	NA	Germany: Animal Facility, Justus-Liebig-University, Giessen	NA	NA	NA	50.5686 N 8.6717 E	Mycobacterium sp. THAF192 (high GC Gram+)	strain=THAF192	2587868	SAMN11996133	PRJNA547984	2019-10-28	Complete Genome	NA	GCA_009363295.1	GCF_009363295.1	5735	5539	NA	NA	Actinobacteria	Actinobacteria	Corynebacteriales	Mycobacteriaceae	Mycobacterium	6.02	0	67.85	3	5780554	110527	2005529	5780554	5780554	2	1525
ASM967686v1	Surface of a polyethylene microplastic particle present in tank 6 of a marine aquarium containing stony-coral fragments and water maintained at 26 degree C	NA	Germany: Animal Facility, Justus-Liebig-University, Giessen	NA	NA	NA	50.5686 N 8.6717 E	Vibrio sp. THAF191d (g-proteobacteria)	strain=THAF191d	2661922	SAMN13091048	PRJNA547984	2019-11-20	Complete Genome	NA	GCA_009676865.1	GCF_009676865.1	5425	5217	NA	NA	Proteobacteria	Gammaproteobacteria	Vibrionales	Vibrionaceae	Vibrio	5.88	0	45.78	4	3537514	95651	1469431	3537514	1847800	11	1562
ASM936331v1	Surface of a polyethylene microplastic particle present in tank 6 of a marine aquarium containing stony-coral fragments and water maintained at 26 degree C	NA	Germany: Animal Facility, Justus-Liebig-University, Giessen	NA	NA	NA	50.5686 N 8.6717 E	Labrenzia sp. THAF191b (a-proteobacteria)	strain=THAF191b	2587867	SAMN11996132	PRJNA547984	2019-10-28	Complete Genome	NA	GCA_009363315.1	GCF_009363315.1	6296	6164	NA	NA	Proteobacteria	Alphaproteobacteria	Rhodobacterales	Rhodobacteraceae	Labrenzia	6.85	0	59.03	5	6069958	22652	1369179	6069958	538462	3	1486
ASM936333v1	Surface of a polyethylene microplastic particle present in tank 6 of a marine aquarium containing stony-coral fragments and water maintained at 26 degree C	NA	Germany: Animal Facility, Justus-Liebig-University, Giessen	NA	NA	NA	50.5686 N 8.6717 E	Labrenzia sp. THAF191a (a-proteobacteria)	strain=THAF191a	2587866	SAMN11996131	PRJNA547984	2019-10-28	Complete Genome	NA	GCA_009363335.1	GCF_009363335.1	6297	6165	NA	NA	Proteobacteria	Alphaproteobacteria	Rhodobacterales	Rhodobacteraceae	Labrenzia	6.85	0	59.03	5	6069958	22652	1369404	6069958	539584	3	1486
ASM936335v1	Surface of a polyethylene microplastic particle present in tank 6 of a marine aquarium containing stony-coral fragments and water maintained at 26 degree C	NA	Germany: Animal Facility, Justus-Liebig-University, Giessen	NA	NA	NA	50.5686 N 8.6717 E	Vibrio sp. THAF190c (g-proteobacteria)	strain=THAF190c	2587865	SAMN11996130	PRJNA547984	2019-10-28	Complete Genome	NA	GCA_009363355.1	GCF_009363355.1	5374	5111	NA	NA	Proteobacteria	Gammaproteobacteria	Vibrionales	Vibrionaceae	Vibrio	5.89	0	44.72	6	3313709	53318	981548	3313709	518670	13	1563
ASM936337v1	Surface of a polyethylene microplastic particle present in tank 6 of a marine aquarium containing stony-coral fragments and water maintained at 26 degree C	NA	Germany: Animal Facility, Justus-Liebig-University, Giessen	NA	NA	NA	50.5686 N 8.6717 E	Labrenzia sp. THAF187b (a-proteobacteria)	strain=THAF187b	2587864	SAMN11996129	PRJNA547984	2019-10-28	Complete Genome	NA	GCA_009363375.1	GCF_009363375.1	6295	6163	NA	NA	Proteobacteria	Alphaproteobacteria	Rhodobacterales	Rhodobacteraceae	Labrenzia	6.85	0	59.03	5	6069958	22652	1369179	6069958	538462	3	1486
ASM936339v1	Surface of a polyethylene microplastic particle present in tank 6 of a marine aquarium containing stony-coral fragments and water maintained at 26 degree C	NA	Germany: Animal Facility, Justus-Liebig-University, Giessen	NA	NA	NA	50.5686 N 8.6717 E	Pseudomonas sp. THAF187a (g-proteobacteria)	strain=THAF187a	2587863	SAMN11996128	PRJNA547984	2019-10-28	Complete Genome	NA	GCA_009363395.1	GCF_009363395.1	4952	4819	NA	NA	Proteobacteria	Gammaproteobacteria	Pseudomonadales	Pseudomonadaceae	Pseudomonas	5.3	0	64.77	1	5298761	5298761	5298761	5298761	5298761	4	1538
ASM936367v1	Surface of a polyethylene microplastic particle present in tank 6 of a marine aquarium containing stony-coral fragments and water maintained at 26 degree C	NA	Germany: Animal Facility, Justus-Liebig-University, Giessen	NA	NA	NA	50.5686 N 8.6717 E	Halomonas sp. THAF12 (g-proteobacteria)	strain=THAF12	2587849	SAMN11996114	PRJNA547984	2019-10-28	Complete Genome	NA	GCA_009363675.1	GCF_009363675.1	3817	3657	NA	NA	Proteobacteria	Gammaproteobacteria	Oceanospirillales	Halomonadaceae	Halomonas	4.04	0	67.55	4	3799380	23068	1009894	3799380	3799380	6	1540
ASM936341v1	Non-filtered water from the water column of tank 6 of a marine aquarium containing stony-coral fragments. Water maintained at 26 degree C	NA	Germany: Animal Facility, Justus-Liebig-University, Giessen	NA	NA	NA	50.5686 N 8.6717 E	Vibrio sp. THAF100 (g-proteobacteria)	strain=THAF100	2587862	SAMN11996127	PRJNA547984	2019-10-28	Complete Genome	NA	GCA_009363415.1	GCF_009363415.1	4111	3880	NA	NA	Proteobacteria	Gammaproteobacteria	Vibrionales	Vibrionaceae	Vibrio	4.5	0	42.65	4	3138671	4831	1125253	3138671	1317907	9	1561
ASM936369v1	Surface of a polyethylene microplastic particle present in tank 6 of a marine aquarium containing stony-coral fragments and water maintained at 26 degree C	NA	Germany: Animal Facility, Justus-Liebig-University, Giessen	NA	NA	NA	50.5686 N 8.6717 E	Bacillus sp. THAF10 (firmicutes)	strain=THAF10	2587848	SAMN11996113	PRJNA547984	2019-10-28	Complete Genome	NA	GCA_009363695.1	GCF_009363695.1	4165	4012	NA	NA	Firmicutes	Bacilli	Bacillales	Bacillaceae	Bacillus	4.09	0	39.75	1	4087834	4087834	4087834	4087834	4087834	9	1556
ASM936379v1	Surface of a polyethylene microplastic particle present in tank 6 of a marine aquarium containing stony-coral fragments and water maintained at 26 degree C	NA	Germany: Animal Facility, Justus-Liebig-University, Giessen	NA	NA	NA	50.5686 N 8.6717 E	Maribius sp. THAF1 (a-proteobacteria)	strain=THAF1	2587842	SAMN11996107	PRJNA547984	2019-10-28	Complete Genome	NA	GCA_009363795.1	GCF_009363795.1	3322	3215	NA	NA	Proteobacteria	Alphaproteobacteria	Rhodobacterales	Rhodobacteraceae	Maribius	3.34	0	63.22	2	3249532	90721	1670126	3249532	3249532	2	1466
ASM317291v1	sea water	NA	China	NA	NA	NA	NA	Rhodobacteraceae bacterium TG-679 (a-proteobacteria)	strain=TG-679	2072018	SAMN09228104	PRJNA472177	2018-05-26	Scaffold	NA	GCA_003172915.1	GCF_003172915.1	4124	3919	NA	NA	Proteobacteria	Alphaproteobacteria	Rhodobacterales	Rhodobacteraceae	NA	4.29	209	65.93	69	316062	2523	62245	150028	35417	2	1468
ASM193982v1	Seawater and soil samples	NA	China: Wenzhou	NA	NA	NA	NA	Stenotrophomonas sp. TD3 (g-proteobacteria)	strain=TD3	1641707	SAMN05898096	PRJNA347873	2017-01-09	Contig	NA	GCA_001939825.1	GCF_001939825.1	4599	4445	NA	NA	Proteobacteria	Gammaproteobacteria	Xanthomonadales	Xanthomonadaceae	Stenotrophomonas	4.92	0	66.48	10	3625975	503	491721	3625975	542087	3	1545
ASM215654v1	Mediterranean sea	NA	France: Toulon	NA	NA	1 m	43.06 N 5.57 E	Pseudoalteromonas ulvae (g-proteobacteria)	strain=TC14	107327	SAMN06344515	PRJNA375740	2017-05-22	Scaffold	Representative Genome	GCA_002156545.1	GCF_002156545.1	4182	3967	NA	NA	Proteobacteria	Gammaproteobacteria	Alteromonadales	Pseudoalteromonadaceae	Pseudoalteromonas	4.59	1519	41.55	14	1305446	2076	327606	531850	294818	13	1542
ASM966314v1	marine biofilm	NA	France: Toulon	NA	NA	1 m	43.06 N 5.57 E	Shewanella sp. TC10 (g-proteobacteria)	strain=TC10	1419739	SAMN12259770	PRJNA553705	2019-11-14	Contig	NA	GCA_009663145.1	GCF_009663145.1	4287	4078	NA	NA	Proteobacteria	Gammaproteobacteria	Alteromonadales	Shewanellaceae	Shewanella	4.99	0	40.47	129	162225	1443	38686	61967	23536	4	543
ASM508398v2	deep-sea hydrothermal vent	NA	Pacific Ocean: East Pacific Rise	NA	NA	2500m	9.81 N 104.2 W	Cetia pacifica (e-proteobacteria)	strain=TB6	1424653	SAMN08634218	PRJNA436852	2019-06-20	Complete Genome	NA	GCA_005083985.2	GCF_005083985.2	2024	1953	NA	NA	Proteobacteria	Epsilonproteobacteria	Nautiliales	Nautiliaceae	Cetia	1.87	0	34.05	2	1779337	92229	935783	1779337	1779337	4	1508
TB41	antarctic marine sponge	NA	missing	Anoxycalyx joubini	NA	NA	NA	Pseudoalteromonas sp. TB41 (g-proteobacteria)	strain=TB41	985149	SAMN02260220	PRJNA202402	2013-11-20	Scaffold	NA	GCA_000497975.1	GCF_000497975.1	4275	4013	NA	NA	Proteobacteria	Gammaproteobacteria	Alteromonadales	Pseudoalteromonadaceae	Pseudoalteromonas	4.63	43	40.34	122	191640	662	37972	83759	22721	9	1542
TAE56	sea water column	NA	NA	NA	NA	NA	NA	Pseudoalteromonas sp. TAE56 (g-proteobacteria)	strain=TAE56	1938596	SAMN02260210	PRJNA202435	2013-11-20	Scaffold	NA	GCA_000497955.1	GCF_000497955.1	4260	3864	NA	NA	Proteobacteria	Gammaproteobacteria	Alteromonadales	Pseudoalteromonadaceae	Pseudoalteromonas	4.6	209	39.03	163	166204	504	28225	70318	14498	5	1537
ASM152930v1	marine algae	NA	Antarctica	NA	NA	NA	NA	Pseudomonas sp. TAD18 (g-proteobacteria)	strain=TAD18	1729583	SAMN04166965	PRJNA297151	2016-01-22	Contig	NA	GCA_001529305.1	GCF_001529305.1	4422	4249	NA	NA	Proteobacteria	Gammaproteobacteria	Pseudomonadales	Pseudomonadaceae	Pseudomonas	4.92	0	57.24	82	687984	1023	59970	230252	44071	5	821
ASM152929v1	sea water	NA	Antarctica	NA	NA	NA	NA	Flavobacterium sp. TAB 87 (CFB group bacteria)	strain=TAB 87	1729581	SAMN04166283	PRJNA297146	2016-01-22	Contig	NA	GCA_001529295.1	GCF_001529295.1	3333	3215	NA	NA	Bacteroidetes	Flavobacteriia	Flavobacteriales	Flavobacteriaceae	Flavobacterium	3.83	0	34.36	38	1014695	1006	100721	290783	73268	1	1520
ASM152928v1	marine sediment	NA	Antarctica	NA	NA	NA	NA	Pseudomonas sp. TAA207 (g-proteobacteria)	strain=TAA207	1729582	SAMN04166964	PRJNA297149	2016-01-22	Contig	NA	GCA_001529285.1	GCF_001529285.1	4401	4239	NA	NA	Proteobacteria	Gammaproteobacteria	Pseudomonadales	Pseudomonadaceae	Pseudomonas	4.9	0	57.31	72	427485	1083	68058	230349	65823	2	1538
ASM75665v1	marine sediment from the North Sea	NA	Germany	NA	NA	NA	NA	Alcanivorax jadensis T9 (g-proteobacteria)	strain=T9	1177181	SAMN03076214	PRJNA161113	2014-09-23	Contig	Representative Genome	GCA_000756655.1	GCF_000756655.1	3320	3236	NA	NA	Proteobacteria	Gammaproteobacteria	Oceanospirillales	Alcanivoracaceae	Alcanivorax	3.63	0	58.37	30	539039	857	120979	244829	89727	1	1553
ASM193267v1	Arctic sea ice floe	NA	Arctic Ocean: Fram Strait	NA	NA	NA	NA	Salegentibacter sp. T436 (CFB group bacteria)	strain=T436	1729720	SAMN04116623	PRJNA297197	2017-01-04	Complete Genome	NA	GCA_001932675.1	GCF_001932675.1	3638	3518	NA	NA	Bacteroidetes	Flavobacteriia	Flavobacteriales	Flavobacteriaceae	Salegentibacter	4.09	0	36.88	1	4086550	4086550	4086550	4086550	4086550	3	1535
ASM77571v1	marine water	NA	Malaysia	NA	NA	NA	NA	Vibrio tubiashii (g-proteobacteria)	strain=T33	29498	SAMN03113154	PRJNA264132	2014-11-13	Contig	NA	GCA_000775715.1	GCF_000775715.1	3848	3733	NA	NA	Proteobacteria	Gammaproteobacteria	Vibrionales	Vibrionaceae	Vibrio	4.14	0	45.06	46	649034	385	90101	410629	83393	1	1561
ASM326328v1	deep-sea sediment	NA	Pacific Ocean	NA	NA	NA	NA	Hyphomonas sp. T24B3 (a-proteobacteria)	strain=T24B3	1280942	SAMN09476301	PRJNA186150	2018-06-25	Contig	NA	GCA_003263285.1	GCF_003263285.1	3371	3246	NA	NA	Proteobacteria	Alphaproteobacteria	Rhodobacterales	Hyphomonadaceae	Hyphomonas	3.47	0	58.49	89	229697	201	39040	100310	25296	1	1459
ASM296476v1	seawater at sediment depth	NA	China: Zhejiang Province, Ximen Island	NA	NA	missing	28.33 N 121.18 E	Pseudoalteromonas sp. T1lg88 (g-proteobacteria)	strain=T1lg88	2077104	SAMN08380961	PRJNA430943	2018-02-28	Scaffold	NA	GCA_002964765.1	GCF_002964765.1	3133	2918	NA	NA	Proteobacteria	Gammaproteobacteria	Alteromonadales	Pseudoalteromonadaceae	Pseudoalteromonas	3.4	680	49.49	34	902316	215	100008	466699	91762	4	830
ASM296472v1	seawater at sediment depth	NA	China: Zhejiang Province, Ximen Island	NA	NA	missing	28.33 N 121.18 E	Pseudoalteromonas sp. T1lg76 (g-proteobacteria)	strain=T1lg76	2077103	SAMN08380960	PRJNA430942	2018-02-28	Scaffold	NA	GCA_002964725.1	GCF_002964725.1	3123	2890	NA	NA	Proteobacteria	Gammaproteobacteria	Alteromonadales	Pseudoalteromonadaceae	Pseudoalteromonas	3.38	273	49.63	115	239679	201	29381	115093	29800	10	1072
ASM296470v1	seawater at sediment depth	NA	China: Zhejiang Province, Ximen Island	NA	NA	missing	28.33 N 121.18 E	Pseudoalteromonas sp. T1lg75 (g-proteobacteria)	strain=T1lg75	2077102	SAMN08380959	PRJNA430941	2018-02-28	Scaffold	NA	GCA_002964705.1	GCF_002964705.1	3351	3111	NA	NA	Proteobacteria	Gammaproteobacteria	Alteromonadales	Pseudoalteromonadaceae	Pseudoalteromonas	3.65	366	50.13	64	654564	214	57101	370233	114344	8	572
ASM296478v1	seawater at sediment depth	NA	China: Zhejiang Province, Ximen Island	NA	NA	missing	28.33 N 121.18 E	Pseudoalteromonas sp. T1lg48 (g-proteobacteria)	strain=T1lg48	2077100	SAMN08380957	PRJNA430939	2018-02-28	Scaffold	NA	GCA_002964785.1	GCF_002964785.1	3307	3091	NA	NA	Proteobacteria	Gammaproteobacteria	Alteromonadales	Pseudoalteromonadaceae	Pseudoalteromonas	3.59	165	49.89	24	921693	209	149539	609757	176338	1	1539
ASM296474v1	seawater at sediment depth	NA	China: Zhejiang Province, Ximen Island	NA	NA	missing	28.33 N 121.18 E	Pseudoalteromonas sp. T1lg24 (g-proteobacteria)	strain=T1lg24	2077099	SAMN08380956	PRJNA430938	2018-02-28	Scaffold	NA	GCA_002964745.1	GCF_002964745.1	4283	4035	NA	NA	Proteobacteria	Gammaproteobacteria	Alteromonadales	Pseudoalteromonadaceae	Pseudoalteromonas	4.69	1602	40.82	35	1629243	212	134059	856605	294331	6	1056
ASM296464v1	seawater at sediment depth	NA	China: Zhejiang Province, Ximen Island	NA	NA	missing	28.33 N 121.18 E	Pseudoalteromonas sp. T1lg22 (g-proteobacteria)	strain=T1lg22	2077096	SAMN08380946	PRJNA430930	2018-02-28	Scaffold	NA	GCA_002964645.1	GCF_002964645.1	3184	2964	NA	NA	Proteobacteria	Gammaproteobacteria	Alteromonadales	Pseudoalteromonadaceae	Pseudoalteromonas	3.43	876	49.43	38	594151	215	90245	584511	165313	7	722
ASM296482v1	seawater at sediment depth	NA	China: Zhejiang Province, Ximen Island	NA	NA	missing	28.33 N 121.18 E	Pseudoalteromonas sp. T1lg122 (g-proteobacteria)	strain=T1lg122	2077094	SAMN08380962	PRJNA430944	2018-02-28	Scaffold	NA	GCA_002964825.1	GCF_002964825.1	4214	3955	NA	NA	Proteobacteria	Gammaproteobacteria	Alteromonadales	Pseudoalteromonadaceae	Pseudoalteromonas	4.59	2178	41.4	39	895267	201	117751	850453	239600	6	698
ASM296454v1	seawater at sediment depth	NA	China: Zhejiang Province, Ximen Island	NA	NA	missing	28.33 N 121.18 E	Pseudoalteromonas sp. T1lg10 (g-proteobacteria)	strain=T1lg10	2077093	SAMN08380937	PRJNA430922	2018-02-28	Scaffold	NA	GCA_002964545.1	GCF_002964545.1	3162	2932	NA	NA	Proteobacteria	Gammaproteobacteria	Alteromonadales	Pseudoalteromonadaceae	Pseudoalteromonas	3.43	1990	49.46	51	578203	203	67264	371576	158218	5	622
SOAPdenovo v1.05	deep-sea sediment	NA	Pacific Ocean	NA	NA	NA	NA	Hyphomonas sp. T16B2 (a-proteobacteria)	strain=T16B2	1280941	SAMN02746324	PRJNA186148	2014-05-06	Contig	NA	GCA_000682675.1	GCF_000682675.1	3307	3189	NA	NA	Proteobacteria	Alphaproteobacteria	Rhodobacterales	Hyphomonadaceae	Hyphomonas	3.42	0	58.48	93	229697	201	36760	92412	23699	1	1459
ASM78557v1	marine water	NA	Malaysia	NA	NA	NA	NA	Vibrio caribbeanicus (g-proteobacteria)	strain=T14	701175	SAMN03113153	PRJNA264129	2014-11-19	Contig	NA	GCA_000785575.1	GCF_000785575.1	4205	4066	NA	NA	Proteobacteria	Gammaproteobacteria	Vibrionales	Vibrionaceae	Vibrio	4.57	0	46.15	51	647541	312	89582	498933	77154	7	1462
ASM215469v1	Coralloid roots	NA	Mexico: Valle de Teahuacan, Puebla	Dioon caputoi	NA	NA	NA	Nostoc sp. T09 (cyanobacteria)	strain=T09	1932621	SAMN06208854	PRJNA360300	2017-05-22	Scaffold	NA	GCA_002154695.1	GCF_002154695.1	6985	6525	NA	NA	Cyanobacteria	Unclassified	Nostocales	Nostocaceae	Nostoc	8.25	440	41.52	270	393020	1050	30562	53539	18237	0	NA
ASM78332v1	marine water	NA	Malaysia	NA	NA	NA	NA	Vibrio variabilis (g-proteobacteria)	strain=T01	990271	SAMN03112719	PRJNA263994	2014-11-14	Contig	Representative Genome	GCA_000783325.1	GCF_000783325.1	4202	4059	NA	NA	Proteobacteria	Gammaproteobacteria	Vibrionales	Vibrionaceae	Vibrio	4.53	0	46.22	83	630494	301	54575	293311	64327	2	1452
ASM216387v1	seawater	NA	Pacific Ocean: Western North Pacific Station S, 30 40 N, 138 00 E	NA	NA	NA	NA	Gilvibacter sp. SZ-19 (CFB group bacteria)	strain=SZ-19	754429	SAMN06133352	PRJNA357132	2017-06-02	Chromosome	NA	GCA_002163875.1	GCF_002163875.1	2879	2812	NA	NA	Bacteroidetes	Flavobacteriia	Flavobacteriales	Flavobacteriaceae	Gilvibacter	3.1	5704	43.55	1	3100211	3100211	3100211	3100211	3100211	2	1528
ASM281391v1	seawater	NA	Pacific Ocean: Western North Pacific Station S	NA	NA	missing	missing	Tenacibaculum sp. SZ-18 (CFB group bacteria)	strain=SZ-18	754423	SAMN06133350	PRJNA357129	2017-12-07	Chromosome	NA	GCA_002813915.1	GCF_002813915.1	3653	3540	NA	NA	Bacteroidetes	Flavobacteriia	Flavobacteriales	Flavobacteriaceae	Tenacibaculum	4.02	5100	31.1	1	4024279	4024279	4024279	4024279	4024279	4	1526
ASM871146v1	sea water	NA	China: Huizhou	NA	NA	NA	NA	Francisella sp. SYW-9 (g-proteobacteria)	strain=SYW-9	2610888	SAMN12751675	PRJNA565556	2019-09-27	Scaffold	NA	GCA_008711465.1	GCF_008711465.1	2530	2424	NA	NA	Proteobacteria	Gammaproteobacteria	Thiotrichales	Francisellaceae	Francisella	2.62	255	31.38	86	353013	501	30500	155379	28632	1	1538
ASM871149v1	sea water	NA	China: Huizhou	NA	NA	NA	NA	Cysteiniphilum sp. SYW-8 (g-proteobacteria)	strain=SYW-8	2610890	SAMN12751676	PRJNA565557	2019-09-27	Scaffold	NA	GCA_008711495.1	GCF_008711495.1	3126	2959	NA	NA	Proteobacteria	Gammaproteobacteria	Thiotrichales	Fastidiosibacteraceae	Cysteiniphilum	3.32	982	38.17	278	309864	350	11931	63719	8279	4	1453
ASM871155v1	sea water	NA	China: Huizhou	NA	NA	NA	NA	Francisella sp. SYW-3 (g-proteobacteria)	strain=SYW-3	2600578	SAMN12478765	PRJNA558457	2019-09-27	Contig	NA	GCA_008711555.1	GCF_008711555.1	1920	1864	NA	NA	Proteobacteria	Gammaproteobacteria	Thiotrichales	Francisellaceae	Francisella	1.98	0	32.92	3	935319	518157	660794	528908	518157	2	1538
ASM871147v1	sea water	NA	China: Huizhou	NA	NA	NA	NA	Francisella sp. SYW-2 (g-proteobacteria)	strain=SYW-2	2610886	SAMN12751672	PRJNA565554	2019-09-27	Scaffold	NA	NA	GCF_008711475.1	2041	1944	NA	NA	Proteobacteria	Gammaproteobacteria	Thiotrichales	Francisellaceae	Francisella	2.07	20	32.69	70	204137	569	29565	52410	20178	1	1545
ASM759540v1	ocean water	NA	Taiwan	NA	NA	NA	24.41 N 120.68 E	Shewanella algae (g-proteobacteria)	strain=SYT3	38313	SAMN04492208	PRJNA312015	2019-07-29	Scaffold	NA	GCA_007595405.1	GCF_007595405.1	4332	4188	NA	NA	Proteobacteria	Gammaproteobacteria	Alteromonadales	Shewanellaceae	Shewanella	4.82	279	53	80	1158312	502	60292	341750	41653	1	525
ASM357447v1	sea water	NA	China:Zhejiang	NA	NA	NA	NA	Francisellaceae bacterium SYSU WZ-2 (g-proteobacteria)	strain=SYSU WZ-2	2219060	SAMN09381310	PRJNA475174	2018-09-18	Scaffold	NA	GCA_003574475.1	GCF_003574475.1	1908	1792	NA	NA	Proteobacteria	Gammaproteobacteria	Thiotrichales	Francisellaceae	Pseudofrancisella	1.93	228	30.71	238	707346	500	8112	575471	90458	1	1546
ASM357442v1	sea water	NA	China:Guangdong	NA	NA	NA	NA	Fastidiosibacteraceae bacterium SYSU SYW-6 (g-proteobacteria)	strain=SYSU SYW-6	2219059	SAMN09381308	PRJNA475173	2018-09-18	Scaffold	NA	GCA_003574425.1	GCF_003574425.1	2703	2106	NA	NA	Proteobacteria	Gammaproteobacteria	Thiotrichales	Fastidiosibacteraceae	NA	2.44	539	37.58	150	151340	500	16296	62377	19033	1	1651
ASM792326v1	sea water	NA	China: Huizhou	NA	NA	NA	NA	Francisella sp. SYSU SYW-1 (g-proteobacteria)	strain=SYSU SYW-1	2599927	SAMN12404917	PRJNA557587	2019-08-09	Scaffold	NA	GCA_007923265.1	GCF_007923265.1	1932	1866	NA	NA	Proteobacteria	Gammaproteobacteria	Thiotrichales	Francisellaceae	Francisella	1.98	381	32.85	22	645994	510	90158	518244	280326	1	1538
ASM799524v1	seawater	NA	China: Sansha	NA	NA	surface	Missing	Tateyamaria sp. syn59 (a-proteobacteria)	strain=syn59	2576942	SAMN11607868	PRJNA542057	2019-08-14	Scaffold	NA	GCA_007995245.1	GCF_007995245.1	4480	4366	NA	NA	Proteobacteria	Alphaproteobacteria	Rhodobacterales	Rhodobacteraceae	Tateyamaria	4.57	13222	61.09	56	650556	1115	81644	336522	73199	2	2207
ASM287247v1	seawater	NA	China: Sanya	NA	NA	0m	NA	Azoarcus sp. SY39 (b-proteobacteria)	strain=SY39	2067960	SAMN08283967	PRJNA428201	2018-01-11	Complete Genome	NA	GCA_002872475.1	GCF_002872475.1	3174	3071	NA	NA	Proteobacteria	Betaproteobacteria	Rhodocyclales	Zoogloeaceae	Azoarcus	3.23	0	66.53	1	3225512	3225512	3225512	3225512	3225512	3	1550
ASM294356v1	surface seawater of South China Sea	NA	China	NA	NA	NA	NA	Marinicaulis flavus (a-proteobacteria)	strain=SY-3-19	2058213	SAMN08131153	PRJNA421049	2018-02-26	Contig	NA	GCA_002943565.1	GCF_002943565.1	4537	4436	NA	NA	Proteobacteria	Alphaproteobacteria	Parvularculales	Parvularculaceae	Marinicaulis	4.92	0	60.62	17	1204220	2234	289675	576605	158173	1	1467
ASM34642v1	sediment	marine waters	Sweden	NA	NA	NA	58.877079040677465 N 11.14390254020691 E	Rhodopirellula sp. SWK7 (planctomycetes)	strain=SWK7	595460	SAMN02261083	PRJNA182911	2013-03-14	Contig	NA	GCA_000346425.1	GCF_000346425.1	6177	5898	marine waters	NA	Planctomycetes	Planctomycetia	Planctomycetales	Planctomycetaceae	Rhodopirellula	8.78	1	56.03	141	507893	557	62248	154886	47809	1	1538
ASM33074v1	algae surface	marine waters	Sweden	NA	NA	NA	58.8763889 N 11.1447222 E	Rhodopirellula baltica SWK14 (planctomycetes)	strain=SWK14	993516	SAMN02261084	PRJNA63491	2013-01-02	Contig	NA	GCA_000330745.1	GCF_000330745.1	6030	5752	marine waters	NA	Planctomycetes	Planctomycetia	Planctomycetales	Planctomycetaceae	Rhodopirellula	7.49	3	55.36	189	391364	509	39623	102883	27889	1	1538
ASM799715v1	Antarctic seawater	NA	Antarctica:Prydz Bay	NA	NA	2 m	69 S 75 E	Aequorivita antarctica (CFB group bacteria)	strain=SW49	153266	SAMN10785479	PRJNA516237	2019-08-14	Contig	NA	GCA_007997155.1	GCF_007997155.1	3545	3458	NA	NA	Bacteroidetes	Flavobacteriia	Flavobacteriales	Flavobacteriaceae	Aequorivita	3.84	0	37.23	66	585722	234	58252	290064	56437	1	1527
ASM333670v1	seawater	NA	Malaysia: Johor Bahru	NA	NA	15 cm	1.2681 N 103.5087 E	Marinobacter litoralis (g-proteobacteria)	strain=Sw-45	187981	SAMN09425405	PRJNA476051	2018-07-24	Contig	NA	GCA_003336705.1	GCF_003336705.1	3172	3087	NA	NA	Proteobacteria	Gammaproteobacteria	Alteromonadales	Alteromonadaceae	Marinobacter	3.45	3	54.36	9	1183739	1560	383611	903369	284220	1	1545
ASM806515v1	polar sea water	NA	Russia	NA	NA	surface	75.14 N 161.25 E	Octadecabacter sp. SW4 (a-proteobacteria)	strain=SW4	2602067	SAMN12511573	PRJNA559025	2019-08-18	Complete Genome	NA	GCA_008065155.1	GCF_008065155.1	3513	3356	NA	NA	Proteobacteria	Alphaproteobacteria	Rhodobacterales	Rhodobacteraceae	Octadecabacter	3.54	0	60.01	3	3328778	103883	1180337	3328778	3328778	1	1470
ASM215720v1	Yellow sea water	NA	South Korea: Boryung	not applicable	NA	NA	NA	Kushneria marisflavi (g-proteobacteria)	strain=SW32	157779	SAMN06765534	PRJNA383457	2017-05-24	Complete Genome	Representative Genome	GCA_002157205.1	GCF_002157205.1	3338	3206	NA	NA	Proteobacteria	Gammaproteobacteria	Oceanospirillales	Halomonadaceae	Kushneria	3.67	0	59.05	1	3667185	3667185	3667185	3667185	3667185	4	1546
ASM159294v1	sea water	NA	Japan	NA	NA	NA	NA	Roseivirga seohaensis (CFB group bacteria)	strain=SW-152	1914963	SAMN04423148	PRJNA309617	2016-03-16	Contig	Representative Genome	GCA_001592945.1	GCF_001592945.1	3731	3638	NA	NA	Bacteroidetes	Cytophagia	Cytophagales	Flammeovirgaceae	Roseivirga	4.16	0	39.3	49	822103	204	84904	373925	153555	1	1513
ASM398739v1	Coral	NA	China: Taiwan	NA	NA	NA	NA	Idiomarina aquimaris (g-proteobacteria)	strain=SW15	641841	SAMN08102247	PRJNA419972	2018-12-31	Contig	NA	GCA_003987395.1	GCF_003987395.1	2670	2576	NA	NA	Proteobacteria	Gammaproteobacteria	Alteromonadales	Idiomarinaceae	Idiomarina	2.8	0	50.25	22	597029	1031	127231	254670	157577	5	1552
ASM279586v1	Intertidal sediment	NA	South Korea: Yellow Sea	NA	NA	not applicable	not collected	Erythrobacter seohaensis (a-proteobacteria)	strain=SW-135	266951	SAMN08031326	PRJNA418662	2017-11-27	Complete Genome	NA	GCA_002795865.1	GCF_002795865.1	2902	2834	NA	NA	Proteobacteria	Alphaproteobacteria	Sphingomonadales	Erythrobacteraceae	Erythrobacter	2.94	0	61.65	1	2942673	2942673	2942673	2942673	2942673	1	1495
ASM325918v1	seawater	NA	Indian Ocean	NA	NA	NA	NA	Alcanivorax indicus (g-proteobacteria)	strain=SW127	2202653	SAMN09228975	PRJNA472193	2018-06-21	Contig	NA	GCA_003259185.1	GCF_003259185.1	3148	3067	NA	NA	Proteobacteria	Gammaproteobacteria	Oceanospirillales	Alcanivoracaceae	Alcanivorax	3.45	0	62.81	10	2638783	334	344545	2638783	214220	1	1541
ASM334749v1	seawater	NA	Indian Ocean	NA	NA	NA	NA	Negadavirga sp. SW125 (CFB group bacteria)	strain=SW125	2164132	SAMN08924931	PRJNA450002	2018-07-31	Contig	NA	GCA_003347495.1	GCF_003347495.1	5282	5109	NA	NA	Bacteroidetes	Cytophagia	Cytophagales	Cyclobacteriaceae	Negadavirga	6.35	0	43.2	66	1444802	227	96136	529302	219860	1	1527
ASM325915v1	seawater	NA	Indian Ocean	NA	NA	NA	NA	Marinimicrobium sp. SW121 (g-proteobacteria)	strain=SW121	2202654	SAMN09228976	PRJNA472196	2018-06-21	Contig	NA	GCA_003259155.1	GCF_003259155.1	3255	3159	NA	NA	Proteobacteria	Gammaproteobacteria	Cellvibrionales	Cellvibrionaceae	Marinimicrobium	3.79	0	58.46	34	775393	243	111354	429339	172489	1	1538
ASM431033v1	seawater	NA	not applicable	NA	NA	NA	NA	Hyunsoonleella pacifica (CFB group bacteria)	strain=SW033	1080224	SAMN10948600	PRJNA523261	2019-02-27	Scaffold	NA	GCA_004310335.1	GCF_004310335.1	3529	3443	NA	NA	Bacteroidetes	Flavobacteriia	Flavobacteriales	Flavobacteriaceae	Hyunsoonleella	4.13	274	32.7	34	849299	302	121408	690110	301937	1	1524
ASM98679v1	marine sediment	NA	India: Sothavilai, Kanyakumari	NA	NA	NA	NA	Salinicoccus sediminis (firmicutes)	strain=SV-16	1432562	SAMN03450945	PRJNA279835	2015-05-01	Contig	Representative Genome	GCA_000986795.1	GCF_000986795.1	2666	2523	NA	NA	Firmicutes	Bacilli	Bacillales	Staphylococcaceae	Salinicoccus	2.59	0	48.71	26	707363	328	99664	497416	148411	9	750
croco123Su3	enrichment culture inoculated from marine water sample	NA	Tanzania: Zanzibar	NA	NA	0.5 m	6.1642 S 39.186 E	unicellular cyanobacterium SU3 (cyanobacteria)	strain=SU3	1982589	SAMN06833890	PRJNA384303	2017-06-05	Scaffold	Representative Genome	GCA_002172675.1	GCF_002172675.1	5550	5104	NA	NA	Cyanobacteria	NA	NA	NA	NA	5.6	1320	36.84	208	170678	1024	26939	54689	14530	1	1486
croco123	enrichment culture inoculated from marine water sample	NA	Tanzania: Zanzibar	NA	NA	0.5 m	6.1642 S 39.186 E	unicellular cyanobacterium SU2 (cyanobacteria)	strain=SU2	1981054	SAMN06765959	PRJNA383479	2017-04-25	Scaffold	Representative Genome	GCA_002110465.1	GCF_002110465.1	4723	4424	NA	NA	Cyanobacteria	NA	NA	NA	NA	5.24	559	38.67	82	653288	1030	63942	209827	38165	1	1485
ASM301502v1	sea water	NA	South Korea	Stylonema cornu-cervi	NA	NA	NA	Nitratireductor sp. StC3 (a-proteobacteria)	strain=StC3	2126741	SAMN08730821	PRJNA438861	2018-03-25	Scaffold	NA	GCA_003015025.1	GCF_003015025.1	4757	4609	NA	NA	Proteobacteria	Alphaproteobacteria	Rhizobiales	Phyllobacteriaceae	Nitratireductor	4.93	48	65.52	33	890353	1225	149274	462063	81926	1	1490
ASM187971v1	Surface seawater	NA	Portugal: Azores, Espalamaca	NA	NA	NA	NA	Nioella nitratireducens (a-proteobacteria)	strain=SSW136	1287720	SAMN05928563	PRJNA349212	2016-11-17	Contig	Representative Genome	GCA_001879715.1	GCF_001879715.1	3938	3808	NA	NA	Proteobacteria	Alphaproteobacteria	Rhodobacterales	Rhodobacteraceae	Nioella	4.02	0	63.61	84	306016	202	47802	226972	35745	1	1473
ASM329879v1	marine sediment	NA	Antarctica	NA	NA	NA	NA	Halomonas sulfidaeris (g-proteobacteria)	strain=SST4	115553	SAMN09509732	PRJNA478301	2018-07-09	Contig	NA	GCA_003298795.1	GCF_003298795.1	4006	3741	NA	NA	Proteobacteria	Gammaproteobacteria	Oceanospirillales	Halomonadaceae	Halomonas	4.25	0	53.79	49	756787	1021	86826	242485	67509	6	1448
ASM199886v1	marine sediment	NA	South Korea	NA	NA	NA	NA	Tessaracoccus flavescens (high GC Gram+)	strain=SST-39T	399497	SAMN06245885	PRJNA362685	2017-02-14	Complete Genome	Representative Genome	GCA_001998865.1	GCF_001998865.1	3525	3278	NA	NA	Actinobacteria	Actinobacteria	Propionibacteriales	Propionibacteriaceae	Tessaracoccus	3.65	0	68.24	2	3603805	46963	1825384	3603805	3603805	2	1532
ASM329381v1	marine sediment	NA	Antarctica	NA	NA	NA	NA	Pseudomonas zhaodongensis (g-proteobacteria)	strain=SST2	1176257	SAMN09509804	PRJNA478305	2018-07-09	Contig	NA	GCA_003293815.1	GCF_003293815.1	4617	4251	NA	NA	Proteobacteria	Gammaproteobacteria	Pseudomonadales	Pseudomonadaceae	Pseudomonas	4.99	0	60.33	48	760250	1013	103946	228458	64727	1	1538
ASM379790v1	sea surface microlayer	NA	Antarctica: Ross Sea	NA	NA	NA	NA	Pseudomonas sp. SSM44 (g-proteobacteria)	strain=SSM44	2487347	SAMN10393855	PRJNA504490	2018-11-19	Contig	NA	GCA_003797905.1	GCF_003797905.1	4033	3891	NA	NA	Proteobacteria	Gammaproteobacteria	Pseudomonadales	Pseudomonadaceae	Pseudomonas	4.33	0	56.22	72	559766	1014	60181	154334	42401	2	1537
ASM379794v1	sea surface microlayer	NA	Antarctica: Ross Sea	NA	NA	NA	NA	Pseudomonas sp. SSM26 (g-proteobacteria)	strain=SSM26	2487346	SAMN10393854	PRJNA504489	2018-11-19	Contig	NA	GCA_003797945.1	GCF_003797945.1	4036	3894	NA	NA	Proteobacteria	Gammaproteobacteria	Pseudomonadales	Pseudomonadaceae	Pseudomonas	4.33	0	56.22	77	471476	1014	56293	126007	43114	2	1537
ASM496551v1	sediment of junction between the ocean and a freshwater spring	NA	South Korea: Jeju island	NA	NA	NA	NA	Altererythrobacter sp. SSKS-13 (a-proteobacteria)	strain=SSKS-13	2489173	SAMN11357103	PRJNA531369	2019-05-01	Contig	NA	GCA_004965515.1	GCF_004965515.1	3267	3189	NA	NA	Proteobacteria	Alphaproteobacteria	Sphingomonadales	Erythrobacteraceae	Altererythrobacter	3.43	0	63.93	5	1393003	1250	686780	939366	535547	1	1494
ASM100531v1	water area where the ocean and a freshwater spring meet	NA	South Korea: Jeju Island	NA	NA	NA	NA	Kordia jejudonensis (CFB group bacteria)	strain=SSK3-3	1348245	SAMN03568761	PRJNA282340	2015-05-08	Contig	Representative Genome	GCA_001005315.1	GCF_001005315.1	4702	4495	NA	NA	Bacteroidetes	Flavobacteriia	Flavobacteriales	Flavobacteriaceae	Kordia	5.36	0	33.97	217	219587	213	24684	97363	26359	1	1531
ASM804194v1	sea water	NA	South Korea	NA	NA	NA	NA	Reinekea sp. SSH23 (g-proteobacteria)	strain=SSH23	2593301	SAMN12214903	PRJNA552643	2019-08-21	Contig	NA	GCA_008041945.1	GCF_008041945.1	2717	2653	NA	NA	Proteobacteria	Gammaproteobacteria	Oceanospirillales	Saccharospirillaceae	Reinekea	2.94	0	45.51	5	2254308	5344	588512	2254308	421688	1	1535
ASM76037v1	Ocean	NA	missing	NA	NA	120m	28.98 N 64.35 W	Prochlorococcus sp. SS52 (cyanobacteria)	strain=SS52	1499501	SAMN02769572	PRJNA246696	2014-09-29	Contig	NA	GCA_000760375.1	GCF_000760375.1	1937	1865	NA	NA	Cyanobacteria	Unclassified	Synechococcales	Prochloraceae	Prochlorococcus	1.75	0	36.44	22	264302	3079	79729	124224	31987	1	1483
ASM76035v1	Ocean	NA	missing	NA	NA	120m	28.98 N 64.35 W	Prochlorococcus marinus str. SS51 (cyanobacteria)	strain=SS51	167554	SAMN02769571	PRJNA246696	2014-09-29	Contig	NA	GCA_000760355.1	GCF_000760355.1	1927	1862	NA	NA	Cyanobacteria	Unclassified	Synechococcales	Prochloraceae	Prochlorococcus	1.75	0	36.43	12	468464	4314	145581	232789	79498	2	1483
ASM76027v1	Ocean	NA	missing	NA	NA	120m	28.98 N 64.35 W	Prochlorococcus marinus str. SS35 (cyanobacteria)	strain=SS35	167553	SAMN02769570	PRJNA246696	2014-09-29	Contig	NA	GCA_000760275.1	GCF_000760275.1	1927	1866	NA	NA	Cyanobacteria	Unclassified	Synechococcales	Prochloraceae	Prochlorococcus	1.75	1	36.44	9	563258	2972	194557	446270	185307	1	1483
ASM435869v1	marine sediment	NA	China: Weihai	NA	NA	NA	NA	Primorskyibacter sp. SS33 (a-proteobacteria)	strain=SS33	2547833	SAMN11115757	PRJNA526989	2019-03-20	Contig	NA	GCA_004358695.1	GCF_004358695.1	3378	3245	NA	NA	Proteobacteria	Alphaproteobacteria	Rhodobacterales	Rhodobacteraceae	Primorskyibacter	3.4	0	68.25	73	443687	230	46535	147731	53970	1	1472
ASM220153v1	sediment from sea cucumber culture pond	NA	China: Shandong Province	NA	NA	NA	NA	Lacimicrobium sp. SS2-24 (g-proteobacteria)	strain=SS2-24	2005569	SAMN07175639	PRJNA388364	2017-06-20	Contig	NA	GCA_002201535.1	GCF_002201535.1	3412	3341	NA	NA	Proteobacteria	Gammaproteobacteria	Alteromonadales	Alteromonadaceae	Lacimicrobium	3.71	0	50.51	21	833123	1157	176606	328891	142837	1	1542
ASM76025v1	Ocean	NA	missing	NA	NA	120m	28.98 N 64.35 W	Prochlorococcus marinus str. SS2 (cyanobacteria)	strain=SS2	167552	SAMN02769569	PRJNA246696	2014-09-29	Contig	NA	GCA_000760255.1	GCF_000760255.1	1936	1866	NA	NA	Cyanobacteria	Unclassified	Synechococcales	Prochloraceae	Prochlorococcus	1.75	0	36.44	19	400814	3014	92251	187268	38788	1	1483
ASM24178v1	Mediterranean Sea	NA	NA	Sepiola robusta (bobtail squid)	NA	NA	NA	Aliivibrio fischeri SR5 (g-proteobacteria)	strain=SR5	1088719	SAMN02470712	PRJNA73351	2012-01-10	Chromosome	NA	GCA_000241785.1	GCF_000241785.1	4024	3754	NA	NA	Proteobacteria	Gammaproteobacteria	Vibrionales	Vibrionaceae	Aliivibrio	4.27	1204	38.38	63	2846739	568	67835	2846739	1283658	16	1097
ASM93193v2	marine sediment	NA	USA: San Francisco Bay	NA	NA	NA	NA	Dethiosulfatarculus sandiegensis (d-proteobacteria)	strain=SPR	1429043	SAMN02419822	PRJNA229756	2015-02-23	Scaffold	Representative Genome	GCA_000931935.2	GCF_000931935.2	5084	4914	NA	NA	Proteobacteria	Deltaproteobacteria	Desulfarculales	Desulfarculaceae	Dethiosulfatarculus	5.93	234	52.06	82	501400	1024	72377	248211	61321	1	1568
ASM478601v1	deep sea hydrothermal vent system Sisters Peak, low-temperature fluids, Sample 302ROV6-8	NA	Atlantic Ocean:Sisters Peak	NA	NA	NA	4.48 S 12.22 W	Hydrogenovibrio crunogenus (g-proteobacteria)	strain=SP-41	39765	SAMN09937998	PRJNA488626	2019-04-12	Complete Genome	NA	GCA_004786015.1	GCF_004786015.1	2329	2250	NA	NA	Proteobacteria	Gammaproteobacteria	Thiotrichales	Piscirickettsiaceae	Hydrogenovibrio	2.45	0	42.57	1	2453259	2453259	2453259	2453259	2453259	3	1562
De novo	seafood (corb shell)	NA	South Korea	NA	NA	NA	NA	Vibrio parahaemolyticus SNUVpS-1 (g-proteobacteria)	strain=SNUVpS-1	1234128	SAMN02470919	PRJNA175762	2012-11-26	Contig	NA	GCA_000315135.1	GCF_000315135.1	5023	4809	NA	NA	Proteobacteria	Gammaproteobacteria	Vibrionales	Vibrionaceae	Vibrio	5.24	0	45.23	60	663644	504	87364	237357	72197	1	1562
ASM21365v1	crude oil-contaminated sea site	NA	NA	NA	NA	NA	NA	Alteromonas naphthalenivorans (g-proteobacteria)	strain=SN2	715451	SAMN02603134	PRJNA59947	2011-05-13	Complete Genome	Representative Genome	GCA_000213655.1	GCF_000213655.1	4373	4202	NA	NA	Proteobacteria	Gammaproteobacteria	Alteromonadales	Alteromonadaceae	Alteromonas	4.97	0	43.51	1	4972148	4972148	4972148	4972148	4972148	5	1541
ASM228956v1	beach sediment surface	NA	Italy: San Cataldo	NA	NA	NA	NA	Rhodopirellula sp. SM50 (planctomycetes)	strain=SM50	595453	SAMN07557122	PRJNA400128	2017-09-11	Contig	NA	GCA_002289565.1	GCF_002289565.1	6590	6381	NA	NA	Planctomycetes	Planctomycetia	Planctomycetales	Planctomycetaceae	Rhodopirellula	9.8	0	58.96	146	352868	1514	67090	107901	41357	1	1539
ASM188773v1	coral mucus	NA	Brazil: Buzios Island	Mussismilia hispida	NA	NA	NA	Paracoccus sp. SM22M-07 (a-proteobacteria)	strain=SM22M-07	1520813	SAMN02905731	PRJNA254840	2016-11-30	Scaffold	NA	GCA_001887735.1	GCF_001887735.1	3829	3635	NA	NA	Proteobacteria	Alphaproteobacteria	Rhodobacterales	Rhodobacteraceae	Paracoccus	3.91	701	64.79	57	621242	204	68511	216370	53309	1	1467
ASM158625v1	sea-tidal flat	NA	South Korea: Dangjin	NA	NA	NA	NA	Zhongshania aliphaticivorans (g-proteobacteria)	strain=SM2	1470434	SAMN04361929	PRJNA306719	2016-03-10	Complete Genome	Representative Genome	GCA_001586255.1	GCF_001586255.1	3812	3688	NA	NA	Proteobacteria	Gammaproteobacteria	Cellvibrionales	Spongiibacteraceae	Zhongshania	4.2	0	50.72	1	4204359	4204359	4204359	4204359	4204359	3	1539
ASM778635v1	surface seawater	NA	missing	NA	NA	NA	NA	Pseudoalteromonas neustonica (g-proteobacteria)	strain=SM1927	1840331	SAMN12260204	PRJNA554250	2019-07-31	Scaffold	NA	GCA_007786355.1	GCF_007786355.1	4686	4463	NA	NA	Proteobacteria	Gammaproteobacteria	Alteromonadales	Pseudoalteromonadaceae	Pseudoalteromonas	5.29	197	40.42	66	386689	688	80224	215231	56024	4	1543
ASM778632v1	surface seawater	NA	missing	NA	NA	NA	NA	Halomonas titanicae (g-proteobacteria)	strain=SM1922	664683	SAMN12260203	PRJNA554250	2019-07-31	Scaffold	NA	GCA_007786325.1	GCF_007786325.1	4742	4583	NA	NA	Proteobacteria	Gammaproteobacteria	Oceanospirillales	Halomonadaceae	Halomonas	5.07	439	54.91	35	1099330	500	144841	807705	147832	1	1538
ASM636382v1	seawater	NA	Pacific Ocean	NA	NA	NA	NA	Rhodobacteraceae bacterium SM1903 (a-proteobacteria)	strain=SM1903	2588711	SAMN11964672	PRJNA547477	2019-06-18	Contig	NA	GCA_006363825.1	GCF_006363825.1	4046	3959	NA	NA	Proteobacteria	Alphaproteobacteria	Rhodobacterales	Rhodobacteraceae	NA	4.11	1	65.98	16	2805646	814	256797	2805646	335076	1	1463
ASM344903v1	deep-sea sediment	NA	Indian Ocean:Southwest Indian Ridge	NA	NA	NA	NA	Pedobacter sp. SM1810 (CFB group bacteria)	strain=SM1810	2292082	SAMN09759696	PRJNA484105	2018-09-04	Contig	NA	GCA_003449035.1	GCF_003449035.1	3411	2969	NA	NA	Bacteroidetes	Sphingobacteriia	Sphingobacteriales	Sphingobacteriaceae	Pedobacter	3.48	0	40.76	6	3468875	784	579443	3468875	3468875	2	1534
ASM339944v1	seawater	NA	China: South China Sea	NA	NA	NA	NA	Parvularcula sp. SM1705 (a-proteobacteria)	strain=SM1705	2292771	SAMN09767474	PRJNA484661	2018-08-16	Scaffold	NA	GCA_003399445.1	GCF_003399445.1	3611	3075	NA	NA	Proteobacteria	Alphaproteobacteria	Parvularculales	Parvularculaceae	Parvularcula	3.4	10	59.34	37	2925373	356	91909	2925373	449933	2	1464
ASM338227v1	surface seawater	NA	China: South Sea	NA	NA	NA	NA	Muricauda sp. SM1704 (CFB group bacteria)	strain=SM1704	2292706	SAMN09767239	PRJNA484606	2018-08-12	Contig	NA	GCA_003382275.1	GCF_003382275.1	4115	3671	NA	NA	Bacteroidetes	Flavobacteriia	Flavobacteriales	Flavobacteriaceae	Muricauda	4.04	0	40.71	22	1622465	524	183574	1189000	194503	2	1529
ASM366734v1	Antarctic intertidal sediment	NA	Antarctica	NA	NA	NA	NA	Arcobacter sp. SM1702 (e-proteobacteria)	strain=SM1702	2478538	SAMN10233606	PRJNA495891	2018-10-19	Scaffold	NA	GCA_003667345.1	GCF_003667345.1	2893	2801	NA	NA	Proteobacteria	Epsilonproteobacteria	Campylobacterales	Campylobacteraceae	Arcobacter	2.92	587	27.07	57	524442	527	51226	206053	54177	2	1518
ASM323493v1	seaweed	NA	Antarctica:King George Island	NA	NA	NA	NA	Crocinitomix sp. SM1701 (CFB group bacteria)	strain=SM1701	2219161	SAMN09386782	PRJNA475323	2018-06-17	Scaffold	NA	GCA_003234935.1	GCF_003234935.1	3544	3444	NA	NA	Bacteroidetes	Flavobacteriia	Flavobacteriales	Crocinitomicaceae	Crocinitomix	4.04	20	34.1	105	896313	228	38504	301943	63223	1	1532
ASM344896v1	deep sea sediment	NA	China:South China Sea	NA	NA	NA	NA	Oceanicella sp. SM1341 (a-proteobacteria)	strain=SM1341	1548889	SAMN09759695	PRJNA484105	2018-09-04	Scaffold	NA	GCA_003448965.1	GCF_003448965.1	5776	5004	NA	NA	Proteobacteria	Alphaproteobacteria	Rhodobacterales	Rhodobacteraceae	Oceanicella	5.75	25	70.84	115	450798	507	49961	151296	40924	1	1469
ASM215789v1	deep-sea sediment	NA	China	NA	NA	2022m	NA	Oceanisphaera profunda (g-proteobacteria)	strain=SM1222	1416627	SAMN07139042	PRJNA387128	2017-05-25	Complete Genome	Representative Genome	GCA_002157895.1	GCF_002157895.1	3095	2906	NA	NA	Proteobacteria	Gammaproteobacteria	Aeromonadales	Aeromonadaceae	Oceanisphaera	3.51	0	49.77	1	3508860	3508860	3508860	3508860	3508860	8	1552
ASM836290v1	Ashadze hydrothermal field of Mid Atlantic Ridge	NA	not applicable	NA	NA	4100 m	12.9725 N 44.8631 W	Deferribacter autotrophicus (bacteria)	strain=SL50	500465	SAMN11960996	PRJNA546543	2019-09-09	Contig	NA	GCA_008362905.1	GCF_008362905.1	2509	2431	NA	NA	Deferribacteres	Deferribacteres	Deferribacterales	Deferribacteraceae	Deferribacter	2.54	0	32.62	10	419076	85935	254298	319692	149654	2	1569
ASM170566v1	Sea surface microlayer	NA	Japan: Aburatsubo Inlet, Kanagawa Prefecture	NA	NA	0.042mm	35.16 N 139.61 E	Thioclava sp. SK-1 (a-proteobacteria)	strain=SK-1	1889770	SAMN05567575	PRJNA338728	2016-08-16	Contig	NA	GCA_001705665.1	GCF_001705665.1	4036	3786	NA	NA	Proteobacteria	Alphaproteobacteria	Rhodobacterales	Rhodobacteraceae	Thioclava	4.29	0	57.23	106	512380	305	40463	149222	35886	1	1469
ASM335210v1	North Sea (surface water)	NA	North Sea	NA	NA	3 mbsl	54.090 N 7.936 E	Sulfitobacter sp. SK025 (a-proteobacteria)	strain=SK025	1389011	SAMN08329232	PRJNA429099	2018-08-01	Complete Genome	NA	GCA_003352105.1	GCF_003352105.1	3852	3702	NA	NA	Proteobacteria	Alphaproteobacteria	Rhodobacterales	Rhodobacteraceae	Sulfitobacter	3.95	0	60.29	7	3035350	5863	563836	3035350	179124	3	1465
ASM211940v1	marine sediment	NA	North Sea: outflow of Skagerrak	NA	NA	181 mbsl water depth, 0-1 cmbsf sediment depth	NA	Pseudoruegeria sp. SK021 (a-proteobacteria)	strain=SK021	1933035	SAMN06212649	PRJNA360595	2017-04-28	Contig	NA	GCA_002119405.1	GCF_002119405.1	3817	3530	NA	NA	Proteobacteria	Alphaproteobacteria	Rhodobacterales	Rhodobacteraceae	Pseudoruegeria	3.97	0	60.16	189	528992	203	20988	94596	19246	1	1470
ASM129262v1	Norwegian Sea marine sediment	NA	Norway	NA	NA	NA	NA	Shimia sp. SK013 (a-proteobacteria)	strain=SK013	1389006	SAMN03387008	PRJNA277163	2015-09-16	Contig	NA	GCA_001292625.1	GCF_001292625.1	3980	3897	NA	NA	Proteobacteria	Alphaproteobacteria	Rhodobacterales	Rhodobacteraceae	Shimia	4.05	0	57.22	28	1028577	1100	144636	307914	94204	1	1470
ASM335208v1	North Sea (sediment)	NA	North Sea	NA	NA	23 mbsl; 0-1 cmbsf	57.260 N 8.733 E	Sulfitobacter sp. SK012 (a-proteobacteria)	strain=SK012	1389005	SAMN08329231	PRJNA429098	2018-08-01	Complete Genome	NA	GCA_003352085.1	GCF_003352085.1	5036	4854	NA	NA	Proteobacteria	Alphaproteobacteria	Rhodobacterales	Rhodobacteraceae	Sulfitobacter	5.18	0	54.89	4	4788204	92816	1294198	4788204	4788204	1	1466
ASM335206v1	North Sea (bottom water)	NA	North Sea	NA	NA	119 mbsl	59.985 N 3.036 E	Sulfitobacter sp. SK011 (a-proteobacteria)	strain=SK011	1389004	SAMN08329202	PRJNA429096	2018-08-01	Complete Genome	NA	GCA_003352065.1	GCF_003352065.1	4148	4029	NA	NA	Proteobacteria	Alphaproteobacteria	Rhodobacterales	Rhodobacteraceae	Sulfitobacter	4.19	0	56.59	1	4190786	4190786	4190786	4190786	4190786	1	1466
ASM158349v1	seawater	NA	China:Xiamen	Haliotis diversicolor	NA	NA	24.4 N 118.1 E	Flammeovirga sp. SJP92 (CFB group bacteria)	strain=SJP92	1775430	SAMN04364338	PRJNA306821	2016-03-08	Contig	NA	GCA_001583495.1	GCF_001583495.1	6515	6305	NA	NA	Bacteroidetes	Cytophagia	Cytophagales	Flammeovirgaceae	Flammeovirga	8.49	0	34.8	123	757379	241	69037	218262	50606	2	1528
ASM148240v1	Erba brine-seawater interface	NA	Saudi Arabia: Red Sea	NA	NA	2400 m under the water	NA	Ponticoccus marisrubri (a-proteobacteria)	strain=SJ5A-1	1685382	SAMN04361754	PRJNA306724	2015-12-24	Contig	NA	GCA_001482405.1	GCF_001482405.1	4460	4272	NA	NA	Proteobacteria	Alphaproteobacteria	Rhodobacterales	Rhodobacteraceae	Ponticoccus	4.56	0	67.96	116	749978	221	39332	301262	66324	2	1465
ASM25511v3	acid mining effluent decantation pond	Acid mine, Fresh water, Mud, Sea water, Soil	France	NA	Acid mining effluent decantation pond; France, Chessy les Mines.	Missing	45.888783 N 4.605968 E	Desulfosporosinus acidiphilus SJ4 (firmicutes)	strain=SJ4	646529	SAMN02232014	PRJNA61821	2012-06-15	Complete Genome	Representative Genome	GCA_000255115.3	GCF_000255115.2	4637	4403	Acid mine, Fresh water, Mud, Sea water, Soil	NA	Firmicutes	Clostridia	Clostridiales	Peptococcaceae	Desulfosporosinus	4.99	0	42.11	3	4926837	3897	1663727	4926837	4926837	9	1669
ASM76337v1	deep-sea sediment	NA	Pacific Ocean	NA	NA	5280 m	8.38 N 145.40 W	Microbacterium profundi (high GC Gram+)	strain=Shh49	450380	SAMN02947407	PRJNA257114	2014-10-03	Contig	Representative Genome	GCA_000763375.1	GCF_000763375.1	3265	3145	NA	NA	Actinobacteria	Actinobacteria	Micrococcales	Microbacteriaceae	Microbacterium	3.37	0	66.55	12	2199627	502	280779	2199627	417385	1	1269
ASM34631v1	sediment	marine waters	Germany	NA	NA	NA	54.329652 N 10.14929 E	Rhodopirellula europaea SH398 (planctomycetes)	strain=SH398	1263868	SAMN02261080	PRJNA182224	2013-03-12	Contig	NA	GCA_000346315.1	GCF_000346315.1	6003	5647	marine waters	NA	Planctomycetes	Planctomycetia	Planctomycetales	Planctomycetaceae	Rhodopirellula	7.45	7	55.81	208	273648	517	35799	78807	20907	1	1538
ASM302415v1	a tidal flat	NA	South Korea: Hwasung-si	NA	NA	NA	NA	Gramella sp. SH35 (CFB group bacteria)	strain=SH35	2126553	SAMN08724768	PRJNA438727	2018-03-28	Complete Genome	NA	GCA_003024155.1	GCF_003024155.1	3901	3793	NA	NA	Bacteroidetes	Flavobacteriia	Flavobacteriales	Flavobacteriaceae	Gramella	4.38	0	39.7	1	4380140	4380140	4380140	4380140	4380140	3	1534
ASM30463v1	sediment near the Kiel Fjord	marine waters	Germany	NA	NA	NA	54.329652 N 10.14929 E	Rhodopirellula baltica SH28 (planctomycetes)	strain=SH28	993517	SAMN02261078	PRJNA174069	2012-10-09	Contig	NA	GCA_000304635.1	GCF_000304635.1	5740	5476	marine waters	NA	Planctomycetes	Planctomycetia	Planctomycetales	Planctomycetaceae	Rhodopirellula	7.15	9	55.48	178	281423	501	40166	96486	25788	1	1538
ASM368889v1	coastal water	NA	China: Weihai	NA	NA	NA	NA	Dokdonia sp. SH27 (CFB group bacteria)	strain=SH27	2479847	SAMN10250232	PRJNA497172	2018-10-25	Scaffold	NA	GCA_003688895.1	GCF_003688895.1	3265	3174	NA	NA	Bacteroidetes	Flavobacteriia	Flavobacteriales	Flavobacteriaceae	Dokdonia	3.65	10	39.53	43	483439	551	84908	219520	75681	1	1532
ASM284750v1	seawater	NA	Japan: Okayama, Seto-Inland Sea	NA	NA	5 m	34.29 N 133.44 E	Acidithiobacillus sp. SH (proteobacteria)	strain=SH	187490	SAMN06368307	PRJNA376080	2017-12-27	Contig	NA	GCA_002847505.1	GCF_002847505.1	2989	2799	NA	NA	Proteobacteria	Acidithiobacillia	Acidithiobacillales	Acidithiobacillaceae	Acidithiobacillus	2.9	0	54.26	65	286843	1259	44670	100856	25298	1	1542
ASM145690v1	marine sediment	NA	India: Veraval coast	NA	NA	NA	NA	Gordonia sp. SGD-V-85 (high GC Gram+)	strain=SGD-V-85	1414651	SAMN04263916	PRJNA302100	2015-12-04	Contig	NA	GCA_001456905.1	GCF_001456905.1	4936	4700	NA	NA	Actinobacteria	Actinobacteria	Corynebacteriales	Gordoniaceae	Gordonia	5.44	0	67.93	59	465275	1087	92187	256665	61215	4	1074
ASM145705v1	marine sediment	NA	India: Veraval coast	NA	NA	NA	NA	Bacillus sp. SGD-V-76 (firmicutes)	strain=SGD-V-76	1414648	SAMN04263914	PRJNA302099	2015-12-04	Scaffold	NA	GCA_001457055.1	GCF_001457055.1	4346	4012	NA	NA	Firmicutes	Bacilli	Bacillales	Bacillaceae	Bacillus	4.11	1325	37.68	146	384985	1075	28179	50371	15199	6	281
ASM145693v1	marine sediment	NA	India: Chora Island	NA	NA	NA	NA	Bacillus enclensis (firmicutes)	strain=SGD-1123	1402860	SAMN04263896	PRJNA302096	2015-12-04	Scaffold	Representative Genome	GCA_001456935.1	GCF_001456935.1	4493	4345	NA	NA	Firmicutes	Bacilli	Bacillales	Bacillaceae	Bacillus	4.48	3714	44.5	18	1554029	12466	248999	1024389	80770	6	239
ASM225766v1	seawater	NA	Pacific Ocean: Western North Pacific Station S	NA	NA	NA	NA	Rubricoccus marinus (bacteria)	strain=SG-29	716817	SAMN06091620	PRJNA355607	2017-08-16	Scaffold	NA	GCA_002257665.1	GCF_002257665.1	3750	3641	NA	NA	Rhodothermaeota	Rhodothermia	Rhodothermales	Rubricoccaceae	Rubricoccus	4.43	11101	68.79	15	3954487	300	295362	3954487	168486	1	1529
ASM200516v1	soil flooded by seawater	NA	China: the southern tip of Guangdong Province	NA	NA	10 cm	20.348 N 110.178 E	Novibacillus thermophilus (firmicutes)	strain=SG-1	1471761	SAMN06310877	PRJNA371390	2017-02-21	Complete Genome	Representative Genome	GCA_002005165.1	GCF_002005165.1	3532	3254	NA	NA	Firmicutes	Bacilli	Bacillales	Thermoactinomycetaceae	Novibacillus	3.63	0	50.44	1	3629225	3629225	3629225	3629225	3629225	4	1563
ASM286598v1	Boiling beach during volcanic eruption	NA	Indonesia: Sangeang Island	NA	NA	NA	NA	Thermotoga sp. SG1 (thermotogales)	strain=SG1	126739	SAMN04262602	PRJNA301996	2018-01-08	Contig	NA	GCA_002865985.1	GCF_002865985.1	1892	1799	NA	NA	Thermotogae	Thermotogae	Thermotogales	Thermotogaceae	Thermotoga	1.84	0	45.94	5	487841	156562	367976	438062	335221	1	1564
ASM22474v1	NA	Hot spring, Marine	Missing	NA	NA	Missing	Missing	Rhodothermus marinus SG0.5JP17-172 (CFB group bacteria)	strain=SG0.5JP17-172	762570	SAMN02261379	PRJNA56095	2011-08-31	Complete Genome	NA	GCA_000224745.1	GCF_000224745.1	2960	2861	Hot spring, Marine	NA	Bacteroidetes	Unclassified	Bacteroidetes Order II. Incertae sedis	Rhodothermaceae	Rhodothermus	3.33	0	64.27	3	3225536	3137	1111374	3225536	3225536	1	1544
ASM56530v1	NA	Hot spring; Marine	missing	NA	NA	NA	missing	Rhodothermus marinus SG0.5JP17-171 (CFB group bacteria)	strain=SG0.5JP17-171	762569	SAMN02597157	PRJNA52953	2014-01-08	Contig	NA	GCA_000565305.1	GCF_000565305.1	2961	2862	Hot spring; Marine	NA	Bacteroidetes	Unclassified	Bacteroidetes Order II. Incertae sedis	Rhodothermaceae	Rhodothermus	3.33	0	64.27	2	3224287	105431	1664859	3224287	3224287	1	1544
ASM303249v1	marine environment	NA	France	NA	NA	NA	NA	Halomonas sp. SF2003 (g-proteobacteria)	strain=SF2003	2136172	SAMN08773154	PRJNA445276	2018-04-04	Complete Genome	NA	GCA_003032495.1	GCF_003032495.1	3601	3410	NA	NA	Proteobacteria	Gammaproteobacteria	Oceanospirillales	Halomonadaceae	Halomonas	4.36	0	62.49	1	4358421	4358421	4358421	4358421	4358421	7	1543
ASM435430v1	sediment permeated by freshwater in a pond at the Anse Coco beach, La Digue Island, Republic of Seychelles	NA	Seychelles	NA	NA	NA	4.36564 S 55.8512 E	Shewanella decolorationis (g-proteobacteria)	strain=sesselensis	256839	SAMN10916473	PRJNA521852	2019-03-18	Chromosome	NA	GCA_004354305.1	GCF_004354305.1	4231	4024	NA	NA	Proteobacteria	Gammaproteobacteria	Alteromonadales	Shewanellaceae	Shewanella	4.72	1636	47.1	1	4719362	4719362	4719362	4719362	4719362	1	1547
ASM307504v1	marine sediment	NA	South Korea: Taean beach	NA	NA	NA	NA	Maribacter litoralis (CFB group bacteria)	strain=SDRB-Phe2	2059726	SAMN08954522	PRJNA450913	2018-04-30	Scaffold	NA	GCA_003075045.1	GCF_003075045.1	4030	3928	NA	NA	Bacteroidetes	Flavobacteriia	Flavobacteriales	Flavobacteriaceae	Maribacter	4.56	500	35.94	35	1631545	238	130415	952591	163882	4	1534
ASM339105v1	Black sea water	NA	Bulgaria	NA	NA	NA	NA	Psychrilyobacter sp. SD5 (fusobacteria)	strain=SD5	2293438	SAMN09772206	PRJNA484894	2018-08-14	Contig	NA	GCA_003391055.1	GCF_003391055.1	3620	3006	NA	NA	Fusobacteria	Fusobacteriia	Fusobacteriales	Fusobacteriaceae	Psychrilyobacter	3.36	0	33.85	86	302268	308	39055	97131	22615	4	1425
ASM259174v1	marine sediment	NA	China:Weihai	NA	NA	0 m	NA	Lewinellaceae bacterium SD302 (CFB group bacteria)	strain=SD302	2014804	SAMN07259324	PRJNA391210	2017-10-18	Scaffold	NA	GCA_002591745.1	GCF_002591745.1	4124	3989	NA	NA	Bacteroidetes	Saprospiria	Saprospirales	Lewinellaceae	NA	5.48	30	50.43	147	366275	505	37286	130290	41792	1	1528
ASM97068v1	deep sea sediment of Lakshadweep	NA	India	missing	NA	NA	NA	Domibacillus indicus (firmicutes)	strain=SD 111	1437523	SAMN03406600	PRJNA278099	2015-04-08	Contig	Representative Genome	GCA_000970685.1	GCF_000970685.1	3659	3511	NA	NA	Firmicutes	Bacilli	Bacillales	Bacillaceae	Domibacillus	3.6	0	44.51	32	792091	1062	112632	602761	55162	3	267
SOAPdenovo2.04	coral sample	NA	China: South China Sea	coral	NA	4 metres	18 N 109 E	Pseudoalteromonas sp. SCSIO_11900 (g-proteobacteria)	strain=SCSIO_11900	1461766	SAMN02641977	PRJNA238177	2014-02-21	Scaffold	NA	GCA_000576475.1	GCF_000576475.1	3467	3158	NA	NA	Proteobacteria	Gammaproteobacteria	Alteromonadales	Pseudoalteromonadaceae	Pseudoalteromonas	3.73	3726	40.41	10	3083318	875	372842	3083318	625251	8	1543
ASM200917v1	deep sea sediment	NA	China: South China Sea	NA	NA	NA	NA	Streptomyces niveus (high GC Gram+)	strain=SCSIO 3406	193462	SAMN05370045	PRJNA328345	2017-03-02	Complete Genome	Representative Genome	GCA_002009175.1	GCF_002009175.1	7073	6690	NA	NA	Actinobacteria	Actinobacteria	Streptomycetales	Streptomycetaceae	Streptomyces	7.99	0	70.46	1	7990492	7990492	7990492	7990492	7990492	6	1529
ASM385649v1	marine hydrothermal environment	NA	Japan	NA	NA	NA	NA	Thermoactinomycetaceae bacterium SCSIO 07575 (firmicutes)	strain=SCSIO 07575	2490858	SAMN10448482	PRJNA505866	2018-12-03	Complete Genome	NA	GCA_003856495.1	GCF_003856495.1	2715	2606	NA	NA	Firmicutes	Bacilli	Bacillales	Thermoactinomycetaceae	NA	2.75	0	56.66	2	2706111	44983	1375547	2706111	2706111	6	1546
ASM396351v1	marine sediment	NA	China: South China Sea	NA	NA	NA	NA	Brevibacillus sp. SCSIO 07484 (firmicutes)	strain=SCSIO 07484	2496837	SAMN10587570	PRJNA509738	2018-12-23	Complete Genome	NA	GCA_003963515.1	GCF_003963515.1	3882	3701	NA	NA	Firmicutes	Bacilli	Bacillales	Paenibacillaceae	Brevibacillus	4.08	0	56.17	2	3978392	101434	2039913	3978392	3978392	7	1555
ASM285053v1	sea mud	NA	Indian Ocean	NA	NA	NA	1.4256 N 94.3364 E	Bacillus siamensis (firmicutes)	strain=SCSIO 05746	659243	SAMN08099752	PRJNA419846	2018-01-03	Complete Genome	NA	GCA_002850535.1	GCF_002850535.1	4411	4150	NA	NA	Firmicutes	Bacilli	Bacillales	Bacillaceae	Bacillus	4.28	0	45.96	2	4268316	12395	2140355	4268316	4268316	9	1554
SOAPdenovo2.04	Sea water	NA	China: South China Sea	Unknown	NA	63 metres	18 N 109 E	Pseudoalteromonas lipolytica SCSIO 04301 (g-proteobacteria)	strain=SCSIO 04301	1452721	SAMN02639474	PRJNA236080	2014-02-27	Scaffold	Representative Genome	GCA_000576675.1	GCF_000576675.1	4217	4060	NA	NA	Proteobacteria	Gammaproteobacteria	Alteromonadales	Pseudoalteromonadaceae	Pseudoalteromonas	4.73	8096	41.19	12	1492638	506	394494	1154429	254673	2	1543
SOAPdenovo v1.05	Baltic Sea	NA	NA	NA	NA	NA	NA	Hyphomonas oceanitis SCH89 (a-proteobacteria)	strain=SCH89	1280953	SAMN02746695	PRJNA186170	2014-05-06	Contig	Representative Genome	GCA_000685295.1	GCF_000685295.1	4193	3982	NA	NA	Proteobacteria	Alphaproteobacteria	Rhodobacterales	Hyphomonadaceae	Hyphomonas	4.28	0	60.19	188	312161	213	22766	98871	19718	1	1459
ASM368891v1	marine sponge	NA	United Kingdom: Stromness, Orkney	Sycon ciliatum	NA	2	58.964659 N 3.2951470000000427 W	Rhodococcus sp. SBT000017 (high GC Gram+)	strain=SBT000017	1803385	SAMN04495211	PRJNA312146	2018-10-25	Contig	NA	GCA_003688915.1	GCF_003688915.1	5399	5169	NA	NA	Actinobacteria	Actinobacteria	Corynebacteriales	Nocardiaceae	Rhodococcus	5.65	0	64.58	5	4464692	83282	1129644	4464692	861015	6	1523
ASM162470v1	coastal seawater	NA	USA: La Jolla, CA	NA	NA	0 m	32.8667137 N 117.2558702 W	Marinomonas sp. SBI8L (g-proteobacteria)	strain=SBI8L	1561205	SAMN03107782	PRJNA263856	2016-04-20	Scaffold	NA	GCA_001624705.1	GCF_001624705.1	4813	4628	NA	NA	Proteobacteria	Gammaproteobacteria	Oceanospirillales	Oceanospirillaceae	Marinomonas	5.19	7010	40.38	69	510251	238	75235	287623	108818	5	1545
ASM162459v1	coastal seawater	NA	USA: La Jolla, CA	NA	NA	0 m	32.8667137 N 117.2558702 W	Marinomonas sp. SBI22 (g-proteobacteria)	strain=SBI22	1561206	SAMN03107778	PRJNA263854	2016-04-20	Scaffold	NA	GCA_001624595.1	GCF_001624595.1	4823	4631	NA	NA	Proteobacteria	Gammaproteobacteria	Oceanospirillales	Oceanospirillaceae	Marinomonas	5.19	2029	40.41	68	598980	221	76346	308314	109012	5	1545
ASM509632v1	ocean sediment	NA	India: Arabian Sea	NA	NA	NA	NA	Pseudomonas bauzanensis (g-proteobacteria)	strain=SBBB	653930	SAMN11475375	PRJNA309469	2019-05-02	Scaffold	NA	GCA_005096325.1	GCF_005096325.1	3455	3299	NA	NA	Proteobacteria	Gammaproteobacteria	Pseudomonadales	Pseudomonadaceae	Pseudomonas	3.68	1352	60.26	64	1283436	247	57551	737260	111661	1	1537
ASM164294v1	marine surface water, North Sea	NA	Germany: Helgoland harbor	NA	NA	surface	NA	Rhodobacteraceae bacterium SB2 (a-proteobacteria)	strain=SB2	1689867	SAMN03892967	PRJNA290568	2016-05-12	Contig	NA	GCA_001642945.1	GCF_001642945.1	3534	3442	NA	NA	Proteobacteria	Alphaproteobacteria	Rhodobacterales	Rhodobacteraceae	NA	3.64	0	50.54	38	553223	3045	95692	323631	55164	1	1467
ASM509634v1	ocean sediment	NA	India: Arabian Sea	NA	NA	NA	NA	Halothiobacillus sp. SB14A (g-proteobacteria)	strain=SB14A	2571147	SAMN11475377	PRJNA309469	2019-05-02	Scaffold	NA	GCA_005096345.1	GCF_005096345.1	2278	2151	NA	NA	Proteobacteria	Gammaproteobacteria	Chromatiales	Halothiobacillaceae	Halothiobacillus	2.45	783	66.51	101	230080	247	24225	71370	19803	1	1546
ASM411703v1	marine	NA	South Korea	NA	NA	NA	NA	Sulfitobacter donghicola (a-proteobacteria)	strain=SB1155	421000	SAMN08222613	PRJNA427093	2019-01-29	Complete Genome	NA	GCA_004117035.1	GCF_004117035.1	2392	2232	NA	NA	Firmicutes	NA	NA	NA	NA	2.47	0	32.65	1	2469323	2469323	2469323	2469323	2469323	5	1555
ASM118784v1	surface water of the southern North Sea	NA	Germany: Helgoland harbor	NA	NA	surface	54.188 N 7.898 E	Octadecabacter temperatus (a-proteobacteria)	strain=SB1	1458307	SAMN03891579	PRJNA290421	2015-07-28	Complete Genome	Representative Genome	GCA_001187845.1	GCF_001187845.1	3291	3218	NA	NA	Proteobacteria	Alphaproteobacteria	Rhodobacterales	Rhodobacteraceae	Octadecabacter	3.26	0	54.68	2	3233068	31560	1632314	3233068	3233068	1	1472
ASM76011v1	Ocean	NA	missing	NA	NA	40m	35 N 138.3 E	Prochlorococcus marinus str. SB (cyanobacteria)	strain=SB	59926	SAMN02769562	PRJNA246696	2014-09-29	Contig	NA	GCA_000760115.1	GCF_000760115.1	1830	1767	NA	NA	Cyanobacteria	Unclassified	Synechococcales	Prochloraceae	Prochlorococcus	1.67	0	31.5	4	1237529	1309	417455	1237529	420066	1	1483
ASM289502v1	deep-seawater, 1700m	NA	Japan	NA	NA	NA	NA	Erythrobacter sp. SAORIC-644 (a-proteobacteria)	strain=SAORIC-644	1869314	SAMN05327868	PRJNA327274	2018-01-22	Contig	NA	GCA_002895025.1	GCF_002895025.1	3403	3304	NA	NA	Proteobacteria	Alphaproteobacteria	Sphingomonadales	Erythrobacteraceae	Erythrobacter	3.55	0	60.51	25	614568	551	141967	386769	157556	1	1492
ASM434957v1	deep-sea	NA	Pacific Ocean	NA	NA	2000m	32.00 N 145.00 E	Sulfitobacter pontiacus (a-proteobacteria)	strain=SAORIC-395	60137	SAMN06343635	PRJNA375708	2019-03-14	Contig	NA	GCA_004349575.1	GCF_004349575.1	3630	3521	NA	NA	Proteobacteria	Alphaproteobacteria	Rhodobacterales	Rhodobacteraceae	Sulfitobacter	3.73	0	60.46	47	1315715	549	79349	299629	90717	3	1296
ASM434956v1	deep seawater	NA	Pacific Ocean	NA	NA	1000m	32.00 N 145.00 E	Sulfitobacter indolifex (a-proteobacteria)	strain=SAORIC-263	225422	SAMN06344463	PRJNA375735	2019-03-14	Contig	NA	GCA_004349565.1	GCF_004349565.1	3879	3755	NA	NA	Proteobacteria	Alphaproteobacteria	Rhodobacterales	Rhodobacteraceae	Sulfitobacter	3.95	0	61.24	42	793443	579	93936	424377	59330	1	1469
ASM295454v1	seawater	NA	Japan: Saroma-ko Lagoon	NA	NA	NA	44.12 N 143.97 E	Psychrosphaera saromensis (g-proteobacteria)	strain=SA4-48	716813	SAMN06133354	PRJNA357135	2018-02-27	Scaffold	NA	GCA_002954545.1	GCF_002954545.1	3279	3160	NA	NA	Proteobacteria	Gammaproteobacteria	Alteromonadales	Pseudoalteromonadaceae	Psychrosphaera	3.64	2226	37.76	8	3632126	458	454445	3632126	3632126	5	1534
ASM216367v1	Sea ice	NA	Japan: Saroma-ko Lagoon, 44 07 N, 143 58 E	NA	NA	NA	NA	Polaribacter sp. SA4-12 (CFB group bacteria)	strain=SA4-12	1312072	SAMN06133351	PRJNA357130	2017-06-02	Chromosome	NA	GCA_002163675.1	GCF_002163675.1	3446	3355	NA	NA	Bacteroidetes	Flavobacteriia	Flavobacteriales	Flavobacteriaceae	Polaribacter	3.99	100	29.72	1	3990261	3990261	3990261	3990261	3990261	4	1526
ASM216383v1	Sea ice	NA	Japan: Saroma-ko Lagoon, 44 07 N, 143 58 E	NA	NA	NA	NA	Polaribacter sp. SA4-10 (CFB group bacteria)	strain=SA4-10	754397	SAMN06133347	PRJNA357126	2017-06-02	Chromosome	NA	GCA_002163835.1	GCF_002163835.1	3021	2926	NA	NA	Bacteroidetes	Flavobacteriia	Flavobacteriales	Flavobacteriaceae	Polaribacter	3.44	770	30.22	1	3435862	3435862	3435862	3435862	3435862	2	1522
ASM588729v1	seawater	NA	Atlantic Ocean: North Atlantic	NA	NA	30	4.568133 N 14.7097 W	Pseudoalteromonas sp. S983 (g-proteobacteria)	strain=S983	579572	SAMN08093521	PRJNA242743	2019-05-29	Contig	NA	GCA_005887295.1	GCF_005887295.1	4186	3912	NA	NA	Proteobacteria	Gammaproteobacteria	Alteromonadales	Pseudoalteromonadaceae	Pseudoalteromonas	4.5	0	40.87	310	348394	200	14504	118093	25089	4	1157
ASM593080v1	seawater	NA	Atlantic Ocean: North Atlantic	NA	NA	NA	23.07918 N 24.0542 W	Pseudoalteromonas sp. S981 (g-proteobacteria)	strain=S981	579569	SAMN08093520	PRJNA242743	2019-06-03	Contig	NA	GCA_005930805.1	GCF_005930805.1	4172	3869	NA	NA	Proteobacteria	Gammaproteobacteria	Alteromonadales	Pseudoalteromonadaceae	Pseudoalteromonas	4.46	0	40.9	249	315776	200	17902	92357	26090	2	1443
ASM593085v1	seawater	NA	Atlantic Ocean: North Atlantic	NA	NA	NA	23.07918 N 24.0542 W	Pseudoalteromonas sp. S980 (g-proteobacteria)	strain=S980	579571	SAMN08093519	PRJNA242743	2019-06-03	Contig	NA	GCA_005930855.1	GCF_005930855.1	4176	3871	NA	NA	Proteobacteria	Gammaproteobacteria	Alteromonadales	Pseudoalteromonadaceae	Pseudoalteromonas	4.45	0	40.9	235	351224	200	18943	108265	19565	5	1540
ASM593081v1	seawater	NA	Atlantic Ocean: North Atlantic	NA	NA	NA	23.07918 N 24.0542 W	Pseudoalteromonas sp. S979 (g-proteobacteria)	strain=S979	579570	SAMN08093518	PRJNA242743	2019-06-03	Contig	NA	GCA_005930815.1	GCF_005930815.1	4163	3852	NA	NA	Proteobacteria	Gammaproteobacteria	Alteromonadales	Pseudoalteromonadaceae	Pseudoalteromonas	4.45	0	40.88	284	253451	201	15679	69873	14685	5	1533
ASM333721v1	marine sediment	NA	China: Northern Yellow Sea	NA	NA	NA	NA	Oceanihabitans sediminis (CFB group bacteria)	strain=S9-10	1812012	SAMN09669792	PRJNA481473	2018-07-23	Contig	NA	GCA_003337215.1	GCF_003337215.1	2653	2584	NA	NA	Bacteroidetes	Flavobacteriia	Flavobacteriales	Flavobacteriaceae	Oceanihabitans	2.91	0	33.13	20	1280206	575	145407	570785	244467	1	1524
ASM334567v1	Black sea water	NA	Bulgaria	NA	NA	NA	NA	Psychrilyobacter sp. S5 (fusobacteria)	strain=S5	2283384	SAMN09711903	PRJNA482759	2018-07-30	Contig	NA	GCA_003345675.1	GCF_003345675.1	3153	3005	NA	NA	Fusobacteria	Fusobacteriia	Fusobacteriales	Fusobacteriaceae	Psychrilyobacter	3.36	0	33.85	86	302268	308	39055	97131	22615	4	1425
ASM588611v1	Seaweed	NA	Atlantic Ocean: North Atlantic	NA	NA	NA	24.9963 N 67.0246 W	Pseudoalteromonas sp. S4492 (g-proteobacteria)	strain=S4492	579560	SAMN08093577	PRJNA242743	2019-05-29	Contig	NA	GCA_005886115.1	GCF_005886115.1	4374	4133	NA	NA	Proteobacteria	Gammaproteobacteria	Alteromonadales	Pseudoalteromonadaceae	Pseudoalteromonas	4.74	0	41.54	389	300029	200	12191	84249	22162	2	1557
ASM588612v1	Seaweed	NA	Atlantic Ocean: North Atlantic	NA	NA	NA	24.9963 N 67.0246 W	Pseudoalteromonas sp. S4491 (g-proteobacteria)	strain=S4491	579559	SAMN08093576	PRJNA242743	2019-05-29	Contig	NA	GCA_005886125.1	GCF_005886125.1	4109	3980	NA	NA	Proteobacteria	Gammaproteobacteria	Alteromonadales	Pseudoalteromonadaceae	Pseudoalteromonas	4.58	0	41.26	196	273045	205	23381	66788	20884	4	1531
ASM588679v1	Seaweed	NA	Atlantic Ocean: North Atlantic	NA	NA	NA	24.9963 N 67.0246 W	Pseudoalteromonas sp. S4488 (g-proteobacteria)	strain=S4488	579558	SAMN08093575	PRJNA242743	2019-05-29	Contig	NA	GCA_005886795.1	GCF_005886795.1	4294	4154	NA	NA	Proteobacteria	Gammaproteobacteria	Alteromonadales	Pseudoalteromonadaceae	Pseudoalteromonas	4.79	0	41.12	258	222549	200	18581	65133	18303	2	1542
ASM588636v1	seawater	NA	Greenland	NA	NA	5	66.90525 N 53.2894 W	Pseudoalteromonas sp. S410 (g-proteobacteria)	strain=S410	2066517	SAMN08093514	PRJNA242743	2019-05-29	Contig	NA	GCA_005886365.1	GCF_005886365.1	3725	3518	NA	NA	Proteobacteria	Gammaproteobacteria	Alteromonadales	Pseudoalteromonadaceae	Pseudoalteromonas	4.05	0	39.74	107	584486	201	37832	295997	67956	1	1542
ASM588639v1	seawater	NA	Greenland	NA	NA	30	66.90525 N 53.2894 W	Pseudoalteromonas sp. S409 (g-proteobacteria)	strain=S409	2066518	SAMN08093513	PRJNA242743	2019-05-29	Contig	NA	GCA_005886395.1	GCF_005886395.1	3742	3525	NA	NA	Proteobacteria	Gammaproteobacteria	Alteromonadales	Pseudoalteromonadaceae	Pseudoalteromonas	4.05	0	39.71	183	337407	208	22156	114812	36791	1	1542
ASM588664v1	seawater	NA	Greenland	NA	NA	5	66.90525 N 53.2894 W	Pseudoalteromonas sp. S408 (g-proteobacteria)	strain=S408	2066519	SAMN08093512	PRJNA242743	2019-05-29	Contig	NA	GCA_005886645.1	GCF_005886645.1	3720	3515	NA	NA	Proteobacteria	Gammaproteobacteria	Alteromonadales	Pseudoalteromonadaceae	Pseudoalteromonas	4.05	0	39.78	100	493943	200	40470	214900	57575	1	1542
ASM588667v1	seawater	NA	Greenland	NA	NA	5	66.90525 N 53.2894 W	Pseudoalteromonas sp. S407 (g-proteobacteria)	strain=S407	2066520	SAMN08093511	PRJNA242743	2019-05-29	Contig	NA	GCA_005886675.1	GCF_005886675.1	3764	3535	NA	NA	Proteobacteria	Gammaproteobacteria	Alteromonadales	Pseudoalteromonadaceae	Pseudoalteromonas	4.06	0	39.77	147	494073	202	27630	147059	58615	1	1542
S4060-1_1.0	seaweed	NA	Pacific Ocean	NA	NA	NA	NA	Pseudoalteromonas luteoviolacea S4060-1 (g-proteobacteria)	strain=S4060-1	1365257	SAMN02250942	PRJNA213495	2016-04-22	Contig	NA	GCA_001625705.1	GCF_001625705.1	5112	4932	NA	NA	Proteobacteria	Gammaproteobacteria	Alteromonadales	Pseudoalteromonadaceae	Pseudoalteromonas	5.95	0	42.2	74	681825	219	80446	198779	75311	2	1276
S4047-1_1.0	seaweed	NA	Pacific Ocean	NA	NA	NA	NA	Pseudoalteromonas luteoviolacea S4047-1 (g-proteobacteria)	strain=S4047-1	1365256	SAMN02250940	PRJNA213498	2016-04-22	Contig	NA	GCA_001625715.1	GCF_001625715.1	5126	4867	NA	NA	Proteobacteria	Gammaproteobacteria	Alteromonadales	Pseudoalteromonadaceae	Pseudoalteromonas	6.06	0	41.55	180	506083	207	33673	138179	48415	1	1539
ASM588736v1	Seaweed	NA	Pacific Ocean: South Pacific	NA	NA	NA	14.2295 S 76.6073 W	Pseudoalteromonas sp. S3785 (g-proteobacteria)	strain=S3785	579545	SAMN08093566	PRJNA242743	2019-05-29	Contig	NA	GCA_005887365.1	GCF_005887365.1	3862	3636	NA	NA	Proteobacteria	Gammaproteobacteria	Alteromonadales	Pseudoalteromonadaceae	Pseudoalteromonas	4.23	0	40.73	240	153551	214	17606	64512	21252	3	1291
ASM588691v1	Seaweed	NA	Pacific Ocean: South Pacific	NA	NA	NA	14.2295 S 76.6073 W	Pseudoalteromonas sp. S3776 (g-proteobacteria)	strain=S3776	579544	SAMN08093565	PRJNA242743	2019-05-29	Contig	NA	GCA_005886915.1	GCF_005886915.1	3965	3717	NA	NA	Proteobacteria	Gammaproteobacteria	Alteromonadales	Pseudoalteromonadaceae	Pseudoalteromonas	4.29	0	40.78	257	296725	200	16679	114897	27021	1	1542
S3726	Seaweed	NA	Peru	NA	NA	NA	NA	Marinomonas sp. S3726 (g-proteobacteria)	strain=S3726	579484	SAMN03323953	PRJNA242743	2015-04-01	Contig	NA	GCA_000967665.1	GCF_000967665.1	5074	4906	NA	NA	Proteobacteria	Gammaproteobacteria	Oceanospirillales	Oceanospirillaceae	Marinomonas	5.41	0	40.34	100	768802	209	54121	179210	68096	1	1545
ASM588641v1	Seaweed	NA	Atlantic Ocean: North Atlantic	NA	NA	NA	62.2603 N 51.6539 W	Pseudoalteromonas sp. S327 (g-proteobacteria)	strain=S327	579535	SAMN08093510	PRJNA242743	2019-05-29	Contig	NA	GCA_005886415.1	GCF_005886415.1	4139	3927	NA	NA	Proteobacteria	Gammaproteobacteria	Alteromonadales	Pseudoalteromonadaceae	Pseudoalteromonas	4.54	0	40.7	194	316844	210	23427	87108	21851	2	1537
ASM588647v1	Seaweed	NA	Atlantic Ocean: North Atlantic	NA	NA	NA	62.2603 N 51.6539 W	Pseudoalteromonas sp. S326 (g-proteobacteria)	strain=S326	579533	SAMN08093509	PRJNA242743	2019-05-29	Contig	NA	GCA_005886475.1	GCF_005886475.1	4209	3982	NA	NA	Proteobacteria	Gammaproteobacteria	Alteromonadales	Pseudoalteromonadaceae	Pseudoalteromonas	4.61	0	40.74	223	243474	200	20665	97433	23301	3	1537
Nant_v1	Antarctic marine sediment	NA	Antarctica: Nella Fjord	NA	NA	20 m	69.36 S 76.37 E	Neptunomonas antarctica (g-proteobacteria)	strain=S3-22	619304	SAMN04074909	PRJNA295504	2015-10-01	Contig	Representative Genome	GCA_001305295.1	GCF_001305295.1	4223	4097	missing	NA	Proteobacteria	Gammaproteobacteria	Oceanospirillales	Oceanospirillaceae	Neptunomonas	4.57	0	45.73	55	977173	305	83069	183668	73850	1	733
K.arenicorallinaCLCassembly	submarine hot spring shallow hydrothermal field	NA	Japan: Taketomi submarine hot spring	NA	NA	NA	NA	Kosmotoga arenicorallina S304 (bacteria)	strain=S304	1453497	SAMN02643424	PRJNA236148	2016-05-04	Contig	Representative Genome	GCA_001636545.1	GCF_001636545.1	2011	1904	NA	NA	Thermotogae	Thermotogae	Kosmotogales	Kosmotogaceae	Kosmotoga	2.11	0	41.02	40	350318	219	52840	119866	27205	2	1545
ASM402558v1	Black sea water	NA	Bulgaria	NA	NA	NA	NA	Pseudodesulfovibrio sp. S3 (d-proteobacteria)	strain=S3	2283629	SAMN09721044	PRJNA482915	2019-01-15	Contig	NA	GCA_004025585.1	GCF_004025585.1	3432	3342	NA	NA	Proteobacteria	Deltaproteobacteria	Desulfovibrionales	Desulfovibrionaceae	Pseudodesulfovibrio	3.68	0	56.59	43	401961	405	85543	234616	38581	3	1555
S2607_1.0	lava rock from Solomon Sea	NA	missing	NA	NA	NA	NA	Pseudoalteromonas luteoviolacea S2607 (g-proteobacteria)	strain=S2607	1365255	SAMN02250939	PRJNA213497	2016-04-22	Contig	NA	GCA_001625575.1	GCF_001625575.1	5010	4820	NA	NA	Proteobacteria	Gammaproteobacteria	Alteromonadales	Pseudoalteromonadaceae	Pseudoalteromonas	5.94	0	42.25	73	781584	218	81419	265599	70835	1	1539
ASM836723v1	coastal sediment from cordgrass Spartina alterniflora	NA	China: Quanzhou, Fujian	NA	NA	NA	24.85 N 118.67 E	Flavobacteriaceae bacterium S2-4-21 (CFB group bacteria)	strain=S2-4-21	2607998	SAMN12669200	PRJNA563141	2019-09-10	Contig	NA	GCA_008367235.1	GCF_008367235.1	4065	3993	NA	NA	Bacteroidetes	Flavobacteriia	Flavobacteriales	Flavobacteriaceae	NA	4.91	0	41.51	20	1574046	1194	245352	982853	332057	1	1529
ASM757083v1	coastal sediment	NA	China: Quanzhou Bay, Fujian	NA	NA	NA	24.85 N 118.67 E	Croceicoccus sp. S2-4-2 (a-proteobacteria)	strain=S2-4-2	2571150	SAMN11474611	PRJNA533852	2019-07-26	Contig	NA	GCA_007570835.1	GCF_007570835.1	3293	3214	NA	NA	Proteobacteria	Alphaproteobacteria	Sphingomonadales	Erythrobacteraceae	Croceicoccus	3.55	0	63.02	9	1712580	2204	394277	574689	395572	1	1495
ASM197178v1	seawater	NA	South Korea: Jeju island	NA	NA	NA	33.45 N 126.92 E	Seonamhaeicola sp. S2-3 (CFB group bacteria)	strain=S2-3	1936081	SAMN06236790	PRJNA362242	2017-01-26	Complete Genome	NA	GCA_001971785.1	GCF_001971785.1	3281	3173	NA	NA	Bacteroidetes	Flavobacteriia	Flavobacteriales	Flavobacteriaceae	Seonamhaeicola	3.75	0	32.26	1	3752836	3752836	3752836	3752836	3752836	2	1524
ASM212022v1	intestinal tract contents of sea cucumber	NA	China: Xiapu	NA	NA	NA	NA	Tenacibaculum holothuriorum (CFB group bacteria)	strain=S2-2	1635173	SAMN03447969	PRJNA279452	2017-05-09	Contig	Representative Genome	GCA_002120225.1	GCF_002120225.1	2950	2870	NA	NA	Bacteroidetes	Flavobacteriia	Flavobacteriales	Flavobacteriaceae	Tenacibaculum	3.15	0	31	31	595704	204	101537	349444	89361	1	1524
ASM107781v2	deep sea sediment	NA	Atlantic Ocean	NA	NA	NA	20.89 S 11.42 W	Erythrobacter atlanticus (a-proteobacteria)	strain=s21-N3	1648404	SAMN03565637	PRJNA241282	2016-05-04	Complete Genome	Representative Genome	GCA_001077815.2	GCF_001077815.2	3147	3034	NA	NA	Proteobacteria	Alphaproteobacteria	Sphingomonadales	Erythrobacteraceae	Erythrobacter	3.23	0	58.33	2	3012400	213959	1613179	3012400	3012400	1	1495
S2151	Sea snake	NA	Australia	NA	NA	NA	NA	Halomonas sp. S2151 (g-proteobacteria)	strain=S2151	579478	SAMN03323950	PRJNA242743	2015-04-01	Contig	NA	GCA_000967645.1	GCF_000967645.1	4667	4459	NA	NA	Proteobacteria	Gammaproteobacteria	Oceanospirillales	Halomonadaceae	Halomonas	5.21	0	63.92	204	270332	214	25558	51101	16688	1	1543
ASM208217v1	Seabed sludge	NA	China:Shandong	NA	NA	NA	NA	Streptomyces violaceoruber (high GC Gram+)	strain=S21	1935	SAMN06323808	PRJNA374467	2017-04-10	Complete Genome	Representative Genome	GCA_002082175.1	GCF_002082175.1	6904	6556	NA	NA	Actinobacteria	Actinobacteria	Streptomycetales	Streptomycetaceae	Streptomyces	7.92	0	72.65	1	7916045	7916045	7916045	7916045	7916045	6	1531
ASM593089v1	seawater	NA	Atlantic Ocean: North Atlantic	NA	NA	50	62.03815 N 9.99592 W	Pseudoalteromonas sp. S201 (g-proteobacteria)	strain=S201	579519	SAMN08093508	PRJNA242743	2019-06-03	Contig	NA	GCA_005930895.1	GCF_005930895.1	4092	3757	NA	NA	Proteobacteria	Gammaproteobacteria	Alteromonadales	Pseudoalteromonadaceae	Pseudoalteromonas	4.33	0	40.1	352	167247	200	12306	53365	14059	1	1537
ASM593039v1	seawater	NA	Indian Ocean	NA	NA	100	17.2706 S 121.1293 E	Pseudoalteromonas sp. S1941 (g-proteobacteria)	strain=S1941	579518	SAMN08093537	PRJNA242743	2019-06-03	Contig	NA	GCA_005930395.1	GCF_005930395.1	4249	3907	NA	NA	Proteobacteria	Gammaproteobacteria	Alteromonadales	Pseudoalteromonadaceae	Pseudoalteromonas	4.48	0	40.92	336	315823	201	13343	97053	19681	2	1537
ASM22070v2	marine sediment	NA	China: Dalian	NA	NA	NA	NA	Streptomyces xinghaiensis S187 (high GC Gram+)	strain=S187	1038929	SAMN02469701	PRJNA67543	2017-09-12	Complete Genome	NA	GCA_000220705.2	GCF_000220705.2	6183	5809	NA	NA	Actinobacteria	Actinobacteria	Streptomycetales	Streptomycetaceae	Streptomyces	7.14	0	73.14	1	7137891	7137891	7137891	7137891	7137891	6	1531
ASM588648v1	seawater	NA	Atlantic Ocean: North Atlantic	NA	NA	5	62.03815 N 9.99592 W	Pseudoalteromonas sp. S186 (g-proteobacteria)	strain=S186	2066521	SAMN08093507	PRJNA242743	2019-05-29	Contig	NA	GCA_005886485.1	GCF_005886485.1	3776	3528	NA	NA	Proteobacteria	Gammaproteobacteria	Alteromonadales	Pseudoalteromonadaceae	Pseudoalteromonas	4.06	0	39.73	241	298037	202	16865	107574	25967	1	1542
ASM588650v1	seawater	NA	Atlantic Ocean: North Atlantic	NA	NA	5	62.03815 N 9.99592 W	Pseudoalteromonas sp. S185 (g-proteobacteria)	strain=S185	2066522	SAMN08093506	PRJNA242743	2019-05-29	Contig	NA	GCA_005886505.1	GCF_005886505.1	3781	3528	NA	NA	Proteobacteria	Gammaproteobacteria	Alteromonadales	Pseudoalteromonadaceae	Pseudoalteromonas	4.07	0	39.73	254	616517	202	16037	129564	24587	4	1542
ASM593040v1	seawater	NA	Indian Ocean	NA	NA	80	19.7461 S 114.8573 E	Pseudoalteromonas sp. S1731 (g-proteobacteria)	strain=S1731	579515	SAMN08093535	PRJNA242743	2019-06-03	Contig	NA	GCA_005930405.1	GCF_005930405.1	4178	3856	NA	NA	Proteobacteria	Gammaproteobacteria	Alteromonadales	Pseudoalteromonadaceae	Pseudoalteromonas	4.46	0	40.88	280	253664	202	15923	73457	17800	2	1537
ASM588637v1	seawater	NA	Indian Ocean	NA	NA	10	19.7461 S 114.8573 E	Pseudoalteromonas sp. S1727 (g-proteobacteria)	strain=S1727	2066514	SAMN08093534	PRJNA242743	2019-05-29	Contig	NA	GCA_005886375.1	GCF_005886375.1	4485	4211	NA	NA	Proteobacteria	Gammaproteobacteria	Alteromonadales	Pseudoalteromonadaceae	Pseudoalteromonas	5.05	0	40.74	399	323511	200	12667	65119	16708	2	1541
ASM593041v1	seawater	NA	Indian Ocean	NA	NA	10	31.4061 S 91.17758 E	Pseudoalteromonas sp. S1691 (g-proteobacteria)	strain=S1691	579513	SAMN08093533	PRJNA242743	2019-06-03	Contig	NA	GCA_005930415.1	GCF_005930415.1	4185	3855	NA	NA	Proteobacteria	Gammaproteobacteria	Alteromonadales	Pseudoalteromonadaceae	Pseudoalteromonas	4.47	0	40.88	323	274232	200	13829	65728	15097	4	1537
ASM593042v1	seawater	NA	Indian Ocean	NA	NA	10	31.4061 S 91.17758 E	Pseudoalteromonas sp. S1690 (g-proteobacteria)	strain=S1690	579512	SAMN08093532	PRJNA242743	2019-06-03	Contig	NA	GCA_005930425.1	GCF_005930425.1	4126	3853	NA	NA	Proteobacteria	Gammaproteobacteria	Alteromonadales	Pseudoalteromonadaceae	Pseudoalteromonas	4.43	0	40.89	169	298806	213	26235	97390	19786	2	1443
ASM757082v1	coastal sediment	NA	China: Quanzhou Bay, Fujian	NA	NA	NA	24.85 N 118.67 E	Pleionea sp. S1-5-21 (g-proteobacteria)	strain=S1-5-21	2569479	SAMN11469766	PRJNA533851	2019-07-26	Contig	NA	GCA_007570825.1	GCF_007570825.1	4418	4338	NA	NA	Proteobacteria	Gammaproteobacteria	Oceanospirillales	Kangiellaceae	Pleionea	5.19	0	40.12	26	2360749	1354	199799	917035	186756	1	1546
ASM286950v1	seawater	NA	Pacific Ocean	NA	NA	NA	NA	Halioglobus japonicus (g-proteobacteria)	strain=S1-36	930805	SAMN08279521	PRJNA427972	2018-01-09	Contig	NA	GCA_002869505.1	GCF_002869505.1	3801	3707	NA	NA	Proteobacteria	Gammaproteobacteria	Cellvibrionales	Halieaceae	Halioglobus	4.06	0	57.69	23	1296195	303	176704	1146205	230346	1	1536
ASM634633v1	marine sediment	NA	China: East China Sea	NA	NA	NA	NA	Aequorivita sp. S1-10 (CFB group bacteria)	strain=S1-10	1382458	SAMN11959540	PRJNA546465	2019-06-14	Contig	NA	GCA_006346335.1	GCF_006346335.1	2898	2810	NA	NA	Bacteroidetes	Flavobacteriia	Flavobacteriales	Flavobacteriaceae	Aequorivita	3.18	0	34.64	110	675784	205	28925	175908	45896	1	1527
ASM190719v1	sea water	NA	China: Yellow Sea	NA	NA	NA	NA	Pontibacter sp. S10-8 (CFB group bacteria)	strain=S10-8	1797110	SAMN04589127	PRJNA316648	2016-12-16	Contig	NA	GCA_001907195.1	GCF_001907195.1	3947	3854	NA	NA	Bacteroidetes	Cytophagia	Cytophagales	Hymenobacteraceae	Pontibacter	4.62	0	53.56	13	1011323	283	355676	614964	170397	1	1521
ASM141869v1	Sea Chest	NA	Atlantic Ocean	NA	NA	NA	NA	Vibrio furnissii (g-proteobacteria)	strain=S0821	29494	SAMN04009995	PRJNA293803	2015-10-28	Contig	NA	GCA_001418695.1	GCF_001418695.1	4620	4470	NA	NA	Proteobacteria	Gammaproteobacteria	Vibrionales	Vibrionaceae	Vibrio	4.98	0	50.43	91	576182	212	54689	269714	72971	1	1558
ASM283267v1	marine sediment	NA	China: Xiaoping Island, Dalian, Liaoning	NA	NA	10m	NA	Streptomyces sp. S063 (high GC Gram+)	strain=S063	2005885	SAMN07178425	PRJNA388536	2017-12-11	Complete Genome	NA	GCA_002832675.1	GCF_002832675.1	6921	6099	NA	NA	Actinobacteria	Actinobacteria	Streptomycetales	Streptomycetaceae	Streptomyces	7.61	0	71.49	1	7614683	7614683	7614683	7614683	7614683	6	1533
[truncated: 1,137 more rows]
