# Supplementary material for: Phylogenetic Distribution of Polysaccharide-Degrading Enzymes in Marine Bacteria
Source: Front Microbiol. 2021 Mar 18;12:658620. doi: 10.3389/fmicb.2021.658620 (PMC8012555; doi:10.3389/fmicb.2021.658620)
Supplement: Supplementary Table 4 — Annotated PDE sequences. [file Table_4.XLSX]

## Sheet: Sheet1
Annotated_PDE	Reference_sequence	Enzyme	Family
GCF_000147735.2_SBAL175_RS06455	BAE87051.1	chitinase	GH18
GCF_000147735.2_SBAL175_RS09685	AAO47607.1	chitinase	GH18
GCF_000148645.1_FBAL_RS12745	AAA93130.1	chitinase	GH18
GCF_000156335.1_RGAI101_RS20250	CAD90973.1	cellulase	GH8
GCF_000172635.2_MASE_RS04090	AFS36376.1	alginate lyase	PL6
GCF_000172635.2_MASE_RS04095	AHW45238.1	alginate lyase	PL17
GCF_000172635.2_MASE_RS04125	WP_066959628.1	alginate lyase	PL7
GCF_000172635.2_MASE_RS04135	AFS36385.1	alginate lyase	PL6
GCF_000172635.2_MASE_RS04140	EAP94925.1	alginate lyase	PL7
GCF_000172635.2_MASE_RS15950	ADC56143.1	cellulase	GH8
GCF_000178875.2_SBAL678_RS36385	AAO47607.1	chitinase	GH18
GCF_000178875.2_SBAL678_RS39710	BAE87051.1	chitinase	GH18
GCF_000179535.2_SBAL183_RS12050	AAO47607.1	chitinase	GH18
GCF_000179535.2_SBAL183_RS15235	BAE87051.1	chitinase	GH18
GCF_000184345.1_SPITH_RS01875	AAB71950.1	cellulase	GH12
GCF_000184345.1_SPITH_RS03980	ABG59366.1	cellulase	GH5
GCF_000184345.1_SPITH_RS08685	AAT66046.1	cellulase	GH9
GCF_000184345.1_SPITH_RS08930	BAD16656.1	alginate lyase	PL7
GCF_000184345.1_SPITH_RS10740	ACL75116.1	cellulase	GH9
GCF_000184345.1_SPITH_RS10745	BAB33148.1	cellulase	GH9
GCF_000184345.1_SPITH_RS10750	AAA75477.1	cellulase	GH5
GCF_000184345.1_SPITH_RS11850	AAD54602.1	cellulase	GH12
GCF_000186265.1_CELAL_RS02185	BAS53728.1	alginate lyase	PL6
GCF_000186265.1_CELAL_RS12245	CAZ97711.1	agarase	GH16
GCF_000186265.1_CELAL_RS12400	AIA22721.1	agarase	GH86
GCF_000186265.1_CELAL_RS13745	ADV50035.1	cellulase	GH5
GCF_000186265.1_CELAL_RS14570	WP_053404615.1	alginate lyase	PL7
GCF_000186265.1_CELAL_RS14575	WP_053404615.1	alginate lyase	PL7
GCF_000186265.1_CELAL_RS17855	CAZ98266.1	alginate lyase	PL7
GCF_000186265.1_CELAL_RS17875	AAC37035.1	cellulase	GH5
GCF_000186265.1_CELAL_RS18255	AAP49346.1	agarase	GH16
GCF_000186265.1_CELAL_RS19700	CAZ98400.1	carrageenase	GH82
GCF_000186265.1_CELAL_RS19705	CAZ98402.1	agarase	GH16
GCF_000186265.1_CELAL_RS20895	WP_068827319.1	alginate lyase	PL7
GCF_000186265.1_CELAL_RS20925	AXF38165.1	alginate lyase	PL17
GCF_000186265.1_CELAL_RS20930	AXF38164.1	alginate lyase	PL6
GCF_000186265.1_CELAL_RS21695	CAZ98378.1	agarase	GH16
GCF_000186265.1_CELAL_RS22010	AHA42547.2	cellulase	GH5
GCF_000190595.1_CELLY_RS01330	ADV50035.1	cellulase	GH5
GCF_000190595.1_CELLY_RS01455	ADY28129.1	alginate lyase	PL6
GCF_000190595.1_CELLY_RS01460	AXF38165.1	alginate lyase	PL17
GCF_000190595.1_CELLY_RS01480	WP_068827319.1	alginate lyase	PL7
GCF_000190595.1_CELLY_RS02160	AIA22721.1	agarase	GH86
GCF_000190595.1_CELLY_RS02240	CAZ97711.1	agarase	GH16
GCF_000190595.1_CELLY_RS11410	AIT14660.1	agarase	GH16
GCF_000190595.1_CELLY_RS12940	AGN70890.1	carrageenase	GH82
GCF_000190595.1_CELLY_RS14460	AEV89930.1	carrageenase	GH82
GCF_000190595.1_CELLY_RS14655	CAZ94309.1	carrageenase	GH16
GCF_000190595.1_CELLY_RS15320	BAJ62034.1	alginate lyase	PL7
GCF_000190595.1_CELLY_RS16630	ADM99099.1	cellulase	GH5
GCF_000190635.1_SGLY_RS08030	AAD36816.1	cellulase	GH5
GCF_000190735.1_PEDSA_RS03175	ADY51207.1	alginate lyase	PL6
GCF_000190735.1_PEDSA_RS03180	ADY51208.1	alginate lyase	PL6
GCF_000190735.1_PEDSA_RS03625	ADY51208.1	alginate lyase	PL6
GCF_000190735.1_PEDSA_RS03660	ADY51208.1	alginate lyase	PL6
GCF_000190735.1_PEDSA_RS05960	BAA19848.1	alginate lyase	PL17
GCF_000190735.1_PEDSA_RS16695	BAA13974.1	chitinase	GH18
GCF_000190735.1_PEDSA_RS18210	ADY54157.1	alginate lyase	PL6
GCF_000190735.1_PEDSA_RS19110	ADY54336.1	alginate lyase	PL6
GCF_000190735.1_PEDSA_RS19420	BAA01182.1	alginate lyase	PL6
GCF_000190735.1_PEDSA_RS19730	ACY48055.1	alginate lyase	PL6
GCF_000204605.1_SGM_RS00720	BAA36459.1	chitinase	GH18
GCF_000204605.1_SGM_RS04675	BAA02918.1	chitinase	GH18
GCF_000204605.1_SGM_RS06875	AAC06387.1	cellulase	GH9
GCF_000204605.1_SGM_RS13135	BAG55920.1	chitinase	GH19
GCF_000204605.1_SGM_RS14865	BAA02918.1	chitinase	GH18
GCF_000204605.1_SGM_RS15485	ABF29701.1	chitinase	GH18
GCF_000204605.1_SGM_RS23920	AAA26720.1	chitinase	GH18
GCF_000204605.1_SGM_RS25985	AAA62211.1	cellulase	GH6
GCF_000204605.1_SGM_RS25990	AAD39947.1	cellulase	GH48
GCF_000204605.1_SGM_RS28860	BAA94840.1	chitosanase	GH46
GCF_000204605.1_SGM_RS28865	BAA94840.1	chitosanase	GH46
GCF_000204605.1_SGM_RS31275	AAA75477.1	cellulase	GH5
GCF_000204605.1_SGM_RS32505	CAA78145.1	cellulase	GH6
GCF_000204605.1_SGM_RS33380	BAC69561.1	chitosanase	GH75
GCF_000211855.2_LACAL_RS08775	WP_068827319.1	alginate lyase	PL7
GCF_000211855.2_LACAL_RS08780	BAS53728.1	alginate lyase	PL6
GCF_000211855.2_LACAL_RS08785	CAZ98266.1	alginate lyase	PL7
GCF_000211855.2_LACAL_RS08790	AXF38165.1	alginate lyase	PL17
GCF_000211855.2_LACAL_RS08815	WP_068827319.1	alginate lyase	PL7
GCF_000211855.2_LACAL_RS11090	CAZ98266.1	alginate lyase	PL7
GCF_000212355.1_KRODI_RS01520	WP_068827319.1	alginate lyase	PL7
GCF_000212355.1_KRODI_RS01545	BAQ25533.1	alginate lyase	PL17
GCF_000212355.1_KRODI_RS01555	BAS53728.1	alginate lyase	PL6
GCF_000213655.1_AMBT_RS00605	ACN29537.1	cellulase	GH8
GCF_000213655.1_AMBT_RS01985	EAP94925.1	alginate lyase	PL7
GCF_000213655.1_AMBT_RS05090	BAQ25533.1	alginate lyase	PL17
GCF_000213655.1_AMBT_RS09585	ABG42142.1	alginate lyase	PL6
GCF_000213655.1_AMBT_RS09610	EAP94925.1	alginate lyase	PL7
GCF_000213655.1_AMBT_RS16385	ACB87607.2	alginate lyase	PL18
GCF_000215895.1_SBAL117_RS13140	AAO47607.1	chitinase	GH18
GCF_000215895.1_SBAL117_RS16275	BAE87051.1	chitinase	GH18
GCF_000220705.2_SXIN_RS02755	AAF91283.1	cellulase	GH12
GCF_000220705.2_SXIN_RS02810	BAG55920.1	chitinase	GH19
GCF_000220705.2_SXIN_RS04700	AAD39947.1	cellulase	GH48
GCF_000220705.2_SXIN_RS04710	6FAO	cellulase	GH6
GCF_000220705.2_SXIN_RS04720	BAB83928.1	cellulase	GH6
GCF_000220705.2_SXIN_RS04815	AAC06387.1	cellulase	GH9
GCF_000220705.2_SXIN_RS05930	ABN51651.1	cellulase	GH9
GCF_000220705.2_SXIN_RS07990	AAE59774.1	cellulase	GH12
GCF_000220705.2_SXIN_RS09205	BAC66179.1	chitinase	GH18
GCF_000220705.2_SXIN_RS15885	ABV08876.1	cellulase	GH5
GCF_000220705.2_SXIN_RS19810	CAA16243.1	cellulase	GH6
GCF_000220705.2_SXIN_RS20430	AAA62211.1	cellulase	GH6
GCF_000220705.2_SXIN_RS26060	CAA78145.1	cellulase	GH6
GCF_000220705.2_SXIN_RS29780	AAZ54939.1	cellulase	GH5
GCF_000224065.1_THIDRDRAFT_RS24570	BAE86850.1	chitosanase	GH8
GCF_000224745.1_RHOM172_RS00145	ACY24829.1	cellulase	GH5
GCF_000224745.1_RHOM172_RS05955	AAB65594.1	cellulase	GH12
GCF_000224745.1_RHOM172_RS07060	AAL81357.1	chitinase	GH18
GCF_000224745.1_RHOM172_RS07070	AAB58579.1	chitinase	GH18
GCF_000224925.1_TEVJSYM_RS01940	AAD01959.1	cellulase	GH9
GCF_000228725.2_THI970DRAFT_RS08210	AAG49556.1	cellulase	GH8
GCF_000230655.2_THEMA_RS05415	AAD36816.1	cellulase	GH5
GCF_000230655.2_THEMA_RS06585	AAC95060.1	cellulase	GH12
GCF_000230655.2_THEMA_RS09735	AGL50456.1	cellulase	GH12
GCF_000230675.1_SYN8016DRAFT_RS00015	AAA81528.1	chitinase	GH18
GCF_000231345.1_SBAL625DRAFT_RS11050	BAE87051.1	chitinase	GH18
GCF_000231345.1_SBAL625DRAFT_RS14195	AAO47607.1	chitinase	GH18
GCF_000236705.1_OWEHO_RS10910	ADY51207.1	alginate lyase	PL6
GCF_000236705.1_OWEHO_RS10915	AHW45238.1	alginate lyase	PL17
GCF_000237885.1_PSTZOBELL_RS02670	AEM45646.1	cellulase	GH5
GCF_000237885.1_PSTZOBELL_RS19790	AEM45646.1	cellulase	GH5
GCF_000238395.3_PARC_RS09345	ABD81904.1	agarase	GH50
GCF_000238395.3_PARC_RS09440	AGT98631.1	agarase	GH50
GCF_000238395.3_PARC_RS09500	BAG48880.1	agarase	GH86
GCF_000238395.3_PARC_RS09530	BAG48880.1	agarase	GH86
GCF_000238395.3_PARC_RS09575	AGT98631.1	agarase	GH50
GCF_000238395.3_PARC_RS11455	AHW45238.1	alginate lyase	PL17
GCF_000238395.3_PARC_RS11460	AFS36376.1	alginate lyase	PL6
GCF_000238395.3_PARC_RS12780	AAC76556.1	cellulase	GH8
GCF_000238395.3_PARC_RS14265	EAP94925.1	alginate lyase	PL7
GCF_000238395.3_PARC_RS14970	AAD16034.1	alginate lyase	PL18
GCF_000238395.3_PARC_RS20435	CAA76775.1	cellulase	GH5
GCF_000241785.1_VFSR5_RS03245	AAC72236.1	chitinase	GH18
GCF_000241785.1_VFSR5_RS05100	AAC44673.1	chitinase	GH18
GCF_000241785.1_VFSR5_RS05420	BAE86996.1	chitinase	GH19
GCF_000241785.1_VFSR5_RS07090	BAE86996.1	chitinase	GH19
GCF_000241785.1_VFSR5_RS08300	BAB21607.1	chitinase	GH18
GCF_000241785.1_VFSR5_RS17415	AAC76556.1	cellulase	GH8
GCF_000241785.1_VFSR5_RS17930	AIL54323.1	hyaluronate lyase	PL8
GCF_000241815.1_CALAB_RS15740	AXR85444.1	cellulase	GH9
GCF_000241815.1_CALAB_RS15745	CAC98320.1	chitinase	GH18
GCF_000241815.1_CALAB_RS15800	AAD36816.1	cellulase	GH5
GCF_000247005.2_OA5_RS05590	EAP93062.1	alginate lyase	PL17
GCF_000247005.2_OA5_RS05655	EAP93067.1	alginate lyase	PL15
GCF_000247005.2_OA5_RS05670	EAP94921.1	alginate lyase	PL7
GCF_000247005.2_OA5_RS05675	EAP94922.1	alginate lyase	PL7
GCF_000247005.2_OA5_RS05690	EAP94925.1	alginate lyase	PL7
GCF_000247005.2_OA5_RS13645	ABB36771.1	alginate lyase	PL7
GCF_000247005.2_OA5_RS13940	AAP45155.1	alginate lyase	PL7
GCF_000247005.2_OA5_RS14345	AAC06139.1	cellulase	GH9
GCF_000247005.2_OA5_RS15590	BAE86996.1	chitinase	GH19
GCF_000247005.2_OA5_RS15690	EAP94396.1	alginate lyase	PL7
GCF_000247005.2_OA5_RS19740	BAB21607.1	chitinase	GH18
GCF_000247005.2_OA5_RS22395	AAC46383.1	chitinase	GH18
GCF_000250595.1_O5G_RS0102840	ADM25828.1	agarase	GH50
GCF_000250595.1_O5G_RS0106990	BAA33966.1	alginate lyase	PL5
GCF_000250615.1_O5A_RS0103070	ADM25828.1	agarase	GH50
GCF_000250615.1_O5A_RS0109420	AEI98922.1	cellulase	GH8
GCF_000250615.1_O5A_RS0111305	BAC45252.1	chitinase	GH19
GCF_000250615.1_O5A_RS0111570	BAC45252.1	chitinase	GH19
GCF_000255115.2_DESACI_RS23100	BAA04078.1	cellulase	GH8
GCF_000256095.2_OA7_RS00835	AAC46383.1	chitinase	GH18
GCF_000256095.2_OA7_RS04285	EAP94396.1	alginate lyase	PL7
GCF_000256095.2_OA7_RS04385	BAE86996.1	chitinase	GH19
GCF_000256095.2_OA7_RS07515	ABB36771.1	alginate lyase	PL7
GCF_000256095.2_OA7_RS08705	AAP45155.1	alginate lyase	PL7
GCF_000256095.2_OA7_RS09005	AAC44673.1	chitinase	GH18
GCF_000256095.2_OA7_RS09110	AAC06139.1	cellulase	GH9
GCF_000256095.2_OA7_RS12355	BAB21607.1	chitinase	GH18
GCF_000256095.2_OA7_RS21290	EAP93062.1	alginate lyase	PL17
GCF_000256095.2_OA7_RS21355	EAP93067.1	alginate lyase	PL15
GCF_000256095.2_OA7_RS21370	EAP94921.1	alginate lyase	PL7
GCF_000256095.2_OA7_RS21375	EAP94922.1	alginate lyase	PL7
GCF_000256095.2_OA7_RS21390	EAP94925.1	alginate lyase	PL7
GCF_000256115.2_OA9_RS00365	EAP94396.1	alginate lyase	PL7
GCF_000256115.2_OA9_RS04245	AAC44673.1	chitinase	GH18
GCF_000256115.2_OA9_RS06720	EAP94925.1	alginate lyase	PL7
GCF_000256115.2_OA9_RS09680	BAB21607.1	chitinase	GH18
GCF_000256115.2_OA9_RS11170	BAE86996.1	chitinase	GH19
GCF_000256115.2_OA9_RS16410	EAP93062.1	alginate lyase	PL17
GCF_000256115.2_OA9_RS16415	EAP93063.1	alginate lyase	PL17
GCF_000256115.2_OA9_RS16475	EAP93067.1	alginate lyase	PL15
GCF_000256115.2_OA9_RS16490	EAP94921.1	alginate lyase	PL7
GCF_000256115.2_OA9_RS16495	EAP94922.1	alginate lyase	PL7
GCF_000256115.2_OA9_RS18000	AAC46383.1	chitinase	GH18
GCF_000256115.2_OA9_RS20840	ABB36771.1	alginate lyase	PL7
GCF_000256135.2_OAA_RS02990	ABB36771.1	alginate lyase	PL7
GCF_000256135.2_OAA_RS07905	AAC46383.1	chitinase	GH18
GCF_000256135.2_OAA_RS09920	BAB21607.1	chitinase	GH18
GCF_000256135.2_OAA_RS12610	EAP94396.1	alginate lyase	PL7
GCF_000256135.2_OAA_RS12710	BAE86996.1	chitinase	GH19
GCF_000256135.2_OAA_RS14910	AAP45155.1	alginate lyase	PL7
GCF_000256135.2_OAA_RS18285	AAC44673.1	chitinase	GH18
GCF_000256135.2_OAA_RS18390	AAC06139.1	cellulase	GH9
GCF_000256135.2_OAA_RS19145	EAP94925.1	alginate lyase	PL7
GCF_000256135.2_OAA_RS19160	EAP94922.1	alginate lyase	PL7
GCF_000256135.2_OAA_RS19165	EAP94921.1	alginate lyase	PL7
GCF_000256135.2_OAA_RS19180	EAP93067.1	alginate lyase	PL15
GCF_000256135.2_OAA_RS19240	EAP93063.1	alginate lyase	PL17
GCF_000256135.2_OAA_RS19245	EAP93062.1	alginate lyase	PL17
GCF_000256165.2_OAC_RS03600	EAP93062.1	alginate lyase	PL17
GCF_000256165.2_OAC_RS03605	EAP93063.1	alginate lyase	PL17
GCF_000256165.2_OAC_RS03665	EAP93067.1	alginate lyase	PL15
GCF_000256165.2_OAC_RS03680	EAP94921.1	alginate lyase	PL7
GCF_000256165.2_OAC_RS03685	EAP94922.1	alginate lyase	PL7
GCF_000256165.2_OAC_RS03700	EAP94925.1	alginate lyase	PL7
GCF_000256165.2_OAC_RS07590	AAC44673.1	chitinase	GH18
GCF_000256165.2_OAC_RS07700	AAC06139.1	cellulase	GH9
GCF_000256165.2_OAC_RS08865	ABB36771.1	alginate lyase	PL7
GCF_000256165.2_OAC_RS13580	BAB21607.1	chitinase	GH18
GCF_000256165.2_OAC_RS17000	AAC46383.1	chitinase	GH18
GCF_000256165.2_OAC_RS17965	BAE86996.1	chitinase	GH19
GCF_000256165.2_OAC_RS18065	EAP94396.1	alginate lyase	PL7
GCF_000256165.2_OAC_RS19175	AAP45155.1	alginate lyase	PL7
GCF_000256185.2_OAE_RS00980	EAP94925.1	alginate lyase	PL7
GCF_000256185.2_OAE_RS00995	EAP94922.1	alginate lyase	PL7
GCF_000256185.2_OAE_RS01000	EAP94921.1	alginate lyase	PL7
GCF_000256185.2_OAE_RS01015	EAP93067.1	alginate lyase	PL15
GCF_000256185.2_OAE_RS01080	EAP93062.1	alginate lyase	PL17
GCF_000256185.2_OAE_RS02200	AAP45155.1	alginate lyase	PL7
GCF_000256185.2_OAE_RS02495	AAC44673.1	chitinase	GH18
GCF_000256185.2_OAE_RS02605	AAC06139.1	cellulase	GH9
GCF_000256185.2_OAE_RS05740	EAP94396.1	alginate lyase	PL7
GCF_000256185.2_OAE_RS06140	BAE86996.1	chitinase	GH19
GCF_000256185.2_OAE_RS07565	AAC46383.1	chitinase	GH18
GCF_000256185.2_OAE_RS20530	ABB36771.1	alginate lyase	PL7
GCF_000256205.2_OAG_RS03710	AAC06139.1	cellulase	GH9
GCF_000256205.2_OAG_RS03820	AAC44673.1	chitinase	GH18
GCF_000256205.2_OAG_RS04115	AAP45155.1	alginate lyase	PL7
GCF_000256205.2_OAG_RS04605	BAE86996.1	chitinase	GH19
GCF_000256205.2_OAG_RS06445	AAC46383.1	chitinase	GH18
GCF_000256205.2_OAG_RS09775	EAP94396.1	alginate lyase	PL7
GCF_000256205.2_OAG_RS14870	BAF76068.1	chitinase	GH18
GCF_000256205.2_OAG_RS16065	EAP94925.1	alginate lyase	PL7
GCF_000256205.2_OAG_RS16080	EAP94922.1	alginate lyase	PL7
GCF_000256205.2_OAG_RS16085	EAP94921.1	alginate lyase	PL7
GCF_000256205.2_OAG_RS16100	EAP93067.1	alginate lyase	PL15
GCF_000256205.2_OAG_RS16160	EAP93063.1	alginate lyase	PL17
GCF_000256205.2_OAG_RS16165	EAP93062.1	alginate lyase	PL17
GCF_000256205.2_OAG_RS20025	ABB36771.1	alginate lyase	PL7
GCF_000256245.1_OAK_RS0100330	BAB21607.1	chitinase	GH18
GCF_000256245.1_OAK_RS0104795	AAC06139.1	cellulase	GH9
GCF_000256245.1_OAK_RS0104910	AAC44673.1	chitinase	GH18
GCF_000256245.1_OAK_RS0107055	AAP45155.1	alginate lyase	PL7
GCF_000256245.1_OAK_RS0107925	EAP94396.1	alginate lyase	PL7
GCF_000256245.1_OAK_RS0110020	ABB36771.1	alginate lyase	PL7
GCF_000256245.1_OAK_RS0110960	AAC46383.1	chitinase	GH18
GCF_000256245.1_OAK_RS0119725	EAP93062.1	alginate lyase	PL17
GCF_000256245.1_OAK_RS0119730	EAP93063.1	alginate lyase	PL17
GCF_000256245.1_OAK_RS0119790	EAP93067.1	alginate lyase	PL15
GCF_000256245.1_OAK_RS0119805	EAP94921.1	alginate lyase	PL7
GCF_000256245.1_OAK_RS0119810	EAP94922.1	alginate lyase	PL7
GCF_000256245.1_OAK_RS0119825	EAP94925.1	alginate lyase	PL7
GCF_000256245.1_OAK_RS0122110	BAE86996.1	chitinase	GH19
GCF_000256265.2_OAM_RS01160	AAC46383.1	chitinase	GH18
GCF_000256265.2_OAM_RS06800	EAP93062.1	alginate lyase	PL17
GCF_000256265.2_OAM_RS06805	EAP93063.1	alginate lyase	PL17
GCF_000256265.2_OAM_RS06865	EAP93067.1	alginate lyase	PL15
GCF_000256265.2_OAM_RS06880	EAP94921.1	alginate lyase	PL7
GCF_000256265.2_OAM_RS06885	EAP94922.1	alginate lyase	PL7
GCF_000256265.2_OAM_RS06900	EAP94925.1	alginate lyase	PL7
GCF_000256265.2_OAM_RS10725	EAP94396.1	alginate lyase	PL7
GCF_000256265.2_OAM_RS14680	ABB36771.1	alginate lyase	PL7
GCF_000256265.2_OAM_RS15845	AAP45155.1	alginate lyase	PL7
GCF_000256265.2_OAM_RS16145	AAC44673.1	chitinase	GH18
GCF_000256265.2_OAM_RS16250	AAC06139.1	cellulase	GH9
GCF_000256265.2_OAM_RS19740	BAF76068.1	chitinase	GH18
GCF_000256285.2_OAO_RS02000	AAC46383.1	chitinase	GH18
GCF_000256285.2_OAO_RS03395	BAE86996.1	chitinase	GH19
GCF_000256285.2_OAO_RS03495	EAP94396.1	alginate lyase	PL7
GCF_000256285.2_OAO_RS09805	BAF76068.1	chitinase	GH18
GCF_000256285.2_OAO_RS13755	ABB36771.1	alginate lyase	PL7
GCF_000256285.2_OAO_RS19780	AAC06139.1	cellulase	GH9
GCF_000256285.2_OAO_RS19885	AAC44673.1	chitinase	GH18
GCF_000256285.2_OAO_RS20180	AAP45155.1	alginate lyase	PL7
GCF_000256285.2_OAO_RS20670	EAP94925.1	alginate lyase	PL7
GCF_000256285.2_OAO_RS20685	EAP94922.1	alginate lyase	PL7
GCF_000256285.2_OAO_RS20690	EAP94921.1	alginate lyase	PL7
GCF_000256285.2_OAO_RS20705	EAP93067.1	alginate lyase	PL15
GCF_000256285.2_OAO_RS20765	EAP93063.1	alginate lyase	PL17
GCF_000256285.2_OAO_RS20770	EAP93062.1	alginate lyase	PL17
GCF_000256305.2_OAQ_RS00035	EAP93062.1	alginate lyase	PL17
GCF_000256305.2_OAQ_RS00040	EAP93063.1	alginate lyase	PL17
GCF_000256305.2_OAQ_RS00100	EAP93067.1	alginate lyase	PL15
GCF_000256305.2_OAQ_RS00115	EAP94921.1	alginate lyase	PL7
GCF_000256305.2_OAQ_RS00120	EAP94922.1	alginate lyase	PL7
GCF_000256305.2_OAQ_RS00135	EAP94925.1	alginate lyase	PL7
GCF_000256305.2_OAQ_RS03345	BAE86996.1	chitinase	GH19
GCF_000256305.2_OAQ_RS08235	ABB36771.1	alginate lyase	PL7
GCF_000256305.2_OAQ_RS10010	AAC46383.1	chitinase	GH18
GCF_000256305.2_OAQ_RS13780	AAP45155.1	alginate lyase	PL7
GCF_000256305.2_OAQ_RS14075	AAC44673.1	chitinase	GH18
GCF_000256305.2_OAQ_RS14185	AAC06139.1	cellulase	GH9
GCF_000256305.2_OAQ_RS15745	BAF76068.1	chitinase	GH18
GCF_000256305.2_OAQ_RS18550	EAP94396.1	alginate lyase	PL7
GCF_000256325.2_OAS_RS02245	EAP93062.1	alginate lyase	PL17
GCF_000256325.2_OAS_RS02250	EAP93063.1	alginate lyase	PL17
GCF_000256325.2_OAS_RS02310	EAP93067.1	alginate lyase	PL15
GCF_000256325.2_OAS_RS02325	EAP94921.1	alginate lyase	PL7
GCF_000256325.2_OAS_RS02330	EAP94922.1	alginate lyase	PL7
GCF_000256325.2_OAS_RS02345	EAP94925.1	alginate lyase	PL7
GCF_000256325.2_OAS_RS04550	AAC44673.1	chitinase	GH18
GCF_000256325.2_OAS_RS04845	AAP45155.1	alginate lyase	PL7
GCF_000256325.2_OAS_RS07250	AAC46383.1	chitinase	GH18
GCF_000256325.2_OAS_RS10595	ABB36771.1	alginate lyase	PL7
GCF_000256325.2_OAS_RS11430	BAE86996.1	chitinase	GH19
GCF_000256325.2_OAS_RS11585	EAP94396.1	alginate lyase	PL7
GCF_000256325.2_OAS_RS16965	AAC06139.1	cellulase	GH9
GCF_000256325.2_OAS_RS20560	BAB21607.1	chitinase	GH18
GCF_000256345.2_OAU_RS01830	ABB36771.1	alginate lyase	PL7
GCF_000256345.2_OAU_RS04675	BAB21607.1	chitinase	GH18
GCF_000256345.2_OAU_RS06045	AAC46383.1	chitinase	GH18
GCF_000256345.2_OAU_RS06715	AAP45155.1	alginate lyase	PL7
GCF_000256345.2_OAU_RS08050	EAP94925.1	alginate lyase	PL7
GCF_000256345.2_OAU_RS08065	EAP94922.1	alginate lyase	PL7
GCF_000256345.2_OAU_RS08070	EAP94921.1	alginate lyase	PL7
GCF_000256345.2_OAU_RS08085	EAP93067.1	alginate lyase	PL15
GCF_000256345.2_OAU_RS08145	EAP93063.1	alginate lyase	PL17
GCF_000256345.2_OAU_RS08150	EAP93062.1	alginate lyase	PL17
GCF_000256345.2_OAU_RS10745	BAE86996.1	chitinase	GH19
GCF_000256345.2_OAU_RS10845	EAP94396.1	alginate lyase	PL7
GCF_000256345.2_OAU_RS14500	AAC44673.1	chitinase	GH18
GCF_000256345.2_OAU_RS14605	AAC06139.1	cellulase	GH9
GCF_000256365.2_OAW_RS00720	EAP93062.1	alginate lyase	PL17
GCF_000256365.2_OAW_RS00725	EAP93063.1	alginate lyase	PL17
GCF_000256365.2_OAW_RS00785	EAP93067.1	alginate lyase	PL15
GCF_000256365.2_OAW_RS00800	EAP94921.1	alginate lyase	PL7
GCF_000256365.2_OAW_RS00805	EAP94922.1	alginate lyase	PL7
GCF_000256365.2_OAW_RS00820	EAP94925.1	alginate lyase	PL7
GCF_000256365.2_OAW_RS06750	AAC46383.1	chitinase	GH18
GCF_000256365.2_OAW_RS07615	ABB36771.1	alginate lyase	PL7
GCF_000256365.2_OAW_RS08895	AAC06139.1	cellulase	GH9
GCF_000256365.2_OAW_RS09005	AAC44673.1	chitinase	GH18
GCF_000256365.2_OAW_RS09300	AAP45155.1	alginate lyase	PL7
GCF_000256365.2_OAW_RS19710	BAB21607.1	chitinase	GH18
GCF_000256365.2_OAW_RS21060	EAP94396.1	alginate lyase	PL7
GCF_000256365.2_OAW_RS21185	BAE86996.1	chitinase	GH19
GCF_000256385.2_OC1_RS00105	AAP45155.1	alginate lyase	PL7
GCF_000256385.2_OC1_RS01790	EAP94925.1	alginate lyase	PL7
GCF_000256385.2_OC1_RS01805	EAP94922.1	alginate lyase	PL7
GCF_000256385.2_OC1_RS01810	EAP94921.1	alginate lyase	PL7
GCF_000256385.2_OC1_RS01825	EAP93067.1	alginate lyase	PL15
GCF_000256385.2_OC1_RS01885	EAP93063.1	alginate lyase	PL17
GCF_000256385.2_OC1_RS01890	EAP93062.1	alginate lyase	PL17
GCF_000256385.2_OC1_RS02305	BAE86996.1	chitinase	GH19
GCF_000256385.2_OC1_RS07640	AAC46383.1	chitinase	GH18
GCF_000256385.2_OC1_RS14325	ABB36771.1	alginate lyase	PL7
GCF_000256385.2_OC1_RS16140	EAP94396.1	alginate lyase	PL7
GCF_000256385.2_OC1_RS19360	AAC44673.1	chitinase	GH18
GCF_000256385.2_OC1_RS19470	AAC06139.1	cellulase	GH9
GCF_000256385.2_OC1_RS20345	BAF76068.1	chitinase	GH18
GCF_000256405.2_OAY_RS00755	BAB21607.1	chitinase	GH18
GCF_000256405.2_OAY_RS04370	BAE86996.1	chitinase	GH19
GCF_000256405.2_OAY_RS04470	EAP94396.1	alginate lyase	PL7
GCF_000256405.2_OAY_RS06750	AAC46383.1	chitinase	GH18
GCF_000256405.2_OAY_RS12010	AAC06139.1	cellulase	GH9
GCF_000256405.2_OAY_RS12115	AAC44673.1	chitinase	GH18
GCF_000256405.2_OAY_RS18005	ABB36771.1	alginate lyase	PL7
GCF_000256405.2_OAY_RS19180	EAP94925.1	alginate lyase	PL7
GCF_000256405.2_OAY_RS19195	EAP94922.1	alginate lyase	PL7
GCF_000256405.2_OAY_RS19200	EAP94921.1	alginate lyase	PL7
GCF_000256405.2_OAY_RS19215	EAP93067.1	alginate lyase	PL15
GCF_000256405.2_OAY_RS19275	EAP93063.1	alginate lyase	PL17
GCF_000256405.2_OAY_RS19280	EAP93062.1	alginate lyase	PL17
GCF_000256425.1_OC3_RS0104635	ABB36771.1	alginate lyase	PL7
GCF_000256425.1_OC3_RS0105500	AAC46383.1	chitinase	GH18
GCF_000256425.1_OC3_RS0114140	AAC06139.1	cellulase	GH9
GCF_000256425.1_OC3_RS0114255	AAC44673.1	chitinase	GH18
GCF_000256425.1_OC3_RS0116840	BAE86996.1	chitinase	GH19
GCF_000256425.1_OC3_RS0116935	EAP94396.1	alginate lyase	PL7
GCF_000256425.1_OC3_RS0119575	BAB21607.1	chitinase	GH18
GCF_000256425.1_OC3_RS0122115	EAP94925.1	alginate lyase	PL7
GCF_000256425.1_OC3_RS0122130	EAP94922.1	alginate lyase	PL7
GCF_000256425.1_OC3_RS0122150	EAP93067.1	alginate lyase	PL15
GCF_000256425.1_OC3_RS0122210	EAP93063.1	alginate lyase	PL17
GCF_000256425.1_OC3_RS0122215	EAP93062.1	alginate lyase	PL17
GCF_000256445.2_OC5_RS04050	BAE86996.1	chitinase	GH19
GCF_000256445.2_OC5_RS05035	AAP45155.1	alginate lyase	PL7
GCF_000256445.2_OC5_RS06220	EAP94396.1	alginate lyase	PL7
GCF_000256445.2_OC5_RS09975	BAB21607.1	chitinase	GH18
GCF_000256445.2_OC5_RS11260	EAP94925.1	alginate lyase	PL7
GCF_000256445.2_OC5_RS12260	AAC44673.1	chitinase	GH18
GCF_000256445.2_OC5_RS12365	AAC06139.1	cellulase	GH9
GCF_000256445.2_OC5_RS13945	ABB36771.1	alginate lyase	PL7
GCF_000256445.2_OC5_RS14940	AAC46383.1	chitinase	GH18
GCF_000256445.2_OC5_RS18240	EAP94922.1	alginate lyase	PL7
GCF_000256445.2_OC5_RS18245	EAP94921.1	alginate lyase	PL7
GCF_000256445.2_OC5_RS18260	EAP93067.1	alginate lyase	PL15
GCF_000256445.2_OC5_RS18320	EAP93063.1	alginate lyase	PL17
GCF_000256445.2_OC5_RS18325	EAP93062.1	alginate lyase	PL17
GCF_000256465.2_OC7_RS03730	AAC46383.1	chitinase	GH18
GCF_000256465.2_OC7_RS07280	EAP94396.1	alginate lyase	PL7
GCF_000256465.2_OC7_RS07380	BAE86996.1	chitinase	GH19
GCF_000256465.2_OC7_RS11925	ABB36771.1	alginate lyase	PL7
GCF_000256465.2_OC7_RS12960	AAP45155.1	alginate lyase	PL7
GCF_000256465.2_OC7_RS13255	AAC44673.1	chitinase	GH18
GCF_000256465.2_OC7_RS13370	AAC06139.1	cellulase	GH9
GCF_000256465.2_OC7_RS16320	BAF76068.1	chitinase	GH18
GCF_000256465.2_OC7_RS22235	EAP94925.1	alginate lyase	PL7
GCF_000256465.2_OC7_RS22250	EAP94922.1	alginate lyase	PL7
GCF_000256465.2_OC7_RS22255	EAP94921.1	alginate lyase	PL7
GCF_000256465.2_OC7_RS22270	EAP93067.1	alginate lyase	PL15
GCF_000256465.2_OC7_RS22330	EAP93063.1	alginate lyase	PL17
GCF_000256605.2_OAI_RS02460	EAP93062.1	alginate lyase	PL17
GCF_000256605.2_OAI_RS02465	EAP93063.1	alginate lyase	PL17
GCF_000256605.2_OAI_RS02525	EAP93067.1	alginate lyase	PL15
GCF_000256605.2_OAI_RS02540	EAP94921.1	alginate lyase	PL7
GCF_000256605.2_OAI_RS02545	EAP94922.1	alginate lyase	PL7
GCF_000256605.2_OAI_RS02560	EAP94925.1	alginate lyase	PL7
GCF_000256605.2_OAI_RS03245	BAE86996.1	chitinase	GH19
GCF_000256605.2_OAI_RS04380	ABB36771.1	alginate lyase	PL7
GCF_000256605.2_OAI_RS06150	AAC06139.1	cellulase	GH9
GCF_000256605.2_OAI_RS06260	AAC44673.1	chitinase	GH18
GCF_000256605.2_OAI_RS08905	EAP94396.1	alginate lyase	PL7
GCF_000256605.2_OAI_RS16550	AAP45155.1	alginate lyase	PL7
GCF_000256605.2_OAI_RS19855	AAC46383.1	chitinase	GH18
GCF_000256605.2_OAI_RS21715	BAB21607.1	chitinase	GH18
GCF_000257415.2_OSQ_RS0203385	AAC72236.1	chitinase	GH18
GCF_000257415.2_OSQ_RS0205095	ACR33067.1	chitinase	GH18
GCF_000257415.2_OSQ_RS0212740	BAF76068.1	chitinase	GH18
GCF_000257415.2_OSQ_RS0213430	BAE86996.1	chitinase	GH19
GCF_000257415.2_OSQ_RS0214915	AAC44673.1	chitinase	GH18
GCF_000259075.1_W7W_RS0115675	ACA61168.1	cellulase	GH5
GCF_000259075.1_W7W_RS0115790	AAU11838.1	chitinase	GH18
GCF_000259075.1_W7W_RS0116195	AAC37035.1	cellulase	GH5
GCF_000259075.1_W7W_RS0118355	1814455A	cellulase	GH5
GCF_000259075.1_W7W_RS22100	CAA73113.1	cellulase	GH5
GCF_000260115.1_JOOMADRAFT_RS16175	ACM50513.1	agarase	GH16
GCF_000263075.1_WYQ_RS0113330	AAO47607.1	chitinase	GH18
GCF_000263075.1_WYQ_RS0113340	AAC79667.1	chitinase	GH18
GCF_000264435.2_A1OK_RS01420	AAC79667.1	chitinase	GH18
GCF_000264435.2_A1OK_RS02280	AAC44673.1	chitinase	GH18
GCF_000264435.2_A1OK_RS04430	AAC72236.1	chitinase	GH18
GCF_000264435.2_A1OK_RS07665	AAC46383.1	chitinase	GH18
GCF_000264435.2_A1OK_RS12235	BAE86996.1	chitinase	GH19
GCF_000264435.2_A1OK_RS13715	BAF76068.1	chitinase	GH18
GCF_000264435.2_A1OK_RS22025	DAA01334.1	chitinase	GH18
GCF_000265505.1_FLELI_RS13255	AYF59291.1	fucoidanase	GH107
GCF_000267545.1_A458_RS29500	AEM45646.1	cellulase	GH5
GCF_000267545.1_A458_RS35025	AEM45646.1	cellulase	GH5
GCF_000272125.2_A144_RS00900	AAC46383.1	chitinase	GH18
GCF_000272125.2_A144_RS04730	EAP94925.1	alginate lyase	PL7
GCF_000272125.2_A144_RS04740	EAP94922.1	alginate lyase	PL7
GCF_000272125.2_A144_RS04745	EAP94921.1	alginate lyase	PL7
GCF_000272125.2_A144_RS04760	EAP93067.1	alginate lyase	PL15
GCF_000272125.2_A144_RS04800	EAP93063.1	alginate lyase	PL17
GCF_000272125.2_A144_RS04805	EAP93062.1	alginate lyase	PL17
GCF_000272125.2_A144_RS07010	BAE86996.1	chitinase	GH19
GCF_000272125.2_A144_RS07115	EAP94396.1	alginate lyase	PL7
GCF_000272125.2_A144_RS08700	BAB21607.1	chitinase	GH18
GCF_000272125.2_A144_RS14510	AAC44673.1	chitinase	GH18
GCF_000272145.2_A130_RS06785	AAC44673.1	chitinase	GH18
GCF_000272145.2_A130_RS11845	BAE86996.1	chitinase	GH19
GCF_000272165.2_A132_RS07160	BAB21607.1	chitinase	GH18
GCF_000272165.2_A132_RS09920	AAC44673.1	chitinase	GH18
GCF_000272165.2_A132_RS17385	BAE86996.1	chitinase	GH19
GCF_000272225.2_A143_RS06075	EAP94925.1	alginate lyase	PL7
GCF_000272225.2_A143_RS06090	EAP94922.1	alginate lyase	PL7
GCF_000272225.2_A143_RS06095	EAP94921.1	alginate lyase	PL7
GCF_000272225.2_A143_RS06110	EAP93067.1	alginate lyase	PL15
GCF_000272225.2_A143_RS06170	EAP93063.1	alginate lyase	PL17
GCF_000272225.2_A143_RS06175	EAP93062.1	alginate lyase	PL17
GCF_000272225.2_A143_RS06995	BAB21607.1	chitinase	GH18
GCF_000272225.2_A143_RS08085	AAC46383.1	chitinase	GH18
GCF_000272225.2_A143_RS11220	BAE86996.1	chitinase	GH19
GCF_000272225.2_A143_RS11380	EAP94396.1	alginate lyase	PL7
GCF_000272225.2_A143_RS15680	AAC44673.1	chitinase	GH18
GCF_000272225.2_A143_RS20070	AAC06139.1	cellulase	GH9
GCF_000272245.2_A145_RS02040	EAP93062.1	alginate lyase	PL17
GCF_000272245.2_A145_RS02045	EAP93063.1	alginate lyase	PL17
GCF_000272245.2_A145_RS02085	EAP93067.1	alginate lyase	PL15
GCF_000272245.2_A145_RS02100	EAP94921.1	alginate lyase	PL7
GCF_000272245.2_A145_RS02105	EAP94922.1	alginate lyase	PL7
GCF_000272245.2_A145_RS02115	EAP94925.1	alginate lyase	PL7
GCF_000272245.2_A145_RS06655	BAB21607.1	chitinase	GH18
GCF_000272245.2_A145_RS10255	AAC44673.1	chitinase	GH18
GCF_000272245.2_A145_RS16025	BAE86996.1	chitinase	GH19
GCF_000272245.2_A145_RS16160	EAP94396.1	alginate lyase	PL7
GCF_000272245.2_A145_RS21320	AAC46383.1	chitinase	GH18
GCF_000272265.2_A146_RS05055	BAE86996.1	chitinase	GH19
GCF_000272265.2_A146_RS08815	DAA01334.1	chitinase	GH18
GCF_000272265.2_A146_RS09185	AAC44673.1	chitinase	GH18
GCF_000272265.2_A146_RS13690	ATB23536.1	alginate lyase	PL6
GCF_000272265.2_A146_RS13745	EAP94925.1	alginate lyase	PL7
GCF_000272265.2_A146_RS13770	EAP94922.1	alginate lyase	PL7
GCF_000272265.2_A146_RS13775	EAP94921.1	alginate lyase	PL7
GCF_000272265.2_A146_RS13790	EAP93067.1	alginate lyase	PL15
GCF_000272265.2_A146_RS13830	EAP93063.1	alginate lyase	PL17
GCF_000272265.2_A146_RS13835	EAP93062.1	alginate lyase	PL17
GCF_000272265.2_A146_RS15460	BAB21607.1	chitinase	GH18
GCF_000272265.2_A146_RS19660	AAC46383.1	chitinase	GH18
GCF_000272425.1_A164_RS0104650	BAB21607.1	chitinase	GH18
GCF_000272425.1_A164_RS0112535	BAE86996.1	chitinase	GH19
GCF_000272425.1_A164_RS0121745	AAC46383.1	chitinase	GH18
GCF_000272425.1_A164_RS0122510	AAC44673.1	chitinase	GH18
GCF_000272425.1_A164_RS0122760	DAA01334.1	chitinase	GH18
GCF_000272445.2_A165_RS06705	BAE86996.1	chitinase	GH19
GCF_000272445.2_A165_RS11315	AAC06139.1	cellulase	GH9
GCF_000272445.2_A165_RS11465	AAC44673.1	chitinase	GH18
GCF_000272445.2_A165_RS16575	AAC46383.1	chitinase	GH18
GCF_000272445.2_A165_RS17715	EAP93067.1	alginate lyase	PL15
GCF_000272445.2_A165_RS17775	EAP93063.1	alginate lyase	PL17
GCF_000272445.2_A165_RS17780	EAP93062.1	alginate lyase	PL17
GCF_000272445.2_A165_RS18640	AEI98922.1	cellulase	GH8
GCF_000272445.2_A165_RS21070	BAB21607.1	chitinase	GH18
GCF_000276645.1_A587_RS0106215	BAA02908.1	chitinase	GH18
GCF_000276645.1_A587_RS0106225	AAO47607.1	chitinase	GH18
GCF_000276645.1_A587_RS0112110	AAC72236.1	chitinase	GH18
GCF_000276645.1_A587_RS0117520	CAA49998.1	chitinase	GH18
GCF_000276645.1_A587_RS0121890	BAA24795.1	chitinase	GH18
GCF_000276645.1_A587_RS24000	BAE86996.1	chitinase	GH19
GCF_000280885.2_B003_RS01435	BAH79131.1	alginate lyase	PL7
GCF_000280885.2_B003_RS01475	WP_066959628.1	alginate lyase	PL7
GCF_000280885.2_B003_RS02020	ADY51208.1	alginate lyase	PL6
GCF_000280885.2_B003_RS06820	AAF22512.1	alginate lyase	PL7
GCF_000280885.2_B003_RS06910	EAP94925.1	alginate lyase	PL7
GCF_000280885.2_B003_RS11855	EAP93067.1	alginate lyase	PL15
GCF_000280885.2_B003_RS14240	AAF22512.1	alginate lyase	PL7
GCF_000280885.2_B003_RS15275	EAP93062.1	alginate lyase	PL17
GCF_000280885.2_B003_RS15280	EAP93063.1	alginate lyase	PL17
GCF_000280885.2_B003_RS15335	AAP45155.1	alginate lyase	PL7
GCF_000280885.2_B003_RS15380	ACY48055.1	alginate lyase	PL6
GCF_000280885.2_B003_RS15425	BAG70358.1	alginate lyase	PL7
GCF_000280885.2_B003_RS15450	EAP94922.1	alginate lyase	PL7
GCF_000280885.2_B003_RS15455	EAP94921.1	alginate lyase	PL7
GCF_000280885.2_B003_RS15475	AEO50363.1	alginate lyase	PL7
GCF_000280885.2_B003_RS16015	ACY48055.1	alginate lyase	PL6
GCF_000280905.1_A949_RS0111805	ABD39718.1	chitinase	GH18
GCF_000280905.1_A949_RS0116275	ABF29701.1	chitinase	GH18
GCF_000280905.1_A949_RS0118550	CAD55444.1	chitinase	GH19
GCF_000280905.1_A949_RS0119230	BAA02918.1	chitinase	GH18
GCF_000280905.1_A949_RS0129490	AAN41259.1	chitinase	GH18
GCF_000280905.1_A949_RS0130055	AAO47607.1	chitinase	GH18
GCF_000280905.1_A949_RS33640	CAA16243.1	cellulase	GH6
GCF_000283015.1_P735_RS0103780	WP_068827319.1	alginate lyase	PL7
GCF_000283015.1_P735_RS0105365	WP_033186995.1	ulvan lyase	PL25
GCF_000283015.1_P735_RS0105880	BAS53727.1	alginate lyase	PL6
GCF_000283015.1_P735_RS0108920	WP_038530530.1	ulvan lyase	PL28
GCF_000283015.1_P735_RS0112600	BAF69299.1	alginate lyase	PL7
GCF_000283015.1_P735_RS0112970	CAZ98266.1	alginate lyase	PL7
GCF_000283015.1_P735_RS0113135	WP_033186955.1	ulvan lyase	PL24
GCF_000283015.1_P735_RS0113170	AEN28574.1	ulvan lyase	PL28
GCF_000283015.1_P735_RS0114780	ACY48055.1	alginate lyase	PL6
GCF_000283015.1_P735_RS0115000	AXF38165.1	alginate lyase	PL17
GCF_000283015.1_P735_RS0115005	BAS53728.1	alginate lyase	PL6
GCF_000283015.1_P735_RS15380	WP_033186955.1	ulvan lyase	PL24
GCF_000286835.2_A1OO_RS05090	BAF76068.1	chitinase	GH18
GCF_000286835.2_A1OO_RS05705	BAE86996.1	chitinase	GH19
GCF_000286835.2_A1OO_RS10820	AAC44673.1	chitinase	GH18
GCF_000286835.2_A1OO_RS12940	AAC46383.1	chitinase	GH18
GCF_000286835.2_A1OO_RS14230	AAC72236.1	chitinase	GH18
GCF_000286835.2_A1OO_RS15530	AAC79667.1	chitinase	GH18
GCF_000286835.2_A1OO_RS16760	DAA01334.1	chitinase	GH18
GCF_000286895.2_A1OU_RS04635	DAA01334.1	chitinase	GH18
GCF_000286895.2_A1OU_RS06155	BAE86996.1	chitinase	GH19
GCF_000286895.2_A1OU_RS06160	BAE86996.1	chitinase	GH19
GCF_000286895.2_A1OU_RS12035	AAC46383.1	chitinase	GH18
GCF_000286895.2_A1OU_RS12040	AAC46383.1	chitinase	GH18
GCF_000286895.2_A1OU_RS15175	DAA01334.1	chitinase	GH18
GCF_000286895.2_A1OU_RS16375	AAC79667.1	chitinase	GH18
GCF_000286895.2_A1OU_RS17690	ACN29537.1	cellulase	GH8
GCF_000286895.2_A1OU_RS17785	AAC72236.1	chitinase	GH18
GCF_000286895.2_A1OU_RS20565	BAB21607.1	chitinase	GH18
GCF_000286895.2_A1OU_RS23505	AHB61202.1	hyaluronate lyase	PL8
GCF_000286935.2_A1Q5_RS01440	ACR33067.1	chitinase	GH18
GCF_000286935.2_A1Q5_RS02310	AAC76556.1	cellulase	GH8
GCF_000286935.2_A1Q5_RS02490	EAP94925.1	alginate lyase	PL7
GCF_000286935.2_A1Q5_RS02500	EAP93063.1	alginate lyase	PL17
GCF_000286935.2_A1Q5_RS07985	BAB21607.1	chitinase	GH18
GCF_000286935.2_A1Q5_RS12200	BAE86996.1	chitinase	GH19
GCF_000286935.2_A1Q5_RS13470	EAP93062.1	alginate lyase	PL17
GCF_000286935.2_A1Q5_RS15875	AAC44673.1	chitinase	GH18
GCF_000286935.2_A1Q5_RS18370	AAC72236.1	chitinase	GH18
GCF_000286935.2_A1Q5_RS18400	AAC46383.1	chitinase	GH18
GCF_000286955.2_A1QC_RS01005	EAP93067.1	alginate lyase	PL15
GCF_000286955.2_A1QC_RS01960	AYA62520.1	alginate lyase	PL7
GCF_000286955.2_A1QC_RS04560	DAA01334.1	chitinase	GH18
GCF_000286955.2_A1QC_RS05030	EAP93063.1	alginate lyase	PL17
GCF_000286955.2_A1QC_RS05035	EAP93062.1	alginate lyase	PL17
GCF_000286955.2_A1QC_RS05055	AIY68670.1	alginate lyase	PL7
GCF_000286955.2_A1QC_RS05100	AAC76556.1	cellulase	GH8
GCF_000286955.2_A1QC_RS08205	WP_066959628.1	alginate lyase	PL7
GCF_000286955.2_A1QC_RS08945	AAC44673.1	chitinase	GH18
GCF_000286955.2_A1QC_RS10805	AAC72236.1	chitinase	GH18
GCF_000286955.2_A1QC_RS11925	BAB21607.1	chitinase	GH18
GCF_000286955.2_A1QC_RS12210	EAP94925.1	alginate lyase	PL7
GCF_000286955.2_A1QC_RS13365	WP_066959628.1	alginate lyase	PL7
GCF_000286955.2_A1QC_RS13620	ACY48055.1	alginate lyase	PL6
GCF_000286955.2_A1QC_RS13805	BAE86996.1	chitinase	GH19
GCF_000287055.2_A1QO_RS02945	EAP93067.1	alginate lyase	PL15
GCF_000287055.2_A1QO_RS02970	EAP93062.1	alginate lyase	PL17
GCF_000287055.2_A1QO_RS02975	EAP93063.1	alginate lyase	PL17
GCF_000287055.2_A1QO_RS14960	BAB21607.1	chitinase	GH18
GCF_000287055.2_A1QO_RS15060	DAA01334.1	chitinase	GH18
GCF_000287055.2_A1QO_RS17480	AAC46383.1	chitinase	GH18
GCF_000287135.2_A1QY_RS01125	AAC44673.1	chitinase	GH18
GCF_000287135.2_A1QY_RS03475	BAF76068.1	chitinase	GH18
GCF_000287135.2_A1QY_RS08490	BAE86996.1	chitinase	GH19
GCF_000287135.2_A1QY_RS09495	AAC06387.1	cellulase	GH9
GCF_000287155.2_A1QS_RS01040	DAA01334.1	chitinase	GH18
GCF_000287155.2_A1QS_RS04325	BAE86996.1	chitinase	GH19
GCF_000287155.2_A1QS_RS06135	AAC06139.1	cellulase	GH9
GCF_000287155.2_A1QS_RS07820	BAF76068.1	chitinase	GH18
GCF_000287155.2_A1QS_RS08740	AAC44673.1	chitinase	GH18
GCF_000287155.2_A1QS_RS15065	AAC72236.1	chitinase	GH18
GCF_000287175.2_A1Q3_RS00365	BAB21607.1	chitinase	GH18
GCF_000287175.2_A1Q3_RS01305	BAE86996.1	chitinase	GH19
GCF_000287175.2_A1Q3_RS01815	AAC44673.1	chitinase	GH18
GCF_000287175.2_A1Q3_RS05340	EAP94925.1	alginate lyase	PL7
GCF_000287175.2_A1Q3_RS05350	EAP93063.1	alginate lyase	PL17
GCF_000287175.2_A1Q3_RS05355	EAP93062.1	alginate lyase	PL17
GCF_000287175.2_A1Q3_RS13025	AAC76556.1	cellulase	GH8
GCF_000287175.2_A1Q3_RS15540	BAE86996.1	chitinase	GH19
GCF_000287175.2_A1Q3_RS16660	AIL54323.1	hyaluronate lyase	PL8
GCF_000291685.1_A959_RS0102190	CAM88673.1	chitinase	GH18
GCF_000291685.1_A959_RS0110695	AAA24818.1	cellulase	GH8
GCF_000294755.1_A358_RS21190	AHB61202.1	hyaluronate lyase	PL8
GCF_000297635.1_B311_RS0106780	BAG55920.1	chitinase	GH19
GCF_000297635.1_B311_RS0107255	AAZ54939.1	cellulase	GH5
GCF_000297635.1_B311_RS0109730	BAB83928.1	cellulase	GH6
GCF_000297635.1_B311_RS0109735	AAB00822.1	cellulase	GH48
GCF_000297635.1_B311_RS0109745	AAA62211.1	cellulase	GH6
GCF_000297635.1_B311_RS0113145	1RWA	hyaluronate lyase	PL8
GCF_000297635.1_B311_RS0114485	CAA78145.1	cellulase	GH6
GCF_000297635.1_B311_RS0123005	BAC66179.1	chitinase	GH18
GCF_000297635.1_B311_RS0123975	AAC06387.1	cellulase	GH9
GCF_000297635.1_B311_RS0125295	BAA02918.1	chitinase	GH18
GCF_000297635.1_B311_RS0125725	AAC45429.1	cellulase	GH12
GCF_000297635.1_B311_RS29255	BAC66179.1	chitinase	GH18
GCF_000297635.1_B311_RS29605	AAA26713.1	cellulase	GH6
GCF_000299535.2_B934_RS0102970	ACR33067.1	chitinase	GH18
GCF_000299535.2_B934_RS0104020	BAE86996.1	chitinase	GH19
GCF_000299535.2_B934_RS0104525	AAC44673.1	chitinase	GH18
GCF_000299535.2_B934_RS0107100	AAC72236.1	chitinase	GH18
GCF_000299535.2_B934_RS0112220	BAF76068.1	chitinase	GH18
GCF_000299915.1_B3C1_RS02350	ACN29537.1	cellulase	GH8
GCF_000299915.1_B3C1_RS05555	BAE87051.1	chitinase	GH18
GCF_000299915.1_B3C1_RS06445	ACR33067.1	chitinase	GH18
GCF_000300515.1_NA8A_RS04970	AAC06387.1	cellulase	GH9
GCF_000300875.1_I215_RS10925	CAA28255.1	cellulase	GH9
GCF_000300995.1_A11A3_RS05085	BAI66416.1	alginate lyase	PL7
GCF_000304635.1_RBSH_RS20045	AAD36816.1	cellulase	GH5
GCF_000304635.1_RBSH_RS28010	ADD92366.1	carrageenase	GH16
GCF_000310105.2_D172_RS02815	AAD16034.1	alginate lyase	PL18
GCF_000310105.2_D172_RS05355	AAC76556.1	cellulase	GH8
GCF_000310105.2_D172_RS07780	BAJ61957.1	carrageenase	GH16
GCF_000310105.2_D172_RS08050	ADA72015.1	agarase	GH16
GCF_000310105.2_D172_RS09255	ABD81904.1	agarase	GH50
GCF_000310105.2_D172_RS09335	AGT98631.1	agarase	GH50
GCF_000310105.2_D172_RS09435	BAG48880.1	agarase	GH86
GCF_000310105.2_D172_RS09480	AGT98631.1	agarase	GH50
GCF_000310105.2_D172_RS11670	AHW45238.1	alginate lyase	PL17
GCF_000310105.2_D172_RS11675	AFS36376.1	alginate lyase	PL6
GCF_000310105.2_D172_RS14665	EAP94925.1	alginate lyase	PL7
GCF_000310105.2_D172_RS18990	BAI50574.1	alginate lyase	PL18
GCF_000310105.2_D172_RS19590	CAA76775.1	cellulase	GH5
GCF_000315135.1_C748_RS0100445	BAB21607.1	chitinase	GH18
GCF_000315135.1_C748_RS0104665	AAC44673.1	chitinase	GH18
GCF_000315135.1_C748_RS0106380	AAC72236.1	chitinase	GH18
GCF_000315135.1_C748_RS0116465	BAE86996.1	chitinase	GH19
GCF_000316665.1_RIV7116_RS03495	AEB00655.1	cellulase	GH5
GCF_000316665.1_RIV7116_RS03530	AAA23090.1	cellulase	GH8
GCF_000316665.1_RIV7116_RS20265	AEB00655.1	cellulase	GH5
GCF_000316665.1_RIV7116_RS26300	AAA23090.1	cellulase	GH8
GCF_000316665.1_RIV7116_RS34210	AAB42155.1	cellulase	GH9
GCF_000325705.1_ECHVI_RS05665	CAA73113.1	cellulase	GH5
GCF_000325705.1_ECHVI_RS08015	AND74761.1	cellulase	GH5
GCF_000325705.1_ECHVI_RS18230	ACY24809.1	cellulase	GH9
GCF_000325705.1_ECHVI_RS22850	AEM45646.1	cellulase	GH5
GCF_000330725.2_C943_RS16790	BAA13974.1	chitinase	GH18
GCF_000330745.1_RBSWK_RS08210	AAD36816.1	cellulase	GH5
GCF_000330745.1_RBSWK_RS12395	BAT46645.1	agarase	GH86
GCF_000330745.1_RBSWK_RS15075	ACN56743.1	alginate lyase	PL7
GCF_000330745.1_RBSWK_RS22230	ADD92366.1	carrageenase	GH16
GCF_000331535.1_C900_RS27990	DAA01336.1	chitinase	GH18
GCF_000331535.1_C900_RS27995	AAC72236.1	chitinase	GH18
GCF_000332275.1_SYN7336_RS05730	AAB42155.1	cellulase	GH9
GCF_000338295.1_RE6C_RS08930	ADD92366.1	carrageenase	GH16
GCF_000338295.1_RE6C_RS12140	BAT46645.1	agarase	GH86
GCF_000338295.1_RE6C_RS12505	ACN56743.1	alginate lyase	PL7
GCF_000338295.1_RE6C_RS24435	AAD36816.1	cellulase	GH5
GCF_000346315.1_RESH_RS04890	ADD92366.1	carrageenase	GH16
GCF_000346315.1_RESH_RS16490	ABS59291.1	alginate lyase	PL7
GCF_000346315.1_RESH_RS29105	BAT46645.1	agarase	GH86
GCF_000346425.1_RRSWK_RS00390	ADM25828.1	agarase	GH50
GCF_000346425.1_RRSWK_RS02500	CAL37005.1	carrageenase	GH150
GCF_000346425.1_RRSWK_RS02505	APX55175.1	carrageenase	GH82
GCF_000346425.1_RRSWK_RS15615	CAA50624.1	carrageenase	GH16
GCF_000346425.1_RRSWK_RS17005	BAF69299.1	alginate lyase	PL7
GCF_000346425.1_RRSWK_RS17050	ACY48055.1	alginate lyase	PL6
GCF_000346425.1_RRSWK_RS17060	ATB23536.1	alginate lyase	PL6
GCF_000346425.1_RRSWK_RS20070	AND74761.1	cellulase	GH5
GCF_000346425.1_RRSWK_RS31350	AFV39914.1	carrageenase	GH16
GCF_000347495.1_VPPCV08_RS0103945	AAC72236.1	chitinase	GH18
GCF_000347495.1_VPPCV08_RS0106775	BAB21607.1	chitinase	GH18
GCF_000347495.1_VPPCV08_RS0110205	AAC06139.1	cellulase	GH9
GCF_000347495.1_VPPCV08_RS0110225	AAC06139.1	cellulase	GH9
GCF_000347495.1_VPPCV08_RS0110240	AAD36816.1	cellulase	GH5
GCF_000347495.1_VPPCV08_RS0110470	DAA01334.1	chitinase	GH18
GCF_000347495.1_VPPCV08_RS0114400	AAC44673.1	chitinase	GH18
GCF_000347495.1_VPPCV08_RS0122675	AEI98922.1	cellulase	GH8
GCF_000347495.1_VPPCV08_RS0123820	BAE86996.1	chitinase	GH19
GCF_000353245.1_C883_RS11015	ABD64772.1	cellulase	GH48
GCF_000353245.1_C883_RS11020	ABM68635.1	cellulase	GH9
GCF_000355805.1_D017_RS01025	BAQ25533.1	alginate lyase	PL17
GCF_000355805.1_D017_RS01035	BAS53728.1	alginate lyase	PL6
GCF_000364845.1_J057_RS02150	ABB92850.1	cellulase	GH5
GCF_000364845.1_J057_RS11665	DAA01336.1	chitinase	GH18
GCF_000365025.1_H142_RS0103410	APX55175.1	carrageenase	GH82
GCF_000365025.1_H142_RS0103415	AGN70890.1	carrageenase	GH82
GCF_000365025.1_H142_RS14140	APX55175.1	carrageenase	GH82
GCF_000365025.1_H142_RS14160	BAF35571.1	carrageenase	GH150
GCF_000365025.1_H142_RS16425	AAD36816.1	cellulase	GH5
GCF_000373245.1_B050_RS0100235	BAQ25533.1	alginate lyase	PL17
GCF_000373245.1_B050_RS0103090	CAA73113.1	cellulase	GH5
GCF_000373245.1_B050_RS0108195	WP_033186955.1	ulvan lyase	PL24
GCF_000373245.1_B050_RS0108395	AIA22721.1	agarase	GH86
GCF_000373245.1_B050_RS0109400	AHC69713.1	alginate lyase	PL6
GCF_000373245.1_B050_RS0109405	ABD82539.1	alginate lyase	PL17
GCF_000373245.1_B050_RS0110555	APX55175.1	carrageenase	GH82
GCF_000373245.1_B050_RS0117105	ACM50513.1	agarase	GH16
GCF_000373245.1_B050_RS0118030	AND74761.1	cellulase	GH5
GCF_000373945.1_B144_RS0103730	AAC46383.1	chitinase	GH18
GCF_000373945.1_B144_RS0107345	ACY48055.1	alginate lyase	PL6
GCF_000373945.1_B144_RS0107395	AIL54323.1	hyaluronate lyase	PL8
GCF_000373945.1_B144_RS0114815	AAO47607.1	chitinase	GH18
GCF_000374485.1_C505_RS0116770	BAE86996.1	chitinase	GH19
GCF_000374485.1_C505_RS22200	AAA93130.1	chitinase	GH18
GCF_000374485.1_C505_RS22755	AAO47607.1	chitinase	GH18
GCF_000374845.1_C558_RS0101670	BAA13974.1	chitinase	GH18
GCF_000374845.1_C558_RS0108750	AJA30433.1	chitosanase	GH46
GCF_000374845.1_C558_RS0126875	AFP58892.1	chitosanase	GH8
GCF_000374845.1_C558_RS32625	AHB61202.1	hyaluronate lyase	PL8
GCF_000374845.1_C558_RS33135	BAB64835.1	chitosanase	GH8
GCF_000375425.1_B151_RS0113420	AXR85444.1	cellulase	GH9
GCF_000376805.1_F550_RS17660	AID57617.1	cellulase	GH5
GCF_000377745.1_D568_RS0103590	ABD80834.1	cellulase	GH5
GCF_000377745.1_D568_RS0105755	DAA01336.1	chitinase	GH18
GCF_000377745.1_D568_RS0105935	AHA42547.2	cellulase	GH5
GCF_000377745.1_D568_RS0106040	AGT98631.1	agarase	GH50
GCF_000377745.1_D568_RS0106305	AFR90184.1	agarase	GH16
GCF_000377745.1_D568_RS0106315	ABD81904.1	agarase	GH50
GCF_000377745.1_D568_RS0106365	AGU13985.1	agarase	GH16
GCF_000377745.1_D568_RS0106380	ABD81904.1	agarase	GH50
GCF_000377745.1_D568_RS0106470	ADM25828.1	agarase	GH50
GCF_000377745.1_D568_RS0106575	BAD86832.1	agarase	GH86
GCF_000377745.1_D568_RS0106585	ABD81904.1	agarase	GH50
GCF_000377745.1_D568_RS0106625	BAG48880.1	agarase	GH86
GCF_000377745.1_D568_RS0108395	ACY24809.1	cellulase	GH9
GCF_000377745.1_D568_RS0108475	AAA23225.1	cellulase	GH5
GCF_000377745.1_D568_RS0109385	ABD79298.1	alginate lyase	PL6
GCF_000377745.1_D568_RS0110530	CAA73113.1	cellulase	GH5
GCF_000377745.1_D568_RS0114055	AAC72236.1	chitinase	GH18
GCF_000377745.1_D568_RS0115250	WP_066959628.1	alginate lyase	PL7
GCF_000377745.1_D568_RS0115265	EAP94925.1	alginate lyase	PL7
GCF_000377745.1_D568_RS0115295	ABD82539.1	alginate lyase	PL17
GCF_000377745.1_D568_RS0115300	WP_007984897.1	alginate lyase	PL6
GCF_000377745.1_D568_RS0116075	BAG55920.1	chitinase	GH19
GCF_000377745.1_D568_RS0117590	AAB42155.1	cellulase	GH9
GCF_000377745.1_D568_RS20055	AAU11838.1	chitinase	GH18
GCF_000377745.1_D568_RS20465	WP_053404615.1	alginate lyase	PL7
GCF_000377745.1_D568_RS20475	CAA73113.1	cellulase	GH5
GCF_000377745.1_D568_RS21030	ADD92366.1	carrageenase	GH16
GCF_000377745.1_D568_RS21240	AAD16034.1	alginate lyase	PL18
GCF_000378345.1_F551_RS0100265	EAP94925.1	alginate lyase	PL7
GCF_000378345.1_F551_RS0100270	EAP94925.1	alginate lyase	PL7
GCF_000378345.1_F551_RS0100295	ABD82539.1	alginate lyase	PL17
GCF_000378345.1_F551_RS0100625	AGT98631.1	agarase	GH50
GCF_000378345.1_F551_RS0100685	ABD81904.1	agarase	GH50
GCF_000378345.1_F551_RS0103495	AID57617.1	cellulase	GH5
GCF_000378345.1_F551_RS0104470	AEO50363.1	alginate lyase	PL7
GCF_000378345.1_F551_RS15975	WP_007984897.1	alginate lyase	PL6
GCF_000378345.1_F551_RS16425	ABD81904.1	agarase	GH50
GCF_000378825.1_SALPAC2_RS0104450	AAZ54939.1	cellulase	GH5
GCF_000378825.1_SALPAC2_RS0105430	ACN56743.1	alginate lyase	PL7
GCF_000378825.1_SALPAC2_RS0106520	AAA23089.1	cellulase	GH5
GCF_000378825.1_SALPAC2_RS0107955	AAD39947.1	cellulase	GH48
GCF_000378825.1_SALPAC2_RS0109420	AAG27061.2	chitinase	GH18
GCF_000378825.1_SALPAC2_RS0111225	AAA62211.1	cellulase	GH6
GCF_000378825.1_SALPAC2_RS0114775	AAC06387.1	cellulase	GH9
GCF_000378825.1_SALPAC2_RS0115770	AAZ54939.1	cellulase	GH5
GCF_000378845.1_SALPAC3_RS0100630	AAA23089.1	cellulase	GH5
GCF_000378845.1_SALPAC3_RS0102860	AAZ54939.1	cellulase	GH5
GCF_000378845.1_SALPAC3_RS0115055	AAZ54939.1	cellulase	GH5
GCF_000378845.1_SALPAC3_RS0119605	AAA62211.1	cellulase	GH6
GCF_000378845.1_SALPAC3_RS0121430	AAG27061.2	chitinase	GH18
GCF_000378845.1_SALPAC3_RS0122900	BAA02918.1	chitinase	GH18
GCF_000378845.1_SALPAC3_RS0122935	AAD39947.1	cellulase	GH48
GCF_000379065.1_SALPAC6_RS0100335	AAD39947.1	cellulase	GH48
GCF_000379065.1_SALPAC6_RS0101715	AAG27061.2	chitinase	GH18
GCF_000379065.1_SALPAC6_RS0104040	AAA62211.1	cellulase	GH6
GCF_000379065.1_SALPAC6_RS0119820	AAZ54939.1	cellulase	GH5
GCF_000379065.1_SALPAC6_RS0124240	AAZ54939.1	cellulase	GH5
GCF_000379445.1_A37Q_RS0114200	BAA06605.1	chitinase	GH18
GCF_000379765.1_A3EM_RS0111475	BAG48880.1	agarase	GH86
GCF_000379765.1_A3EM_RS0113990	ABG42142.1	alginate lyase	PL6
GCF_000379765.1_A3EM_RS0113995	AXF38165.1	alginate lyase	PL17
GCF_000379765.1_A3EM_RS0114015	WP_068827319.1	alginate lyase	PL7
GCF_000379765.1_A3EM_RS0133515	BAA13974.1	chitinase	GH18
GCF_000379765.1_A3EM_RS0136795	WP_007984897.1	alginate lyase	PL6
GCF_000379765.1_A3EM_RS42975	AAA23233.1	cellulase	GH5
GCF_000379765.1_A3EM_RS43230	BAG48880.1	agarase	GH86
GCF_000379805.1_A3EU_RS0101485	BAQ25533.1	alginate lyase	PL17
GCF_000379805.1_A3EU_RS0103200	BAS53728.1	alginate lyase	PL6
GCF_000379805.1_A3EU_RS0113925	ACY48055.1	alginate lyase	PL6
GCF_000379805.1_A3EU_RS0123265	CAZ98266.1	alginate lyase	PL7
GCF_000379805.1_A3EU_RS0126395	CAZ98266.1	alginate lyase	PL7
GCF_000379805.1_A3EU_RS29010	ABD81807.1	alginate lyase	PL7
GCF_000381745.1_G327_RS0107785	ABG33870.1	chitinase	GH18
GCF_000381745.1_G327_RS0108915	BAF76068.1	chitinase	GH18
GCF_000381745.1_G327_RS0114645	BAE86996.1	chitinase	GH19
GCF_000381745.1_G327_RS0121535	BAA24795.1	chitinase	GH18
GCF_000381745.1_G327_RS23865	AAO47607.1	chitinase	GH18
GCF_000381745.1_G327_RS24260	BAF76068.1	chitinase	GH18
GCF_000381745.1_G327_RS25985	BAE86996.1	chitinase	GH19
GCF_000382005.1_G366_RS0110885	AAC72236.1	chitinase	GH18
GCF_000382005.1_G366_RS0111295	BAA24795.1	chitinase	GH18
GCF_000382005.1_G366_RS0120330	AAC79667.1	chitinase	GH18
GCF_000382005.1_G366_RS0121870	AAO47607.1	chitinase	GH18
GCF_000382005.1_G366_RS0121880	BAA02908.1	chitinase	GH18
GCF_000382005.1_G366_RS24030	BAE86996.1	chitinase	GH19
GCF_000382125.1_G504_RS0117080	ACY24809.1	cellulase	GH9
GCF_000383575.1_SALPAC4_RS0100460	AAD39947.1	cellulase	GH48
GCF_000383575.1_SALPAC4_RS0100495	BAA02918.1	chitinase	GH18
GCF_000383575.1_SALPAC4_RS0101915	AAG27061.2	chitinase	GH18
GCF_000383575.1_SALPAC4_RS0103785	AAA62211.1	cellulase	GH6
GCF_000383575.1_SALPAC4_RS0107750	AAC06387.1	cellulase	GH9
GCF_000383575.1_SALPAC4_RS0108990	AAZ54939.1	cellulase	GH5
GCF_000383575.1_SALPAC4_RS0121400	AAZ54939.1	cellulase	GH5
GCF_000383575.1_SALPAC4_RS0123855	AAA23089.1	cellulase	GH5
GCF_000383995.1_SALPAC_RS0111590	AAZ54939.1	cellulase	GH5
GCF_000383995.1_SALPAC_RS0116130	AAD39947.1	cellulase	GH48
GCF_000383995.1_SALPAC_RS0116155	BAC45251.1	chitinase	GH18
GCF_000383995.1_SALPAC_RS0117650	AAG27061.2	chitinase	GH18
GCF_000383995.1_SALPAC_RS0119610	AAA62211.1	cellulase	GH6
GCF_000383995.1_SALPAC_RS0124595	AAZ54939.1	cellulase	GH5
GCF_000384095.1_SALPAC5_RS0100445	AAD39947.1	cellulase	GH48
GCF_000384095.1_SALPAC5_RS0100480	BAA02918.1	chitinase	GH18
GCF_000384095.1_SALPAC5_RS0101905	AAG27061.2	chitinase	GH18
GCF_000384095.1_SALPAC5_RS0103775	AAA62211.1	cellulase	GH6
GCF_000384095.1_SALPAC5_RS0107755	AAC06387.1	cellulase	GH9
GCF_000384095.1_SALPAC5_RS0109000	AAZ54939.1	cellulase	GH5
GCF_000384095.1_SALPAC5_RS0121470	AAZ54939.1	cellulase	GH5
GCF_000384095.1_SALPAC5_RS0123940	AAA23089.1	cellulase	GH5
GCF_000384275.1_A39M_RS0105350	AAZ54939.1	cellulase	GH5
GCF_000384275.1_A39M_RS0106920	BAA09626.1	chitinase	GH18
GCF_000384275.1_A39M_RS0109465	AAD39947.1	cellulase	GH48
GCF_000384275.1_A39M_RS0109500	BAA02918.1	chitinase	GH18
GCF_000384275.1_A39M_RS0111010	AAG27061.2	chitinase	GH18
GCF_000384275.1_A39M_RS0113045	AAA62211.1	cellulase	GH6
GCF_000384275.1_A39M_RS0117835	AAB71950.1	cellulase	GH12
GCF_000420285.1_G409_RS0101235	ABD81904.1	agarase	GH50
GCF_000420285.1_G409_RS0101300	AHM94172.1	agarase	GH50
GCF_000420285.1_G409_RS0101345	BAG48880.1	agarase	GH86
GCF_000420285.1_G409_RS0101365	AFR90184.1	agarase	GH16
GCF_000420285.1_G409_RS0101390	BAD86832.1	agarase	GH86
GCF_000420285.1_G409_RS0102935	AAC72236.1	chitinase	GH18
GCF_000420285.1_G409_RS0102945	DAA01336.1	chitinase	GH18
GCF_000420285.1_G409_RS0103385	BAF76068.1	chitinase	GH18
GCF_000420285.1_G409_RS0106710	DAA01334.1	chitinase	GH18
GCF_000420285.1_G409_RS0106715	AAO47607.1	chitinase	GH18
GCF_000420285.1_G409_RS0108705	EAP94921.1	alginate lyase	PL7
GCF_000420285.1_G409_RS0108715	AFS36385.1	alginate lyase	PL6
GCF_000420285.1_G409_RS0108720	WP_066959628.1	alginate lyase	PL7
GCF_000420285.1_G409_RS0108750	ABD82539.1	alginate lyase	PL17
GCF_000420285.1_G409_RS0108755	WP_007984897.1	alginate lyase	PL6
GCF_000420285.1_G409_RS0111140	WP_053404615.1	alginate lyase	PL7
GCF_000420285.1_G409_RS0115345	ACY24809.1	cellulase	GH9
GCF_000420285.1_G409_RS0116945	AAB42155.1	cellulase	GH9
GCF_000420285.1_G409_RS0116950	AAP56348.1	cellulase	GH5
GCF_000420285.1_G409_RS20175	WP_066959628.1	alginate lyase	PL7
GCF_000420325.1_G411_RS0102200	AEI98922.1	cellulase	GH8
GCF_000420665.1_G523_RS17390	AID57617.1	cellulase	GH5
GCF_000421645.1_H536_RS0113465	CAD90973.1	cellulase	GH8
GCF_000422345.1_H573_RS0107435	BAM44856.1	cellulase	GH8
GCF_000422645.1_G505_RS21075	AHL27900.1	cellulase	GH9
GCF_000422665.1_G506_RS0105280	EAP93062.1	alginate lyase	PL17
GCF_000422665.1_G506_RS0105295	EAP93063.1	alginate lyase	PL17
GCF_000422665.1_G506_RS0105330	ACY48055.1	alginate lyase	PL6
GCF_000422665.1_G506_RS0113035	EAP94396.1	alginate lyase	PL7
GCF_000422665.1_G506_RS0114000	ACY48055.1	alginate lyase	PL6
GCF_000422665.1_G506_RS18400	AHL27900.1	cellulase	GH9
GCF_000423005.1_G525_RS0104440	ACY24829.1	cellulase	GH5
GCF_000423005.1_G525_RS0109315	BAA13974.1	chitinase	GH18
GCF_000423045.1_G529_RS0100900	BAS53728.1	alginate lyase	PL6
GCF_000423045.1_G529_RS0100910	AXF38165.1	alginate lyase	PL17
GCF_000423045.1_G529_RS0100935	WP_068827319.1	alginate lyase	PL7
GCF_000423045.1_G529_RS0100940	WP_068827319.1	alginate lyase	PL7
GCF_000423045.1_G529_RS0107285	ADV50035.1	cellulase	GH5
GCF_000423705.1_G572_RS0105585	AAG44364.1	cellulase	GH5
GCF_000423805.1_G578_RS24370	AGJ83953.1	alginate lyase	PL5
GCF_000425345.1_H595_RS0107205	DAA01334.1	chitinase	GH18
GCF_000425345.1_H595_RS0107210	AAO47607.1	chitinase	GH18
GCF_000425345.1_H595_RS0116055	WP_066959628.1	alginate lyase	PL7
GCF_000425405.1_H598_RS24915	AHL27900.1	cellulase	GH9
GCF_000425485.1_H602_RS0114970	AXF38164.1	alginate lyase	PL6
GCF_000425485.1_H602_RS0114975	BAQ25533.1	alginate lyase	PL17
GCF_000425485.1_H602_RS0115000	WP_068827319.1	alginate lyase	PL7
GCF_000425485.1_H602_RS0115030	WP_068827319.1	alginate lyase	PL7
GCF_000425505.1_H603_RS0103390	BAQ25533.1	alginate lyase	PL17
GCF_000425505.1_H603_RS0106750	BAS53728.1	alginate lyase	PL6
GCF_000425505.1_H603_RS0110655	CAZ95239.1	alginate lyase	PL7
GCF_000425505.1_H603_RS16400	BAP05660.1	alginate lyase	PL7
GCF_000426705.1_K345_RS20410	BAE86850.1	chitosanase	GH8
GCF_000426765.1_K358_RS0101960	EAP94925.1	alginate lyase	PL7
GCF_000426765.1_K358_RS0101985	AIY68670.1	alginate lyase	PL7
GCF_000426765.1_K358_RS0103745	AAC44673.1	chitinase	GH18
GCF_000426765.1_K358_RS0108965	BAE86996.1	chitinase	GH19
GCF_000426765.1_K358_RS0109485	AYA62520.1	alginate lyase	PL7
GCF_000426765.1_K358_RS0109515	BAJ62034.1	alginate lyase	PL7
GCF_000426765.1_K358_RS0109545	EAP93063.1	alginate lyase	PL17
GCF_000426765.1_K358_RS0109550	EAP93062.1	alginate lyase	PL17
GCF_000426765.1_K358_RS0113650	BAB21607.1	chitinase	GH18
GCF_000426765.1_K358_RS17895	ASA33935.1	alginate lyase	PL7
GCF_000429305.1_G451_RS0116970	AAG49556.1	cellulase	GH8
GCF_000429305.1_G451_RS29240	AAB42155.1	cellulase	GH9
GCF_000429305.1_G451_RS29245	AAB42155.1	cellulase	GH9
GCF_000429405.1_G457_RS0102445	AAU11838.1	chitinase	GH18
GCF_000429405.1_G457_RS0109375	BAA13974.1	chitinase	GH18
GCF_000429425.1_G458_RS0104545	ABG42161.1	alginate lyase	PL6
GCF_000429425.1_G458_RS0104550	ABD82539.1	alginate lyase	PL17
GCF_000429425.1_G458_RS0109500	BAA13974.1	chitinase	GH18
GCF_000429425.1_G458_RS19995	BAA13974.1	chitinase	GH18
GCF_000429465.1_G460_RS0101370	BAA13974.1	chitinase	GH18
GCF_000429465.1_G460_RS0102080	ACY24809.1	cellulase	GH9
GCF_000429465.1_G460_RS0113950	BAA13974.1	chitinase	GH18
GCF_000429465.1_G460_RS0116645	CAA73113.1	cellulase	GH5
GCF_000429465.1_G460_RS21265	AND74761.1	cellulase	GH5
GCF_000429485.1_G461_RS0100955	AAC06387.1	cellulase	GH9
GCF_000429485.1_G461_RS0101525	BAF62129.1	agarase	GH16
GCF_000429485.1_G461_RS0103615	ANN44251.1	agarase	GH16
GCF_000429485.1_G461_RS0103640	BAG48880.1	agarase	GH86
GCF_000429485.1_G461_RS0105170	BAD99519.1	agarase	GH50
GCF_000429485.1_G461_RS0105175	BAD99519.1	agarase	GH50
GCF_000429485.1_G461_RS0105185	ABM90422.1	agarase	GH50
GCF_000429485.1_G461_RS0107870	ABM90422.1	agarase	GH50
GCF_000429485.1_G461_RS0110410	ADD92366.1	carrageenase	GH16
GCF_000429485.1_G461_RS0110590	ACM50513.1	agarase	GH16
GCF_000429485.1_G461_RS0118965	BAG48880.1	agarase	GH86
GCF_000429485.1_G461_RS0118985	AEH04391.1	cellulase	GH9
GCF_000429485.1_G461_RS0118990	AAP56348.1	cellulase	GH5
GCF_000429485.1_G461_RS0119435	ADM25828.1	agarase	GH50
GCF_000429485.1_G461_RS0119460	AHM94172.1	agarase	GH50
GCF_000429485.1_G461_RS0120100	AAD36816.1	cellulase	GH5
GCF_000429485.1_G461_RS24110	BAD86832.1	agarase	GH86
GCF_000429485.1_G461_RS25000	AAD36816.1	cellulase	GH5
GCF_000429485.1_G461_RS25165	ADD92366.1	carrageenase	GH16
GCF_000429485.1_G461_RS25745	ADD92366.1	carrageenase	GH16
GCF_000429485.1_G461_RS25975	ACY24855.1	cellulase	GH6
GCF_000429505.1_G462_RS0101095	AAC06387.1	cellulase	GH9
GCF_000429505.1_G462_RS0106685	ABM90422.1	agarase	GH50
GCF_000429505.1_G462_RS0107885	AEH04391.1	cellulase	GH9
GCF_000429505.1_G462_RS0107890	AAP56348.1	cellulase	GH5
GCF_000429505.1_G462_RS0114805	AHM94172.1	agarase	GH50
GCF_000429505.1_G462_RS0114830	ADM25828.1	agarase	GH50
GCF_000429505.1_G462_RS0116950	AAD36816.1	cellulase	GH5
GCF_000429505.1_G462_RS0116955	AAD36816.1	cellulase	GH5
GCF_000429505.1_G462_RS0117250	ABM90422.1	agarase	GH50
GCF_000429505.1_G462_RS0117260	BAD99519.1	agarase	GH50
GCF_000429865.1_G489_RS0105815	CAB76935.1	cellulase	GH9
GCF_000430645.1_H526_RS0103510	ALE45870.1	alginate lyase	PL7
GCF_000430645.1_H526_RS0103770	BAF44076.1	agarase	GH96
GCF_000430645.1_H526_RS0105220	AHW45238.1	alginate lyase	PL17
GCF_000430645.1_H526_RS0112340	AAA75477.1	cellulase	GH5
GCF_000430645.1_H526_RS0123385	ADA72015.1	agarase	GH16
GCF_000430645.1_H526_RS0123415	CAZ98378.1	agarase	GH16
GCF_000430645.1_H526_RS0126755	BAS53727.1	alginate lyase	PL6
GCF_000430645.1_H526_RS0127165	CAZ98266.1	alginate lyase	PL7
GCF_000430645.1_H526_RS0127490	AEV89930.1	carrageenase	GH82
GCF_000430645.1_H526_RS28370	ADY28129.1	alginate lyase	PL6
GCF_000430645.1_H526_RS28705	ADY51207.1	alginate lyase	PL6
GCF_000430645.1_H526_RS29195	ABG59366.1	cellulase	GH5
GCF_000430645.1_H526_RS29970	BAD86832.1	agarase	GH86
GCF_000430645.1_H526_RS29975	CAZ98402.1	agarase	GH16
GCF_000430645.1_H526_RS30140	AAA91086.1	cellulase	GH48
GCF_000430645.1_H526_RS30145	AAA75477.1	cellulase	GH5
GCF_000430645.1_H526_RS30190	AAB42155.1	cellulase	GH9
GCF_000430645.1_H526_RS30565	ATJ01131.1	alginate lyase	PL7
GCF_000430645.1_H526_RS30735	ACY48055.1	alginate lyase	PL6
GCF_000430645.1_H526_RS30760	ADD92366.1	carrageenase	GH16
GCF_000430645.1_H526_RS30810	ABG59366.1	cellulase	GH5
GCF_000430645.1_H526_RS30890	AHA42547.2	cellulase	GH5
GCF_000430645.1_H526_RS30960	ACY24809.1	cellulase	GH9
GCF_000430645.1_H526_RS31220	ANN44251.1	agarase	GH16
GCF_000430645.1_H526_RS31350	CAZ94309.1	carrageenase	GH16
GCF_000430665.1_H527_RS22295	AAB70917.1	chitinase	GH18
GCF_000430665.1_H527_RS23360	AAC16010.1	chitinase	GH19
GCF_000430665.1_H527_RS23395	CAC14015.1	chitinase	GH19
GCF_000463525.1_N645_RS0100275	ACY24809.1	cellulase	GH9
GCF_000463525.1_N645_RS0100750	CAA73113.1	cellulase	GH5
GCF_000463525.1_N645_RS0108320	AHA42547.2	cellulase	GH5
GCF_000463525.1_N645_RS0111275	ACR23658.1	cellulase	GH9
GCF_000463525.1_N645_RS0111980	DAA01336.1	chitinase	GH18
GCF_000463525.1_N645_RS0112595	AAA23225.1	cellulase	GH5
GCF_000463525.1_N645_RS17780	AAA62211.1	cellulase	GH6
GCF_000468575.1_M601_RS0103770	BAS53728.1	alginate lyase	PL6
GCF_000468575.1_M601_RS0106320	ADV50035.1	cellulase	GH5
GCF_000468575.1_M601_RS0106915	WP_053404615.1	alginate lyase	PL7
GCF_000468575.1_M601_RS0107780	CAC07801.1	carrageenase	GH82
GCF_000468575.1_M601_RS0108370	CAZ98266.1	alginate lyase	PL7
GCF_000468575.1_M601_RS0111325	CAZ98400.1	carrageenase	GH82
GCF_000468575.1_M601_RS0111330	CAZ98402.1	agarase	GH16
GCF_000468575.1_M601_RS0112505	WP_068827319.1	alginate lyase	PL7
GCF_000468575.1_M601_RS0112535	AXF38165.1	alginate lyase	PL17
GCF_000468575.1_M601_RS0112540	AXF38164.1	alginate lyase	PL6
GCF_000468575.1_M601_RS0113275	BAD29947.1	agarase	GH16
GCF_000468575.1_M601_RS0113370	AIA22721.1	agarase	GH86
GCF_000468575.1_M601_RS21710	WP_053404615.1	alginate lyase	PL7
GCF_000468575.1_M601_RS21790	CAZ98378.1	agarase	GH16
GCF_000468575.1_M601_RS21990	AHA42547.2	cellulase	GH5
GCF_000468615.2_M666_RS09600	CAZ97711.1	agarase	GH16
GCF_000468615.2_M666_RS09755	AIA22721.1	agarase	GH86
GCF_000468615.2_M666_RS09850	BAD29947.1	agarase	GH16
GCF_000468615.2_M666_RS10995	ADV50035.1	cellulase	GH5
GCF_000468615.2_M666_RS11595	WP_053404615.1	alginate lyase	PL7
GCF_000468615.2_M666_RS12445	CAC07801.1	carrageenase	GH82
GCF_000468615.2_M666_RS13155	CAZ98266.1	alginate lyase	PL7
GCF_000468615.2_M666_RS16290	CAZ98400.1	carrageenase	GH82
GCF_000468615.2_M666_RS16295	CAZ98402.1	agarase	GH16
GCF_000468615.2_M666_RS17435	WP_068827319.1	alginate lyase	PL7
GCF_000468615.2_M666_RS17460	AXF38165.1	alginate lyase	PL17
GCF_000468615.2_M666_RS17465	AXF38164.1	alginate lyase	PL6
GCF_000468615.2_M666_RS19570	BAS53728.1	alginate lyase	PL6
GCF_000468615.2_M666_RS19975	WP_053404615.1	alginate lyase	PL7
GCF_000468615.2_M666_RS20075	CAZ98378.1	agarase	GH16
GCF_000468615.2_M666_RS20280	AHA42547.2	cellulase	GH5
GCF_000477395.1_N399_RS33290	AAR29083.1	cellulase	GH9
GCF_000477395.1_N399_RS33295	ABD64772.1	cellulase	GH48
GCF_000477395.1_N399_RS33300	AAU40777.1	cellulase	GH5
GCF_000477395.1_N399_RS34285	CAE82178.1	cellulase	GH5
GCF_000477395.1_N399_RS40585	AAP44491.1	cellulase	GH12
GCF_000477395.1_N399_RS47350	ABG57262.1	chitinase	GH18
GCF_000477395.1_N399_RS47355	ACI24006.1	chitinase	GH18
GCF_000482725.1_H592_RS0100920	AYF59291.1	fucoidanase	GH107
GCF_000482725.1_H592_RS0102150	EAP93067.1	alginate lyase	PL15
GCF_000482725.1_H592_RS0105105	EAP94925.1	alginate lyase	PL7
GCF_000482725.1_H592_RS0114830	AKH41065.1	alginate lyase	PL17
GCF_000482725.1_H592_RS0114835	EAP93062.1	alginate lyase	PL17
GCF_000482725.1_H592_RS0118665	BAV53316.1	alginate lyase	PL7
GCF_000482725.1_H592_RS21190	AAA16969.1	cellulase	GH8
GCF_000495575.1_PL2TA16_RS05580	AAC79667.1	chitinase	GH18
GCF_000495575.1_PL2TA16_RS05590	AAO47607.1	chitinase	GH18
GCF_000495575.1_PL2TA16_RS07035	BAE86996.1	chitinase	GH19
GCF_000495575.1_PL2TA16_RS07790	AAG09437.1	chitinase	GH18
GCF_000495575.1_PL2TA16_RS08300	AAC72236.1	chitinase	GH18
GCF_000495575.1_PL2TA16_RS10035	AAZ54939.1	cellulase	GH5
GCF_000495575.1_PL2TA16_RS11015	BAA02908.1	chitinase	GH18
GCF_000495575.1_PL2TA16_RS11025	AAO47607.1	chitinase	GH18
GCF_000495575.1_PL2TA16_RS24430	BAB21607.1	chitinase	GH18
GCF_000495635.1_B591_RS00990	CAD55444.1	chitinase	GH19
GCF_000495635.1_B591_RS01100	BAA23739.1	chitinase	GH19
GCF_000495635.1_B591_RS04980	AAT27430.1	chitinase	GH19
GCF_000495635.1_B591_RS07495	ACY48275.1	alginate lyase	PL6
GCF_000495635.1_B591_RS07500	ABS59291.1	alginate lyase	PL7
GCF_000495635.1_B591_RS07915	CAA16243.1	cellulase	GH6
GCF_000495635.1_B591_RS08095	AAA26720.1	chitinase	GH18
GCF_000495635.1_B591_RS08100	AAA26720.1	chitinase	GH18
GCF_000495635.1_B591_RS09490	CAA16243.1	cellulase	GH6
GCF_000495635.1_B591_RS11550	BAB83928.1	cellulase	GH6
GCF_000495635.1_B591_RS20335	BAA02918.1	chitinase	GH18
GCF_000495635.1_B591_RS23995	BAA94840.1	chitosanase	GH46
GCF_000495635.1_B591_RS26725	ABD39718.1	chitinase	GH18
GCF_000495755.1_B590_RS00950	CAD55444.1	chitinase	GH19
GCF_000495755.1_B590_RS01065	BAA23739.1	chitinase	GH19
GCF_000495755.1_B590_RS05090	AAT27430.1	chitinase	GH19
GCF_000495755.1_B590_RS07590	ACY48275.1	alginate lyase	PL6
GCF_000495755.1_B590_RS07595	ABS59291.1	alginate lyase	PL7
GCF_000495755.1_B590_RS08055	CAA16243.1	cellulase	GH6
GCF_000495755.1_B590_RS08235	AAA26720.1	chitinase	GH18
GCF_000495755.1_B590_RS08240	AAA26720.1	chitinase	GH18
GCF_000495755.1_B590_RS09635	CAA16243.1	cellulase	GH6
GCF_000495755.1_B590_RS11675	BAB83928.1	cellulase	GH6
GCF_000495755.1_B590_RS20150	BAA02918.1	chitinase	GH18
GCF_000495755.1_B590_RS23785	BAA94840.1	chitosanase	GH46
GCF_000495755.1_B590_RS26495	BAA02168.1	chitinase	GH18
GCF_000497955.1_L656_RS0105660	AAC76556.1	cellulase	GH8
GCF_000497955.1_L656_RS0107445	AHW45238.1	alginate lyase	PL17
GCF_000497955.1_L656_RS0107450	AFS36376.1	alginate lyase	PL6
GCF_000497955.1_L656_RS0108435	AAD16034.1	alginate lyase	PL18
GCF_000497955.1_L656_RS0121215	EAP94925.1	alginate lyase	PL7
GCF_000497975.1_L641_RS0118115	AAO47607.1	chitinase	GH18
GCF_000497975.1_L641_RS0118125	AAC79667.1	chitinase	GH18
GCF_000498575.2_TMS3_RS04990	AAG04556.1	alginate lyase	PL7
GCF_000498575.2_TMS3_RS09225	CAA11481.1	alginate lyase	PL5
GCF_000498575.2_TMS3_RS13125	AAG04556.1	alginate lyase	PL7
GCF_000498575.2_TMS3_RS14075	ADM25828.1	agarase	GH50
GCF_000498575.2_TMS3_RS16660	AAG06935.1	alginate lyase	PL5
GCF_000503895.1_W911_RS08540	AJA30433.1	chitosanase	GH46
GCF_000511935.2_P278_RS11025	AAU11838.1	chitinase	GH18
GCF_000517085.1_CYTFE_RS0103945	BAF35571.1	carrageenase	GH150
GCF_000517085.1_CYTFE_RS0104005	ADD92366.1	carrageenase	GH16
GCF_000517085.1_CYTFE_RS0108625	ACY48275.1	alginate lyase	PL6
GCF_000517085.1_CYTFE_RS0112290	BAS53728.1	alginate lyase	PL6
GCF_000517085.1_CYTFE_RS0112295	AXF38165.1	alginate lyase	PL17
GCF_000517085.1_CYTFE_RS0112300	AXF38164.1	alginate lyase	PL6
GCF_000517085.1_CYTFE_RS0119770	BAA04078.1	cellulase	GH8
GCF_000517085.1_CYTFE_RS0123785	CAA73113.1	cellulase	GH5
GCF_000517085.1_CYTFE_RS24845	ACY24809.1	cellulase	GH9
GCF_000517085.1_CYTFE_RS24900	APX55175.1	carrageenase	GH82
GCF_000517085.1_CYTFE_RS26320	ACY48055.1	alginate lyase	PL6
GCF_000517085.1_CYTFE_RS26750	AAB42155.1	cellulase	GH9
GCF_000517085.1_CYTFE_RS27980	BAG48880.1	agarase	GH86
GCF_000517085.1_CYTFE_RS28020	AAA23233.1	cellulase	GH5
GCF_000517085.1_CYTFE_RS28610	ANN44251.1	agarase	GH16
GCF_000517085.1_CYTFE_RS28850	AAA75477.1	cellulase	GH5
GCF_000517085.1_CYTFE_RS28860	CAA82317.1	cellulase	GH5
GCF_000518805.1_L865_RS0110330	AHW45238.1	alginate lyase	PL17
GCF_000518805.1_L865_RS0110335	AHC69713.1	alginate lyase	PL6
GCF_000518805.1_L865_RS0116840	BAE86996.1	chitinase	GH19
GCF_000518805.1_L865_RS0116845	BAE87051.1	chitinase	GH18
GCF_000518805.1_L865_RS0118815	AAO47607.1	chitinase	GH18
GCF_000518805.1_L865_RS0119445	BAJ62034.1	alginate lyase	PL7
GCF_000520615.1_ATO8_RS02610	CAQ45011.1	alginate lyase	PL5
GCF_000520615.1_ATO8_RS11995	CAD90973.1	cellulase	GH8
GCF_000520615.1_ATO8_RS21030	CAD90973.1	cellulase	GH8
GCF_000520615.1_ATO8_RS21485	AAB42155.1	cellulase	GH9
GCF_000565285.1_PBF_RS15055	BAA24795.1	chitinase	GH18
GCF_000565305.1_RHOMA_RS0101225	AAB58579.1	chitinase	GH18
GCF_000565305.1_RHOMA_RS0101235	AAL81357.1	chitinase	GH18
GCF_000565305.1_RHOMA_RS0102365	AAB65594.1	cellulase	GH12
GCF_000565305.1_RHOMA_RS0108295	ACY24829.1	cellulase	GH5
GCF_000568405.1_DS2_RS01210	ADY17919.1	agarase	GH50
GCF_000568405.1_DS2_RS02810	ABD81904.1	agarase	GH50
GCF_000568405.1_DS2_RS02915	ABD81904.1	agarase	GH50
GCF_000568405.1_DS2_RS02920	BAG48880.1	agarase	GH86
GCF_000568405.1_DS2_RS03370	EAP94925.1	alginate lyase	PL7
GCF_000568405.1_DS2_RS03415	ABG42161.1	alginate lyase	PL6
GCF_000568405.1_DS2_RS04595	AIT14660.1	agarase	GH16
GCF_000568405.1_DS2_RS05760	CAF22221.1	cellulase	GH9
GCF_000568405.1_DS2_RS06890	BAQ25533.1	alginate lyase	PL17
GCF_000568405.1_DS2_RS07700	WP_033186995.1	ulvan lyase	PL25
GCF_000568405.1_DS2_RS07805	AMA19991.1	ulvan lyase	PL24
GCF_000568405.1_DS2_RS07840	WP_033186955.1	ulvan lyase	PL24
GCF_000568405.1_DS2_RS07855	WP_033186955.1	ulvan lyase	PL24
GCF_000568405.1_DS2_RS08825	ABD81904.1	agarase	GH50
GCF_000568405.1_DS2_RS10235	ACY48055.1	alginate lyase	PL6
GCF_000568405.1_DS2_RS11505	BAG48880.1	agarase	GH86
GCF_000568405.1_DS2_RS11770	AGT98631.1	agarase	GH50
GCF_000568405.1_DS2_RS12085	AFV39914.1	carrageenase	GH16
GCF_000568405.1_DS2_RS12135	BAF62129.1	agarase	GH16
GCF_000568405.1_DS2_RS13625	CAC07801.1	carrageenase	GH82
GCF_000568405.1_DS2_RS13850	WP_033186955.1	ulvan lyase	PL24
GCF_000568405.1_DS2_RS13865	WP_032096165.1	ulvan lyase	PL24
GCF_000568405.1_DS2_RS14885	AIA22721.1	agarase	GH86
GCF_000568405.1_DS2_RS15345	WP_052010178.1	ulvan lyase	PL25
GCF_000568405.1_DS2_RS15365	WP_033186995.1	ulvan lyase	PL25
GCF_000568405.1_DS2_RS15370	AMA19992.1	ulvan lyase	PL24
GCF_000568405.1_DS2_RS15410	WP_033186995.1	ulvan lyase	PL25
GCF_000568405.1_DS2_RS15820	AQN80853.1	agarase	GH96
GCF_000568405.1_DS2_RS16455	WP_066959628.1	alginate lyase	PL7
GCF_000568405.1_DS2_RS16460	EAP94921.1	alginate lyase	PL7
GCF_000568405.1_DS2_RS16540	ABD81904.1	agarase	GH50
GCF_000568405.1_DS2_RS18360	ACY24809.1	cellulase	GH9
GCF_000568405.1_DS2_RS19715	BAG48880.1	agarase	GH86
GCF_000568405.1_DS2_RS19720	CAZ94309.1	carrageenase	GH16
GCF_000568405.1_DS2_RS19830	AGU13985.1	agarase	GH16
GCF_000568405.1_DS2_RS19940	CAC07801.1	carrageenase	GH82
GCF_000568405.1_DS2_RS19990	AIA22721.1	agarase	GH86
GCF_000568425.1_KLA_RS02760	CAZ94309.1	carrageenase	GH16
GCF_000568425.1_KLA_RS02945	AEV89930.1	carrageenase	GH82
GCF_000568425.1_KLA_RS03025	CAZ98378.1	agarase	GH16
GCF_000568425.1_KLA_RS04650	AGN70890.1	carrageenase	GH82
GCF_000568425.1_KLA_RS06270	ADV50035.1	cellulase	GH5
GCF_000568425.1_KLA_RS07870	AIT14660.1	agarase	GH16
GCF_000568425.1_KLA_RS08695	CAZ97711.1	agarase	GH16
GCF_000568425.1_KLA_RS08775	AIA22721.1	agarase	GH86
GCF_000568425.1_KLA_RS13425	BAJ62034.1	alginate lyase	PL7
GCF_000568425.1_KLA_RS15710	WP_068827319.1	alginate lyase	PL7
GCF_000568425.1_KLA_RS15730	AXF38165.1	alginate lyase	PL17
GCF_000568425.1_KLA_RS15735	ADY28129.1	alginate lyase	PL6
GCF_000576675.1_AT00_RS02195	AAC76556.1	cellulase	GH8
GCF_000576675.1_AT00_RS14150	AAC79667.1	chitinase	GH18
GCF_000576675.1_AT00_RS14160	AAO47607.1	chitinase	GH18
GCF_000590905.1_AK48_RS0104395	AAG04556.1	alginate lyase	PL7
GCF_000590905.1_AK48_RS0111295	AAG04556.1	alginate lyase	PL7
GCF_000590905.1_AK48_RS0125905	ABD81904.1	agarase	GH50
GCF_000590905.1_AK48_RS0126815	AAG06935.1	alginate lyase	PL5
GCF_000590905.1_AK48_RS0129305	CAF74787.1	chitinase	GH18
GCF_000621125.1_Q360_RS0102040	BAA13974.1	chitinase	GH18
GCF_000621165.1_Q365_RS0103090	DAA01334.1	chitinase	GH18
GCF_000621165.1_Q365_RS0105650	AAC72236.1	chitinase	GH18
GCF_000621165.1_Q365_RS0107700	BAF76068.1	chitinase	GH18
GCF_000621165.1_Q365_RS0110310	AAC44673.1	chitinase	GH18
GCF_000621165.1_Q365_RS26375	BAE86996.1	chitinase	GH19
GCF_000621625.1_T367_RS0111510	CAZ98266.1	alginate lyase	PL7
GCF_000621705.1_T426_RS0102670	CAA28255.1	cellulase	GH9
GCF_000621705.1_T426_RS0116725	BAA13974.1	chitinase	GH18
GCF_000621705.1_T426_RS0118595	AAA23233.1	cellulase	GH5
GCF_000621705.1_T426_RS0119435	CAA73113.1	cellulase	GH5
GCF_000622265.1_AU10_RS12170	AAC76556.1	cellulase	GH8
GCF_000622285.1_AU08_RS09300	AAC76556.1	cellulase	GH8
GCF_000626635.1_FH5T_RS04610	CAA28255.1	cellulase	GH9
GCF_000626635.1_FH5T_RS12320	BAA13974.1	chitinase	GH18
GCF_000626635.1_FH5T_RS14905	BAA13974.1	chitinase	GH18
GCF_000626715.1_ATO12_RS11040	AAB70917.1	chitinase	GH18
GCF_000626715.1_ATO12_RS24710	BAC65342.1	chitosanase	GH5
GCF_000626715.1_ATO12_RS24855	CAC14015.1	chitinase	GH19
GCF_000633915.1_BF98_RS0111080	BAA33966.1	alginate lyase	PL5
GCF_000633915.1_BF98_RS0119480	ADY17919.1	agarase	GH50
GCF_000647595.2_L999_RS04035	AAG04556.1	alginate lyase	PL7
GCF_000647595.2_L999_RS04755	ABD81904.1	agarase	GH50
GCF_000647595.2_L999_RS17160	AAG04556.1	alginate lyase	PL7
GCF_000647595.2_L999_RS20825	AAG06935.1	alginate lyase	PL5
GCF_000661915.1_UIB01_RS08590	AEM45646.1	cellulase	GH5
GCF_000661915.1_UIB01_RS14500	AEM45646.1	cellulase	GH5
GCF_000682675.1_HY2_RS04775	ABN51651.1	cellulase	GH9
GCF_000682675.1_HY2_RS14245	ACN29537.1	cellulase	GH8
GCF_000682695.1_HY30_RS07175	AAD36816.1	cellulase	GH5
GCF_000682715.1_HY36_RS13835	AAC06139.1	cellulase	GH9
GCF_000682755.1_HY29_RS08980	ABN51651.1	cellulase	GH9
GCF_000682755.1_HY29_RS11600	ACN29537.1	cellulase	GH8
GCF_000682775.1_L53_RS03565	AAC06139.1	cellulase	GH9
GCF_000682775.1_L53_RS03720	ABG42161.1	alginate lyase	PL6
GCF_000682775.1_L53_RS03725	AHW45238.1	alginate lyase	PL17
GCF_000685295.1_HOC_RS09310	AAD36816.1	cellulase	GH5
GCF_000688295.1_Q344_RS0119095	CAD90973.1	cellulase	GH8
GCF_000690055.1_DC53_RS0120585	BAJ61957.1	carrageenase	GH16
GCF_000690055.1_DC53_RS02555	AGT98631.1	agarase	GH50
GCF_000690055.1_DC53_RS03180	AAC76556.1	cellulase	GH8
GCF_000690055.1_DC53_RS03930	AAD16034.1	alginate lyase	PL18
GCF_000690055.1_DC53_RS08090	ADA72015.1	agarase	GH16
GCF_000690055.1_DC53_RS08720	CAA76775.1	cellulase	GH5
GCF_000690055.1_DC53_RS09575	EAP94925.1	alginate lyase	PL7
GCF_000690055.1_DC53_RS11780	AGT98631.1	agarase	GH50
GCF_000690055.1_DC53_RS15240	AFS36376.1	alginate lyase	PL6
GCF_000690055.1_DC53_RS15245	AHW45238.1	alginate lyase	PL17
GCF_000698495.1_DT87_RS01935	ABD39718.1	chitinase	GH18
GCF_000698495.1_DT87_RS02010	AAO47607.1	chitinase	GH18
GCF_000698495.1_DT87_RS09495	CAA16243.1	cellulase	GH6
GCF_000698495.1_DT87_RS12895	AAT27430.1	chitinase	GH19
GCF_000698495.1_DT87_RS12910	AAT27430.1	chitinase	GH19
GCF_000698495.1_DT87_RS16035	AAC06387.1	cellulase	GH9
GCF_000698495.1_DT87_RS18625	BAA02918.1	chitinase	GH18
GCF_000698495.1_DT87_RS20220	AAA26720.1	chitinase	GH18
GCF_000698495.1_DT87_RS21705	BAA02918.1	chitinase	GH18
GCF_000698495.1_DT87_RS25140	CAB61194.1	chitosanase	GH46
GCF_000698495.1_DT87_RS25150	BAC06189.1	chitosanase	GH46
GCF_000698495.1_DT87_RS25715	AAP56348.1	cellulase	GH5
GCF_000698495.1_DT87_RS26800	AAA19865.1	chitosanase	GH46
GCF_000698495.1_DT87_RS30065	AAM93195.1	chitinase	GH18
GCF_000698495.1_DT87_RS30760	AAD39947.1	cellulase	GH48
GCF_000698495.1_DT87_RS30765	AAA62211.1	cellulase	GH6
GCF_000698495.1_DT87_RS31155	CAA52139.1	cellulase	GH12
GCF_000699585.1_CLIT_RS15790	BAA24795.1	chitinase	GH18
GCF_000701465.1_Q343_RS0101970	AAA23089.1	cellulase	GH5
GCF_000701465.1_Q343_RS0101975	AAC36898.1	cellulase	GH6
GCF_000701465.1_Q343_RS0103290	BAC45251.1	chitinase	GH18
GCF_000701465.1_Q343_RS0106535	CAB62499.1	chitinase	GH18
GCF_000701465.1_Q343_RS0106935	CAB62382.1	chitinase	GH18
GCF_000701465.1_Q343_RS0106940	CAB62382.1	chitinase	GH18
GCF_000701465.1_Q343_RS0106945	CAB62499.1	chitinase	GH18
GCF_000701465.1_Q343_RS0107360	BAA83339.1	alginate lyase	PL7
GCF_000701465.1_Q343_RS0107875	AEK21789.1	cellulase	GH6
GCF_000701465.1_Q343_RS0111610	CAA40993.1	cellulase	GH9
GCF_000701465.1_Q343_RS0112515	CAD55444.1	chitinase	GH19
GCF_000701465.1_Q343_RS0112520	AAT27430.1	chitinase	GH19
GCF_000701465.1_Q343_RS0113120	BAJ21449.1	cellulase	GH6
GCF_000705355.1_EO99_RS0116500	CAD90973.1	cellulase	GH8
GCF_000707605.2_EM58_RS01485	AAC72236.1	chitinase	GH18
GCF_000707605.2_EM58_RS02560	BAE86996.1	chitinase	GH19
GCF_000707605.2_EM58_RS09300	AAC44673.1	chitinase	GH18
GCF_000707605.2_EM58_RS10985	DAA01334.1	chitinase	GH18
GCF_000707605.2_EM58_RS16505	BAB21607.1	chitinase	GH18
GCF_000708675.1_AU11_RS04655	DAA01334.1	chitinase	GH18
GCF_000708675.1_AU11_RS05110	ABM90422.1	agarase	GH50
GCF_000708675.1_AU11_RS05115	ABD81904.1	agarase	GH50
GCF_000708675.1_AU11_RS05230	BAF62129.1	agarase	GH16
GCF_000708675.1_AU11_RS05335	ABD81904.1	agarase	GH50
GCF_000708675.1_AU11_RS05365	BAG48880.1	agarase	GH86
GCF_000708675.1_AU11_RS05370	BAD86832.1	agarase	GH86
GCF_000708675.1_AU11_RS06675	AAO47607.1	chitinase	GH18
GCF_000708675.1_AU11_RS08135	AAB42155.1	cellulase	GH9
GCF_000708675.1_AU11_RS08140	AAA23089.1	cellulase	GH5
GCF_000708675.1_AU11_RS08250	DAA01335.1	chitinase	GH18
GCF_000708675.1_AU11_RS08255	BAE87051.1	chitinase	GH18
GCF_000708675.1_AU11_RS10715	ACY48055.1	alginate lyase	PL6
GCF_000708675.1_AU11_RS13250	AHC69713.1	alginate lyase	PL6
GCF_000708675.1_AU11_RS13255	AHW45238.1	alginate lyase	PL17
GCF_000708675.1_AU11_RS13285	WP_066959628.1	alginate lyase	PL7
GCF_000708675.1_AU11_RS13290	BAJ62034.1	alginate lyase	PL7
GCF_000708675.1_AU11_RS13310	ACB87607.2	alginate lyase	PL18
GCF_000708675.1_AU11_RS13800	EAP94925.1	alginate lyase	PL7
GCF_000708675.1_AU11_RS17640	ACM89454.1	alginate lyase	PL7
GCF_000708675.1_AU11_RS17645	WP_066959628.1	alginate lyase	PL7
GCF_000708675.1_AU11_RS17685	ADD92366.1	carrageenase	GH16
GCF_000708675.1_AU11_RS17690	BAC99022.1	agarase	GH16
GCF_000708675.1_AU11_RS17760	ACN56743.1	alginate lyase	PL7
GCF_000708675.1_AU11_RS17785	WP_033186955.1	ulvan lyase	PL24
GCF_000708675.1_AU11_RS17995	BAA09626.1	chitinase	GH18
GCF_000709935.2_GS18_RS20750	BAJ61957.1	carrageenase	GH16
GCF_000712315.1_SUH3_RS13950	CAD90973.1	cellulase	GH8
GCF_000712315.1_SUH3_RS22240	CAD90973.1	cellulase	GH8
GCF_000712595.1_BAMA_RS11505	ACA34287.1	chitinase	GH18
GCF_000712615.1_BAGA_RS10960	ACA34287.1	chitinase	GH18
GCF_000712615.1_BAGA_RS23645	AAA22409.1	cellulase	GH8
GCF_000712635.2_SXM_RS17125	AAC46383.1	chitinase	GH18
GCF_000714545.1_DT23_RS17705	AFV39914.1	carrageenase	GH16
GCF_000715015.1_EH31_RS11175	AID57617.1	cellulase	GH5
GCF_000715015.1_EH31_RS12215	AEM45874.1	alginate lyase	PL17
GCF_000715015.1_EH31_RS12220	ABG42161.1	alginate lyase	PL6
GCF_000715015.1_EH31_RS12240	EAP94925.1	alginate lyase	PL7
GCF_000715015.1_EH31_RS12250	WP_066959628.1	alginate lyase	PL7
GCF_000715205.1_BA70_RS02255	ABD64772.1	cellulase	GH48
GCF_000715205.1_BA70_RS02260	ABM68635.1	cellulase	GH9
GCF_000722565.1_GZ77_RS25890	BAE86996.1	chitinase	GH19
GCF_000722615.1_GV67_RS16170	CAD90973.1	cellulase	GH8
GCF_000722625.1_GV68_RS23280	CAD90973.1	cellulase	GH8
GCF_000724545.1_CG11_RS02020	AHA42547.2	cellulase	GH5
GCF_000724545.1_CG11_RS21865	AAC16010.1	chitinase	GH19
GCF_000730385.1_EP13_RS01695	ABD81807.1	alginate lyase	PL7
GCF_000730385.1_EP13_RS14260	AFS36385.1	alginate lyase	PL6
GCF_000730385.1_EP13_RS14365	EAP94925.1	alginate lyase	PL7
GCF_000730385.1_EP13_RS15275	ABG42142.1	alginate lyase	PL6
GCF_000730385.1_EP13_RS15300	EAP94925.1	alginate lyase	PL7
GCF_000730385.1_EP13_RS15315	BAQ25533.1	alginate lyase	PL17
GCF_000730385.1_EP13_RS15415	ABG42161.1	alginate lyase	PL6
GCF_000731955.1_HALZIN_RS0103090	AGJ83953.1	alginate lyase	PL5
GCF_000732445.1_GL31_RS01315	AIY22644.1	alginate lyase	PL5
GCF_000732445.1_GL31_RS02990	AAG04556.1	alginate lyase	PL7
GCF_000732445.1_GL31_RS07565	AAG04556.1	alginate lyase	PL7
GCF_000732445.1_GL31_RS19950	AAG04556.1	alginate lyase	PL7
GCF_000733125.1_IE88_RS0110100	ACR23658.1	cellulase	GH9
GCF_000734975.2_KO116_RS08320	ACN29537.1	cellulase	GH8
GCF_000735115.1_ZQL_RS12090	AJA30433.1	chitosanase	GH46
GCF_000735115.1_ZQL_RS15570	CAA82317.1	cellulase	GH5
GCF_000737165.1_nADLYRO1b_RS08690	AAC76556.1	cellulase	GH8
GCF_000737165.1_nADLYRO1b_RS16045	AIL54323.1	hyaluronate lyase	PL8
GCF_000737535.1_KR100_RS13690	BAM67142.1	chitinase	GH18
GCF_000737535.1_KR100_RS13865	AEH04391.1	cellulase	GH9
GCF_000737575.1_KR49_RS07000	BAM67142.1	chitinase	GH18
GCF_000737595.1_KR52_RS03775	BAM67142.1	chitinase	GH18
GCF_000738935.1_IP00_RS06135	AAC79667.1	chitinase	GH18
GCF_000738935.1_IP00_RS06145	AAO47607.1	chitinase	GH18
GCF_000743715.1_KW83_RS15360	AAA23086.1	cellulase	GH9
GCF_000750195.1_IX49_RS01000	ADV50035.1	cellulase	GH5
GCF_000750195.1_IX49_RS01125	ADY28129.1	alginate lyase	PL6
GCF_000750195.1_IX49_RS01130	AXF38165.1	alginate lyase	PL17
GCF_000750195.1_IX49_RS01150	WP_068827319.1	alginate lyase	PL7
GCF_000750195.1_IX49_RS01820	AIA22721.1	agarase	GH86
GCF_000750195.1_IX49_RS01900	CAZ97711.1	agarase	GH16
GCF_000750195.1_IX49_RS04495	CAZ98266.1	alginate lyase	PL7
GCF_000750195.1_IX49_RS11100	AIT14660.1	agarase	GH16
GCF_000750195.1_IX49_RS12625	AGN70890.1	carrageenase	GH82
GCF_000750195.1_IX49_RS14170	AEV89930.1	carrageenase	GH82
GCF_000750195.1_IX49_RS14360	CAZ94309.1	carrageenase	GH16
GCF_000750195.1_IX49_RS15090	BAJ62034.1	alginate lyase	PL7
GCF_000750195.1_IX49_RS16780	ADM99099.1	cellulase	GH5
GCF_000754095.2_THPRO_RS06970	AAC76556.1	cellulase	GH8
GCF_000756305.1_KV40_RS15435	AAB42155.1	cellulase	GH9
GCF_000756305.1_KV40_RS20510	AAA23086.1	cellulase	GH9
GCF_000756615.1_PDUR_RS27770	ACY48275.1	alginate lyase	PL6
GCF_000756665.1_Y5S_RS00745	BAI66416.1	alginate lyase	PL7
GCF_000759025.1_IX84_RS08825	BAA13974.1	chitinase	GH18
GCF_000759025.1_IX84_RS16775	BAA24795.1	chitinase	GH18
GCF_000759025.1_IX84_RS28365	BAA24795.1	chitinase	GH18
GCF_000763945.1_JV18_RS0107740	AMR08482.1	alginate lyase	PL17
GCF_000763945.1_JV18_RS0107745	ATB23536.1	alginate lyase	PL6
GCF_000763945.1_JV18_RS0108665	AAD54679.1	cellulase	GH6
GCF_000764435.1_EL45_RS03665	AXF38164.1	alginate lyase	PL6
GCF_000764435.1_EL45_RS03670	AXF38165.1	alginate lyase	PL17
GCF_000764435.1_EL45_RS03695	WP_068827319.1	alginate lyase	PL7
GCF_000764435.1_EL45_RS06745	BAD29947.1	agarase	GH16
GCF_000764435.1_EL45_RS06925	CAZ97711.1	agarase	GH16
GCF_000764435.1_EL45_RS07880	CAZ98400.1	carrageenase	GH82
GCF_000764435.1_EL45_RS07885	CAZ98402.1	agarase	GH16
GCF_000764435.1_EL45_RS11325	BAS53728.1	alginate lyase	PL6
GCF_000764435.1_EL45_RS16890	WP_053404615.1	alginate lyase	PL7
GCF_000764435.1_EL45_RS18410	CAZ98266.1	alginate lyase	PL7
GCF_000764435.1_EL45_RS18630	ADV50035.1	cellulase	GH5
GCF_000764435.1_EL45_RS19405	CAZ98378.1	agarase	GH16
GCF_000764435.1_EL45_RS19545	WP_053404615.1	alginate lyase	PL7
GCF_000764435.1_EL45_RS19685	AHA42547.2	cellulase	GH5
GCF_000766795.1_PHEL85_RS03370	CAZ95239.1	alginate lyase	PL7
GCF_000766795.1_PHEL85_RS07735	BAJ62034.1	alginate lyase	PL7
GCF_000766795.1_PHEL85_RS07760	ADY28129.1	alginate lyase	PL6
GCF_000766795.1_PHEL85_RS07780	CAZ98266.1	alginate lyase	PL7
GCF_000766795.1_PHEL85_RS07795	CAZ98266.1	alginate lyase	PL7
GCF_000766795.1_PHEL85_RS07820	BAS53728.1	alginate lyase	PL6
GCF_000766795.1_PHEL85_RS07830	AXF38165.1	alginate lyase	PL17
GCF_000766795.1_PHEL85_RS09800	AYF59291.1	fucoidanase	GH107
GCF_000766795.1_PHEL85_RS09865	AYF59292.1	fucoidanase	GH107
GCF_000766795.1_PHEL85_RS14430	WP_053404615.1	alginate lyase	PL7
GCF_000766795.1_PHEL85_RS15360	BAS53728.1	alginate lyase	PL6
GCF_000766795.1_PHEL85_RS17400	ACY48275.1	alginate lyase	PL6
GCF_000768315.1_ATO9_RS03640	ACN29537.1	cellulase	GH8
GCF_000769435.1_NV36_RS06035	AAA23233.1	cellulase	GH5
GCF_000769435.1_NV36_RS10120	WP_068827319.1	alginate lyase	PL7
GCF_000769435.1_NV36_RS10145	BAQ25533.1	alginate lyase	PL17
GCF_000769435.1_NV36_RS10155	BAS53728.1	alginate lyase	PL6
GCF_000769435.1_NV36_RS10160	WP_068827319.1	alginate lyase	PL7
GCF_000769915.1_Q763_RS13945	AND74761.1	cellulase	GH5
GCF_000775715.1_NM22_RS05660	AAD36816.1	cellulase	GH5
GCF_000775715.1_NM22_RS07620	DAA01334.1	chitinase	GH18
GCF_000775725.1_NM06_RS01300	DAA01334.1	chitinase	GH18
GCF_000775725.1_NM06_RS01490	AAC44673.1	chitinase	GH18
GCF_000775725.1_NM06_RS03875	BAF76068.1	chitinase	GH18
GCF_000775725.1_NM06_RS07815	BAE86996.1	chitinase	GH19
GCF_000783325.1_NL53_RS01190	BAF76068.1	chitinase	GH18
GCF_000783325.1_NL53_RS12085	BAE86996.1	chitinase	GH19
GCF_000783325.1_NL53_RS18435	DAA01334.1	chitinase	GH18
GCF_000783325.1_NL53_RS20665	AAC44673.1	chitinase	GH18
GCF_000784835.1_MC24_RS03440	AGL50456.1	cellulase	GH12
GCF_000784835.1_MC24_RS03445	AAC95060.1	cellulase	GH12
GCF_000785575.1_NM09_RS04195	BAF76068.1	chitinase	GH18
GCF_000785575.1_NM09_RS07990	AAC44673.1	chitinase	GH18
GCF_000785575.1_NM09_RS08180	DAA01334.1	chitinase	GH18
GCF_000785575.1_NM09_RS15575	BAE86996.1	chitinase	GH19
GCF_000789335.1_T2812B_RS06080	AAC95060.1	cellulase	GH12
GCF_000789355.1_U728_RS00295	ABM05818.1	chitinase	GH18
GCF_000789355.1_U728_RS09720	BAA23796.1	chitinase	GH18
GCF_000797385.1_PH39_RS02250	BAA02168.1	chitinase	GH18
GCF_000797385.1_PH39_RS03415	AAT27430.1	chitinase	GH19
GCF_000797385.1_PH39_RS15735	CAD55444.1	chitinase	GH19
GCF_000797385.1_PH39_RS15845	BAA23739.1	chitinase	GH19
GCF_000797385.1_PH39_RS23295	BAA94840.1	chitosanase	GH46
GCF_000797385.1_PH39_RS27820	BAB83928.1	cellulase	GH6
GCF_000797385.1_PH39_RS28755	CAA16243.1	cellulase	GH6
GCF_000797385.1_PH39_RS29245	CAA16243.1	cellulase	GH6
GCF_000797385.1_PH39_RS30575	BAA02918.1	chitinase	GH18
GCF_000800535.1_D076_RS03155	BAA02918.1	chitinase	GH18
GCF_000800535.1_D076_RS10280	BAA23739.1	chitinase	GH19
GCF_000800535.1_D076_RS10495	CAD55444.1	chitinase	GH19
GCF_000800535.1_D076_RS11705	CAA16243.1	cellulase	GH6
GCF_000800535.1_D076_RS11945	AAA26720.1	chitinase	GH18
GCF_000800535.1_D076_RS11950	AAA26720.1	chitinase	GH18
GCF_000800535.1_D076_RS15520	BAB83928.1	cellulase	GH6
GCF_000800535.1_D076_RS19475	BAA94840.1	chitosanase	GH46
GCF_000800535.1_D076_RS20745	AAT27430.1	chitinase	GH19
GCF_000800535.1_D076_RS21835	BAA02168.1	chitinase	GH18
GCF_000800535.1_D076_RS23610	CAA16243.1	cellulase	GH6
GCF_000806645.1_QS22_RS08200	AAC76556.1	cellulase	GH8
GCF_000806645.1_QS22_RS10725	BAE86996.1	chitinase	GH19
GCF_000806645.1_QS22_RS21115	ABG33870.1	chitinase	GH18
GCF_000806705.1_QS26_RS02565	ABG33870.1	chitinase	GH18
GCF_000806705.1_QS26_RS03705	BAE86996.1	chitinase	GH19
GCF_000806705.1_QS26_RS18360	AAC76556.1	cellulase	GH8
GCF_000807055.1_QS27_RS11410	ABG33870.1	chitinase	GH18
GCF_000807055.1_QS27_RS12545	BAE86996.1	chitinase	GH19
GCF_000807055.1_QS27_RS20935	AAC76556.1	cellulase	GH8
GCF_000807105.1_QS36_RS07290	AAC76556.1	cellulase	GH8
GCF_000807105.1_QS36_RS12970	BAE86996.1	chitinase	GH19
GCF_000807105.1_QS36_RS14105	ABG33870.1	chitinase	GH18
GCF_000808535.1_RJ47_RS00615	DAA01334.1	chitinase	GH18
GCF_000808535.1_RJ47_RS00805	AAC44673.1	chitinase	GH18
GCF_000808535.1_RJ47_RS03485	BAF76068.1	chitinase	GH18
GCF_000808535.1_RJ47_RS06770	BAE86996.1	chitinase	GH19
GCF_000808555.1_RJ46_RS03360	AAC44673.1	chitinase	GH18
GCF_000808555.1_RJ46_RS03550	DAA01334.1	chitinase	GH18
GCF_000808555.1_RJ46_RS08145	BAE86996.1	chitinase	GH19
GCF_000808555.1_RJ46_RS12855	BAF76068.1	chitinase	GH18
GCF_000808575.1_RJ41_RS01120	ADC56143.1	cellulase	GH8
GCF_000808575.1_RJ41_RS18790	BAC65342.1	chitosanase	GH5
GCF_000808595.1_RJ43_RS01845	AFS36376.1	alginate lyase	PL6
GCF_000808595.1_RJ43_RS01850	AHW45238.1	alginate lyase	PL17
GCF_000808595.1_RJ43_RS01880	WP_066959628.1	alginate lyase	PL7
GCF_000808595.1_RJ43_RS01890	AFS36385.1	alginate lyase	PL6
GCF_000808595.1_RJ43_RS01895	EAP94925.1	alginate lyase	PL7
GCF_000808595.1_RJ43_RS11935	ADC56143.1	cellulase	GH8
GCF_000808615.1_RJ45_RS00015	EAP93067.1	alginate lyase	PL15
GCF_000808615.1_RJ45_RS02730	BAE86996.1	chitinase	GH19
GCF_000808615.1_RJ45_RS03325	CAM88673.1	chitinase	GH18
GCF_000808615.1_RJ45_RS06595	WP_033186995.1	ulvan lyase	PL25
GCF_000808615.1_RJ45_RS09010	ABG42161.1	alginate lyase	PL6
GCF_000808615.1_RJ45_RS12245	AAC72236.1	chitinase	GH18
GCF_000808615.1_RJ45_RS13075	AHL27900.1	cellulase	GH9
GCF_000808615.1_RJ45_RS17060	EAP93067.1	alginate lyase	PL15
GCF_000808615.1_RJ45_RS17940	ABM90422.1	agarase	GH50
GCF_000808615.1_RJ45_RS17950	AHM94172.1	agarase	GH50
GCF_000808615.1_RJ45_RS19790	AAF22512.1	alginate lyase	PL7
GCF_000808615.1_RJ45_RS20685	EAP93062.1	alginate lyase	PL17
GCF_000808615.1_RJ45_RS20690	EAP93063.1	alginate lyase	PL17
GCF_000808615.1_RJ45_RS24815	ABE96872.1	chitinase	GH18
GCF_000808615.1_RJ45_RS25910	BAE87051.1	chitinase	GH18
GCF_000808635.1_RJ44_RS03780	ADC56143.1	cellulase	GH8
GCF_000812065.1_ANMWB30_RS16320	AHB61202.1	hyaluronate lyase	PL8
GCF_000812065.1_ANMWB30_RS17910	1RWA	hyaluronate lyase	PL8
GCF_000812465.1_RM96_RS24610	AAC76556.1	cellulase	GH8
GCF_000812565.1_PL77_RS00870	AHN05534.1	carrageenase	GH16
GCF_000812565.1_PL77_RS03530	AHA42547.2	cellulase	GH5
GCF_000812565.1_PL77_RS05205	ACM60955.1	cellulase	GH48
GCF_000812565.1_PL77_RS10920	ABG42142.1	alginate lyase	PL6
GCF_000812565.1_PL77_RS10925	AXF38165.1	alginate lyase	PL17
GCF_000812565.1_PL77_RS10955	ATJ01131.1	alginate lyase	PL7
GCF_000812565.1_PL77_RS12705	BAF35571.1	carrageenase	GH150
GCF_000812565.1_PL77_RS14070	AAA23225.1	cellulase	GH5
GCF_000812565.1_PL77_RS15090	AIA22721.1	agarase	GH86
GCF_000812565.1_PL77_RS19585	BAG48880.1	agarase	GH86
GCF_000812565.1_PL77_RS19590	CAC07801.1	carrageenase	GH82
GCF_000812565.1_PL77_RS20095	WP_033186995.1	ulvan lyase	PL25
GCF_000812565.1_PL77_RS20135	WP_033186955.1	ulvan lyase	PL24
GCF_000812565.1_PL77_RS21535	BAG48880.1	agarase	GH86
GCF_000812565.1_PL77_RS22300	AEK80424.1	agarase	GH16
GCF_000812565.1_PL77_RS22370	APX55175.1	carrageenase	GH82
GCF_000812565.1_PL77_RS22780	APX55175.1	carrageenase	GH82
GCF_000812565.1_PL77_RS22790	APX55175.1	carrageenase	GH82
GCF_000812565.1_PL77_RS24545	WP_033186955.1	ulvan lyase	PL24
GCF_000812565.1_PL77_RS24565	WP_033186995.1	ulvan lyase	PL25
GCF_000812565.1_PL77_RS28130	BAG48880.1	agarase	GH86
GCF_000812565.1_PL77_RS28650	WP_033186955.1	ulvan lyase	PL24
GCF_000812565.1_PL77_RS30180	AAA23225.1	cellulase	GH5
GCF_000812565.1_PL77_RS30440	ASA33934.1	alginate lyase	PL7
GCF_000812565.1_PL77_RS30640	AIA22721.1	agarase	GH86
GCF_000812565.1_PL77_RS30660	ANN44251.1	agarase	GH16
GCF_000812565.1_PL77_RS30790	AGS43006.1	carrageenase	GH16
GCF_000812565.1_PL77_RS30860	BAF62129.1	agarase	GH16
GCF_000812565.1_PL77_RS30885	WP_032096165.1	ulvan lyase	PL24
GCF_000812565.1_PL77_RS30960	ADD92366.1	carrageenase	GH16
GCF_000812565.1_PL77_RS31065	BAD86832.1	agarase	GH86
GCF_000812565.1_PL77_RS31160	AAC16010.1	chitinase	GH19
GCF_000812565.1_PL77_RS31190	WP_033186955.1	ulvan lyase	PL24
GCF_000812565.1_PL77_RS31220	WP_033186955.1	ulvan lyase	PL24
GCF_000812565.1_PL77_RS31235	AAC72236.1	chitinase	GH18
GCF_000812565.1_PL77_RS31340	AIA22721.1	agarase	GH86
GCF_000812565.1_PL77_RS31390	AIA22721.1	agarase	GH86
GCF_000812665.2_RC74_RS09295	BAV10561.1	alginate lyase	PL15
GCF_000813065.1_RF53_RS01705	EAP94925.1	alginate lyase	PL7
GCF_000813065.1_RF53_RS04155	AFS36376.1	alginate lyase	PL6
GCF_000813065.1_RF53_RS04160	AHW45238.1	alginate lyase	PL17
GCF_000813065.1_RF53_RS07445	ACY24809.1	cellulase	GH9
GCF_000813065.1_RF53_RS11915	AAC76556.1	cellulase	GH8
GCF_000814075.1_RN49_RS14680	CAB89803.1	cellulase	GH8
GCF_000814675.1_QT16_RS06045	AAC76556.1	cellulase	GH8
GCF_000814675.1_QT16_RS07435	CAA76775.1	cellulase	GH5
GCF_000814675.1_QT16_RS10340	AAD16034.1	alginate lyase	PL18
GCF_000814675.1_QT16_RS16545	AFS36376.1	alginate lyase	PL6
GCF_000814675.1_QT16_RS16550	AHW45238.1	alginate lyase	PL17
GCF_000814675.1_QT16_RS19525	EAP94925.1	alginate lyase	PL7
GCF_000814765.1_JF50_RS06995	AAC72236.1	chitinase	GH18
GCF_000814765.1_JF50_RS13515	BAB21607.1	chitinase	GH18
GCF_000814765.1_JF50_RS16350	BAA02908.1	chitinase	GH18
GCF_000814765.1_JF50_RS16360	AAO47607.1	chitinase	GH18
GCF_000814765.1_JF50_RS17670	BAE86996.1	chitinase	GH19
GCF_000814765.1_JF50_RS18920	AAO47607.1	chitinase	GH18
GCF_000814765.1_JF50_RS18930	AAC79667.1	chitinase	GH18
GCF_000814765.1_JF50_RS20375	AAZ54939.1	cellulase	GH5
GCF_000814765.1_JF50_RS22185	BAA24795.1	chitinase	GH18
GCF_000814765.1_JF50_RS22695	AAG09437.1	chitinase	GH18
GCF_000816475.1_SE23_RS01910	BAE86996.1	chitinase	GH19
GCF_000816475.1_SE23_RS03860	DAA01334.1	chitinase	GH18
GCF_000816475.1_SE23_RS04050	AAC44673.1	chitinase	GH18
GCF_000816475.1_SE23_RS06635	BAF76068.1	chitinase	GH18
GCF_000819585.1_SC22_RS08345	AJA30433.1	chitosanase	GH46
GCF_000819585.1_SC22_RS11965	BAA31712.1	cellulase	GH5
GCF_000826655.1_TD29_RS07200	CAZ98266.1	alginate lyase	PL7
GCF_000826655.1_TD29_RS11525	AXF38165.1	alginate lyase	PL17
GCF_000826655.1_TD29_RS11530	AXF38164.1	alginate lyase	PL6
GCF_000826655.1_TD29_RS11545	CAZ98266.1	alginate lyase	PL7
GCF_000826655.1_TD29_RS11550	BAS53728.1	alginate lyase	PL6
GCF_000832015.1_SD69_RS00595	BAA24795.1	chitinase	GH18
GCF_000832015.1_SD69_RS02720	BAG55920.1	chitinase	GH19
GCF_000832015.1_SD69_RS03170	AHA42547.2	cellulase	GH5
GCF_000832015.1_SD69_RS04225	WP_053404615.1	alginate lyase	PL7
GCF_000832015.1_SD69_RS06445	AAC72236.1	chitinase	GH18
GCF_000832015.1_SD69_RS07130	CAA73113.1	cellulase	GH5
GCF_000832015.1_SD69_RS07180	BAG48880.1	agarase	GH86
GCF_000832015.1_SD69_RS07210	ABD81904.1	agarase	GH50
GCF_000832015.1_SD69_RS07220	BAD86832.1	agarase	GH86
GCF_000832015.1_SD69_RS07310	AGT98631.1	agarase	GH50
GCF_000832015.1_SD69_RS07440	ABD81904.1	agarase	GH50
GCF_000832015.1_SD69_RS07515	ABD81904.1	agarase	GH50
GCF_000832015.1_SD69_RS07525	AFR90184.1	agarase	GH16
GCF_000832015.1_SD69_RS08940	ACY24809.1	cellulase	GH9
GCF_000832015.1_SD69_RS09950	ABD79298.1	alginate lyase	PL6
GCF_000832015.1_SD69_RS15065	AAB42155.1	cellulase	GH9
GCF_000832015.1_SD69_RS16060	WP_066959628.1	alginate lyase	PL7
GCF_000832015.1_SD69_RS16085	EAP94925.1	alginate lyase	PL7
GCF_000832015.1_SD69_RS16115	ABD82539.1	alginate lyase	PL17
GCF_000832015.1_SD69_RS16120	WP_007984897.1	alginate lyase	PL6
GCF_000832015.1_SD69_RS16320	DAA01336.1	chitinase	GH18
GCF_000832015.1_SD69_RS17135	AAU11838.1	chitinase	GH18
GCF_000832015.1_SD69_RS17860	BAF44076.1	agarase	GH96
GCF_000832015.1_SD69_RS18125	ACM89454.1	alginate lyase	PL7
GCF_000832015.1_SD69_RS18340	BAI50574.1	alginate lyase	PL18
GCF_000832015.1_SD69_RS18455	ACB87607.2	alginate lyase	PL18
GCF_000834075.1_SN10_RS03545	AAC72236.1	chitinase	GH18
GCF_000834075.1_SN10_RS05790	AAK11576.1	chitinase	GH18
GCF_000834075.1_SN10_RS05965	DAA01334.1	chitinase	GH18
GCF_000834075.1_SN10_RS08210	EAP93062.1	alginate lyase	PL17
GCF_000834075.1_SN10_RS08215	AKH41065.1	alginate lyase	PL17
GCF_000834075.1_SN10_RS08220	EAP94925.1	alginate lyase	PL7
GCF_000834075.1_SN10_RS08285	ACY48055.1	alginate lyase	PL6
GCF_000834075.1_SN10_RS12585	AAC46383.1	chitinase	GH18
GCF_000834075.1_SN10_RS14590	ASA33933.1	alginate lyase	PL7
GCF_000834075.1_SN10_RS16395	AEI98922.1	cellulase	GH8
GCF_000834075.1_SN10_RS18770	EAP94396.1	alginate lyase	PL7
GCF_000834075.1_SN10_RS22515	BAE86996.1	chitinase	GH19
GCF_000834085.1_SN13_RS00580	AAC44673.1	chitinase	GH18
GCF_000834085.1_SN13_RS02330	BAE86996.1	chitinase	GH19
GCF_000834085.1_SN13_RS04245	AAC72236.1	chitinase	GH18
GCF_000834085.1_SN13_RS10455	BAB21607.1	chitinase	GH18
GCF_000834095.1_SN11_RS01045	AAC72236.1	chitinase	GH18
GCF_000834095.1_SN11_RS02820	BAE86996.1	chitinase	GH19
GCF_000834095.1_SN11_RS04790	AAC44673.1	chitinase	GH18
GCF_000834095.1_SN11_RS05570	AEI98922.1	cellulase	GH8
GCF_000834095.1_SN11_RS12640	EAP93062.1	alginate lyase	PL17
GCF_000834095.1_SN11_RS12645	AKH41065.1	alginate lyase	PL17
GCF_000834095.1_SN11_RS12650	EAP94925.1	alginate lyase	PL7
GCF_000834095.1_SN11_RS12715	ACY48055.1	alginate lyase	PL6
GCF_000834095.1_SN11_RS18770	DAA01334.1	chitinase	GH18
GCF_000834095.1_SN11_RS21320	AAK11576.1	chitinase	GH18
GCF_000834095.1_SN11_RS22590	EAP94396.1	alginate lyase	PL7
GCF_000834095.1_SN11_RS22725	AAC46383.1	chitinase	GH18
GCF_000834155.1_SN12_RS03850	AAC72236.1	chitinase	GH18
GCF_000834155.1_SN12_RS11735	BAE86996.1	chitinase	GH19
GCF_000834155.1_SN12_RS12830	AAC44673.1	chitinase	GH18
GCF_000834155.1_SN12_RS16295	BAB21607.1	chitinase	GH18
GCF_000941055.1_AW14_RS05510	WP_038530530.1	ulvan lyase	PL28
GCF_000941055.1_AW14_RS12155	WP_068827319.1	alginate lyase	PL7
GCF_000941055.1_AW14_RS12175	BAQ25533.1	alginate lyase	PL17
GCF_000941055.1_AW14_RS12180	BAS53728.1	alginate lyase	PL6
GCF_000941055.1_AW14_RS12210	CAZ98266.1	alginate lyase	PL7
GCF_000941055.1_AW14_RS13125	WP_033186995.1	ulvan lyase	PL25
GCF_000941055.1_AW14_RS13260	WP_033186955.1	ulvan lyase	PL24
GCF_000941055.1_AW14_RS14535	BAS53727.1	alginate lyase	PL6
GCF_000943555.1_PK35_RS15195	CAZ98266.1	alginate lyase	PL7
GCF_000943555.1_PK35_RS15210	ADY28129.1	alginate lyase	PL6
GCF_000943555.1_PK35_RS15215	AXF38165.1	alginate lyase	PL17
GCF_000943555.1_PK35_RS16180	AAU11838.1	chitinase	GH18
GCF_000943565.1_PW52_RS01745	CAZ98266.1	alginate lyase	PL7
GCF_000943565.1_PW52_RS01760	AXF38164.1	alginate lyase	PL6
GCF_000943565.1_PW52_RS05060	AYF59291.1	fucoidanase	GH107
GCF_000943565.1_PW52_RS07300	WP_053404615.1	alginate lyase	PL7
GCF_000943565.1_PW52_RS09925	BAJ62034.1	alginate lyase	PL7
GCF_000943565.1_PW52_RS14000	AXF38165.1	alginate lyase	PL17
GCF_000943565.1_PW52_RS14025	WP_068827319.1	alginate lyase	PL7
GCF_000943565.1_PW52_RS16465	BAS53728.1	alginate lyase	PL6
GCF_000943565.1_PW52_RS17215	ACY48275.1	alginate lyase	PL6
GCF_000948975.1_SG35_RS10760	BAE86996.1	chitinase	GH19
GCF_000948975.1_SG35_RS11955	DAA01334.1	chitinase	GH18
GCF_000948975.1_SG35_RS16265	BAA21877.1	chitinase	GH18
GCF_000948975.1_SG35_RS18790	AAC79667.1	chitinase	GH18
GCF_000948975.1_SG35_RS18800	AAO47607.1	chitinase	GH18
GCF_000950015.1_UB35_RS06460	DAA01334.1	chitinase	GH18
GCF_000950015.1_UB35_RS08230	AAG09437.1	chitinase	GH18
GCF_000950015.1_UB35_RS08235	BAE86996.1	chitinase	GH19
GCF_000950015.1_UB35_RS08270	AAC46383.1	chitinase	GH18
GCF_000950015.1_UB35_RS08625	BAB21607.1	chitinase	GH18
GCF_000950015.1_UB35_RS11165	AAC44673.1	chitinase	GH18
GCF_000950015.1_UB35_RS17095	AAC72236.1	chitinase	GH18
GCF_000950015.1_UB35_RS20455	BAE86996.1	chitinase	GH19
GCF_000959745.1_WG98_RS00280	BAE86996.1	chitinase	GH19
GCF_000959745.1_WG98_RS05500	AAC44673.1	chitinase	GH18
GCF_000959745.1_WG98_RS07575	DAA01334.1	chitinase	GH18
GCF_000959745.1_WG98_RS14205	AAC72236.1	chitinase	GH18
GCF_000959745.1_WG98_RS20615	BAB21607.1	chitinase	GH18
GCF_000959755.1_WG96_RS04250	AAC72236.1	chitinase	GH18
GCF_000959755.1_WG96_RS07055	BAB21607.1	chitinase	GH18
GCF_000959755.1_WG96_RS09830	DAA01334.1	chitinase	GH18
GCF_000959755.1_WG96_RS11230	AAC44673.1	chitinase	GH18
GCF_000959755.1_WG96_RS17815	BAE86996.1	chitinase	GH19
GCF_000959765.1_WH02_RS00280	BAE86996.1	chitinase	GH19
GCF_000959765.1_WH02_RS04800	AAC72236.1	chitinase	GH18
GCF_000959765.1_WH02_RS09385	DAA01334.1	chitinase	GH18
GCF_000959765.1_WH02_RS17505	AAC44673.1	chitinase	GH18
GCF_000959765.1_WH02_RS18530	BAB21607.1	chitinase	GH18
GCF_000959775.1_WG94_RS02010	DAA01334.1	chitinase	GH18
GCF_000959775.1_WG94_RS08940	AAC72236.1	chitinase	GH18
GCF_000959775.1_WG94_RS14225	BAB21607.1	chitinase	GH18
GCF_000959775.1_WG94_RS18215	BAE86996.1	chitinase	GH19
GCF_000959835.1_WG99_RS00825	BAE86996.1	chitinase	GH19
GCF_000959835.1_WG99_RS03290	AAC72236.1	chitinase	GH18
GCF_000959835.1_WG99_RS05710	AAC44673.1	chitinase	GH18
GCF_000959835.1_WG99_RS07195	DAA01334.1	chitinase	GH18
GCF_000959835.1_WG99_RS10260	BAB21607.1	chitinase	GH18
GCF_000959845.1_WG97_RS02245	BAE86996.1	chitinase	GH19
GCF_000959845.1_WG97_RS07560	AAC44673.1	chitinase	GH18
GCF_000959845.1_WG97_RS09020	DAA01334.1	chitinase	GH18
GCF_000959845.1_WG97_RS11930	BAB21607.1	chitinase	GH18
GCF_000959845.1_WG97_RS12945	AAC72236.1	chitinase	GH18
GCF_000960125.1_WH00_RS07795	DAA01334.1	chitinase	GH18
GCF_000960125.1_WH00_RS11700	BAB21607.1	chitinase	GH18
GCF_000960125.1_WH00_RS12390	BAE86996.1	chitinase	GH19
GCF_000960125.1_WH00_RS15470	AAC44673.1	chitinase	GH18
GCF_000962815.1_TS86_RS07015	BAE86996.1	chitinase	GH19
GCF_000962815.1_TS86_RS07365	AIL54323.1	hyaluronate lyase	PL8
GCF_000962815.1_TS86_RS13470	AAC72236.1	chitinase	GH18
GCF_000962815.1_TS86_RS18520	BAB21607.1	chitinase	GH18
GCF_000962815.1_TS86_RS21065	DAA01334.1	chitinase	GH18
GCF_000962815.1_TS86_RS22430	AAC44673.1	chitinase	GH18
GCF_000967055.1_WQ63_RS13285	BAE86996.1	chitinase	GH19
GCF_000967055.1_WQ63_RS14700	BAB21607.1	chitinase	GH18
GCF_000967055.1_WQ63_RS18515	DAA01334.1	chitinase	GH18
GCF_000967055.1_WQ63_RS19285	AAC44673.1	chitinase	GH18
GCF_000967055.1_WQ63_RS21875	AAC72236.1	chitinase	GH18
GCF_000967625.1_TW72_RS14885	AAC72236.1	chitinase	GH18
GCF_000967625.1_TW72_RS16690	BAE86996.1	chitinase	GH19
GCF_000967625.1_TW72_RS16780	AAC79667.1	chitinase	GH18
GCF_000967625.1_TW72_RS16790	AAO47607.1	chitinase	GH18
GCF_000967645.1_TW86_RS06595	EAP94925.1	alginate lyase	PL7
GCF_000967645.1_TW86_RS08985	AGJ83953.1	alginate lyase	PL5
GCF_000967645.1_TW86_RS17835	ACN29537.1	cellulase	GH8
GCF_000967705.1_TW82_RS00065	AAC76556.1	cellulase	GH8
GCF_000967705.1_TW82_RS01520	CAA76775.1	cellulase	GH5
GCF_000967705.1_TW82_RS05370	AAD16034.1	alginate lyase	PL18
GCF_000967705.1_TW82_RS05705	AGT98631.1	agarase	GH50
GCF_000967705.1_TW82_RS08100	AGT98631.1	agarase	GH50
GCF_000967705.1_TW82_RS10990	ADA72015.1	agarase	GH16
GCF_000967705.1_TW82_RS11235	BAJ61957.1	carrageenase	GH16
GCF_000967705.1_TW82_RS15170	EAP94925.1	alginate lyase	PL7
GCF_000967705.1_TW82_RS19565	AFS36376.1	alginate lyase	PL6
GCF_000967705.1_TW82_RS19570	AHW45238.1	alginate lyase	PL17
GCF_000968645.1_WN56_RS07120	AAO47607.1	chitinase	GH18
GCF_000968645.1_WN56_RS07130	AAC79667.1	chitinase	GH18
GCF_000970615.1_RT21_RS01985	AEM45646.1	cellulase	GH5
GCF_000970615.1_RT21_RS06540	AEM45646.1	cellulase	GH5
GCF_000970615.1_RT21_RS06565	ACO55737.1	cellulase	GH5
GCF_000970615.1_RT21_RS09330	AEM45646.1	cellulase	GH5
GCF_000970615.1_RT21_RS20635	AEM45646.1	cellulase	GH5
GCF_000973155.1_RN22_RS11170	DAA01334.1	chitinase	GH18
GCF_000973155.1_RN22_RS11830	AAC72236.1	chitinase	GH18
GCF_000973155.1_RN22_RS13795	BAE86996.1	chitinase	GH19
GCF_000973155.1_RN22_RS13800	BAE86996.1	chitinase	GH19
GCF_000973155.1_RN22_RS13940	BAF76068.1	chitinase	GH18
GCF_000973155.1_RN22_RS19130	AAC44673.1	chitinase	GH18
GCF_001005315.1_AA089_RS09310	WP_068827319.1	alginate lyase	PL7
GCF_001005315.1_AA089_RS09320	CAZ98266.1	alginate lyase	PL7
GCF_001005315.1_AA089_RS09345	WP_068827319.1	alginate lyase	PL7
GCF_001005315.1_AA089_RS12165	CAZ95239.1	alginate lyase	PL7
GCF_001010805.1_IMCC21906_RS15320	ACN29537.1	cellulase	GH8
GCF_001011035.1_AA958_RS06310	BAB83928.1	cellulase	GH6
GCF_001011035.1_AA958_RS06315	AAB00822.1	cellulase	GH48
GCF_001011035.1_AA958_RS07670	AAT27430.1	chitinase	GH19
GCF_001011035.1_AA958_RS07675	BAA02918.1	chitinase	GH18
GCF_001011035.1_AA958_RS08500	AAC60491.1	cellulase	GH6
GCF_001011035.1_AA958_RS09050	ACY48275.1	alginate lyase	PL6
GCF_001011035.1_AA958_RS10440	AAC06387.1	cellulase	GH9
GCF_001011035.1_AA958_RS10445	ACM60955.1	cellulase	GH48
GCF_001011035.1_AA958_RS16785	AAT27430.1	chitinase	GH19
GCF_001011035.1_AA958_RS18545	BAB83928.1	cellulase	GH6
GCF_001011035.1_AA958_RS23065	AAB70917.1	chitinase	GH18
GCF_001011035.1_AA958_RS24125	CAA19982.1	hyaluronate lyase	PL8
GCF_001011035.1_AA958_RS24890	AAA26720.1	chitinase	GH18
GCF_001011035.1_AA958_RS24895	BAC66179.1	chitinase	GH18
GCF_001011035.1_AA958_RS25040	CAA16243.1	cellulase	GH6
GCF_001011035.1_AA958_RS27110	AAB42155.1	cellulase	GH9
GCF_001011035.1_AA958_RS27115	CAA73113.1	cellulase	GH5
GCF_001011035.1_AA958_RS29915	CAA78145.1	cellulase	GH6
GCF_001011035.1_AA958_RS30925	BAC65342.1	chitosanase	GH5
GCF_001011035.1_AA958_RS31330	ACF32998.1	chitinase	GH18
GCF_001011035.1_AA958_RS33125	AAB70917.1	chitinase	GH18
GCF_001011035.1_AA958_RS34025	AAF91283.1	cellulase	GH12
GCF_001013305.1_AAV99_RS00005	WP_033186995.1	ulvan lyase	PL25
GCF_001013305.1_AAV99_RS05450	EAP94925.1	alginate lyase	PL7
GCF_001013305.1_AAV99_RS11810	AID57617.1	cellulase	GH5
GCF_001013305.1_AAV99_RS12355	AEM45874.1	alginate lyase	PL17
GCF_001013305.1_AAV99_RS12360	WP_007984897.1	alginate lyase	PL6
GCF_001014645.1_WQ56_RS11375	AAB70917.1	chitinase	GH18
GCF_001014645.1_WQ56_RS18270	BAA23739.1	chitinase	GH19
GCF_001020565.1_AB657_RS04960	WP_068827319.1	alginate lyase	PL7
GCF_001020565.1_AB657_RS04985	AXF38165.1	alginate lyase	PL17
GCF_001020565.1_AB657_RS04990	AXF38164.1	alginate lyase	PL6
GCF_001021555.1_AB731_RS00915	EAP94925.1	alginate lyase	PL7
GCF_001021555.1_AB731_RS06340	WP_033186995.1	ulvan lyase	PL25
GCF_001021555.1_AB731_RS10205	AID57617.1	cellulase	GH5
GCF_001021555.1_AB731_RS12535	AEM45874.1	alginate lyase	PL17
GCF_001021555.1_AB731_RS12540	WP_007984897.1	alginate lyase	PL6
GCF_001027925.1_RISK_RS04315	AAD36816.1	cellulase	GH5
GCF_001027925.1_RISK_RS20000	AEM45646.1	cellulase	GH5
GCF_001027925.1_RISK_RS20610	ADD92366.1	carrageenase	GH16
GCF_001028625.1_AM2010_RS08770	AEM45874.1	alginate lyase	PL17
GCF_001028625.1_AM2010_RS08775	ABG42161.1	alginate lyase	PL6
GCF_001042895.1_TR67_RS05760	ADM25828.1	agarase	GH50
GCF_001042895.1_TR67_RS20375	AAC76556.1	cellulase	GH8
GCF_001044185.1_AC003_RS00125	CCI74016.1	cellulase	GH12
GCF_001044185.1_AC003_RS00220	BAC65342.1	chitosanase	GH5
GCF_001044185.1_AC003_RS00990	AAC06387.1	cellulase	GH9
GCF_001044185.1_AC003_RS02610	AAA62211.1	cellulase	GH6
GCF_001044185.1_AC003_RS02615	AAD39947.1	cellulase	GH48
GCF_001044185.1_AC003_RS03325	CAA78145.1	cellulase	GH6
GCF_001044185.1_AC003_RS05995	BAA02918.1	chitinase	GH18
GCF_001044185.1_AC003_RS09550	BAC69561.1	chitosanase	GH75
GCF_001044185.1_AC003_RS09750	BAG55920.1	chitinase	GH19
GCF_001044185.1_AC003_RS11230	AAA19865.1	chitosanase	GH46
GCF_001044185.1_AC003_RS15815	ABF29701.1	chitinase	GH18
GCF_001044185.1_AC003_RS18005	ABD39718.1	chitinase	GH18
GCF_001044185.1_AC003_RS18100	AAC06388.1	cellulase	GH6
GCF_001044185.1_AC003_RS23870	AAA26720.1	chitinase	GH18
GCF_001044185.1_AC003_RS24170	AAE59774.1	cellulase	GH12
GCF_001044185.1_AC003_RS24230	BAA02918.1	chitinase	GH18
GCF_001044185.1_AC003_RS31715	CAA16243.1	cellulase	GH6
GCF_001077815.2_CP97_RS03800	AEM45874.1	alginate lyase	PL17
GCF_001077815.2_CP97_RS03805	ABG42161.1	alginate lyase	PL6
GCF_001151185.1_AEO96_RS17620	CAB89803.1	cellulase	GH8
GCF_001153385.1_AEQ47_RS14560	AAC76556.1	cellulase	GH8
GCF_001183525.1_TW93_RS12175	ABD64772.1	cellulase	GH48
GCF_001183525.1_TW93_RS12180	AAQ91573.1	cellulase	GH9
GCF_001187555.1_GILYN3_RS00115	BAG48880.1	agarase	GH86
GCF_001187555.1_GILYN3_RS00145	ABD81904.1	agarase	GH50
GCF_001187555.1_GILYN3_RS00155	BAD86832.1	agarase	GH86
GCF_001187555.1_GILYN3_RS00235	AGT98631.1	agarase	GH50
GCF_001187555.1_GILYN3_RS00355	ABD81904.1	agarase	GH50
GCF_001187555.1_GILYN3_RS00385	AGU13985.1	agarase	GH16
GCF_001187555.1_GILYN3_RS00440	ABD81904.1	agarase	GH50
GCF_001187555.1_GILYN3_RS00445	AFR90184.1	agarase	GH16
GCF_001187555.1_GILYN3_RS00450	AFR90184.1	agarase	GH16
GCF_001187555.1_GILYN3_RS01485	AAB42155.1	cellulase	GH9
GCF_001187555.1_GILYN3_RS01670	AHA42547.2	cellulase	GH5
GCF_001187555.1_GILYN3_RS02200	ACY24809.1	cellulase	GH9
GCF_001187555.1_GILYN3_RS08895	AAA23225.1	cellulase	GH5
GCF_001187555.1_GILYN3_RS08940	1J1T	alginate lyase	PL18
GCF_001187555.1_GILYN3_RS08945	WP_066959628.1	alginate lyase	PL7
GCF_001187555.1_GILYN3_RS08965	ACY48055.1	alginate lyase	PL6
GCF_001187555.1_GILYN3_RS08970	EAP94925.1	alginate lyase	PL7
GCF_001187555.1_GILYN3_RS09000	ABD82539.1	alginate lyase	PL17
GCF_001187555.1_GILYN3_RS09005	ATB23536.1	alginate lyase	PL6
GCF_001187555.1_GILYN3_RS10330	AHA42547.2	cellulase	GH5
GCF_001187555.1_GILYN3_RS10570	CAA73113.1	cellulase	GH5
GCF_001187555.1_GILYN3_RS10865	BAG55920.1	chitinase	GH19
GCF_001187555.1_GILYN3_RS12980	ACR23658.1	cellulase	GH9
GCF_001187845.1_OSB_RS10440	BAV10561.1	alginate lyase	PL15
GCF_001238475.1_ACS79_RS00830	BAB21607.1	chitinase	GH18
GCF_001238475.1_ACS79_RS08180	EAP94925.1	alginate lyase	PL7
GCF_001238475.1_ACS79_RS08195	EAP94922.1	alginate lyase	PL7
GCF_001238475.1_ACS79_RS08200	EAP94921.1	alginate lyase	PL7
GCF_001238475.1_ACS79_RS08215	EAP93067.1	alginate lyase	PL15
GCF_001238475.1_ACS79_RS08275	EAP93063.1	alginate lyase	PL17
GCF_001238475.1_ACS79_RS08280	EAP93062.1	alginate lyase	PL17
GCF_001238475.1_ACS79_RS08855	AAC06139.1	cellulase	GH9
GCF_001238475.1_ACS79_RS08965	AAC44673.1	chitinase	GH18
GCF_001238475.1_ACS79_RS09255	AAP45155.1	alginate lyase	PL7
GCF_001238475.1_ACS79_RS10210	ABB36771.1	alginate lyase	PL7
GCF_001238475.1_ACS79_RS10555	AAC46383.1	chitinase	GH18
GCF_001238475.1_ACS79_RS14465	BAE86996.1	chitinase	GH19
GCF_001238475.1_ACS79_RS14560	EAP94396.1	alginate lyase	PL7
GCF_001247655.1_ALC52_RS13160	ACN29537.1	cellulase	GH8
GCF_001247655.1_ALC52_RS13530	BAE87051.1	chitinase	GH18
GCF_001267625.1_ACS89_RS01585	AAC72236.1	chitinase	GH18
GCF_001267625.1_ACS89_RS03320	DAA01334.1	chitinase	GH18
GCF_001267625.1_ACS89_RS04920	AAC44673.1	chitinase	GH18
GCF_001267625.1_ACS89_RS08890	AEI98922.1	cellulase	GH8
GCF_001267625.1_ACS89_RS16305	BAB21607.1	chitinase	GH18
GCF_001267625.1_ACS89_RS23310	BAE86996.1	chitinase	GH19
GCF_001268005.1_ACS87_RS02810	BAE86996.1	chitinase	GH19
GCF_001268005.1_ACS87_RS09285	AAC72236.1	chitinase	GH18
GCF_001268005.1_ACS87_RS15210	BAB21607.1	chitinase	GH18
GCF_001268005.1_ACS87_RS22230	AAC44673.1	chitinase	GH18
GCF_001268005.1_ACS87_RS23820	DAA01334.1	chitinase	GH18
GCF_001268015.1_ACS88_RS06285	AAC72236.1	chitinase	GH18
GCF_001268015.1_ACS88_RS07730	BAE86996.1	chitinase	GH19
GCF_001268015.1_ACS88_RS13800	BAB21607.1	chitinase	GH18
GCF_001268015.1_ACS88_RS18055	AAC44673.1	chitinase	GH18
GCF_001268015.1_ACS88_RS19650	DAA01334.1	chitinase	GH18
GCF_001270815.1_ACZ97_RS02200	BAB21607.1	chitinase	GH18
GCF_001270815.1_ACZ97_RS05180	DAA01334.1	chitinase	GH18
GCF_001270815.1_ACZ97_RS08335	AAC44673.1	chitinase	GH18
GCF_001270815.1_ACZ97_RS16980	AAC72236.1	chitinase	GH18
GCF_001270815.1_ACZ97_RS18810	BAE86996.1	chitinase	GH19
GCF_001270825.1_ACZ96_RS01635	AAC44673.1	chitinase	GH18
GCF_001270825.1_ACZ96_RS11120	AAC72236.1	chitinase	GH18
GCF_001270825.1_ACZ96_RS17265	BAE86996.1	chitinase	GH19
GCF_001270825.1_ACZ96_RS19285	DAA01334.1	chitinase	GH18
GCF_001270825.1_ACZ96_RS21235	BAB21607.1	chitinase	GH18
GCF_001270895.1_ACZ89_RS03075	BAB21607.1	chitinase	GH18
GCF_001270895.1_ACZ89_RS05370	BAE86996.1	chitinase	GH19
GCF_001270895.1_ACZ89_RS13790	AAC44673.1	chitinase	GH18
GCF_001270895.1_ACZ89_RS17315	AAC72236.1	chitinase	GH18
GCF_001270895.1_ACZ89_RS22800	DAA01334.1	chitinase	GH18
GCF_001270905.1_ACZ93_RS00110	BAE86996.1	chitinase	GH19
GCF_001270905.1_ACZ93_RS05180	BAB21607.1	chitinase	GH18
GCF_001270905.1_ACZ93_RS08825	AAC44673.1	chitinase	GH18
GCF_001270905.1_ACZ93_RS13315	AAC72236.1	chitinase	GH18
GCF_001270905.1_ACZ93_RS20455	DAA01334.1	chitinase	GH18
GCF_001270975.1_ACZ95_RS01845	AAC44673.1	chitinase	GH18
GCF_001270975.1_ACZ95_RS03700	AAC72236.1	chitinase	GH18
GCF_001270975.1_ACZ95_RS08360	BAB21607.1	chitinase	GH18
GCF_001270975.1_ACZ95_RS12185	DAA01334.1	chitinase	GH18
GCF_001270975.1_ACZ95_RS22425	BAE86996.1	chitinase	GH19
GCF_001273195.1_ACP50_RS02280	BAA23796.1	chitinase	GH18
GCF_001273195.1_ACP50_RS11250	ABM05818.1	chitinase	GH18
GCF_001273715.1_EH99_RS00005	AAC44673.1	chitinase	GH18
GCF_001273715.1_EH99_RS08505	AAC72236.1	chitinase	GH18
GCF_001273715.1_EH99_RS10535	EAP93062.1	alginate lyase	PL17
GCF_001273715.1_EH99_RS10540	AKH41065.1	alginate lyase	PL17
GCF_001273715.1_EH99_RS10545	AIY22661.1	alginate lyase	PL7
GCF_001273715.1_EH99_RS10550	EAP94922.1	alginate lyase	PL7
GCF_001273715.1_EH99_RS10565	EAP94925.1	alginate lyase	PL7
GCF_001273715.1_EH99_RS12360	BAB21607.1	chitinase	GH18
GCF_001273715.1_EH99_RS14340	BAE86996.1	chitinase	GH19
GCF_001274635.1_NG22_RS04120	AIA22721.1	agarase	GH86
GCF_001274635.1_NG22_RS04500	WP_053404615.1	alginate lyase	PL7
GCF_001274635.1_NG22_RS05510	ANN44251.1	agarase	GH16
GCF_001274805.1_AKJ17_RS06765	AAC44673.1	chitinase	GH18
GCF_001274805.1_AKJ17_RS07900	BAE86996.1	chitinase	GH19
GCF_001274805.1_AKJ17_RS12005	BAB21607.1	chitinase	GH18
GCF_001282135.1_AOG64_RS01520	BAE86996.1	chitinase	GH19
GCF_001282135.1_AOG64_RS02130	BAC65342.1	chitosanase	GH5
GCF_001282135.1_AOG64_RS04310	AAC72236.1	chitinase	GH18
GCF_001282135.1_AOG64_RS17790	BAA02908.1	chitinase	GH18
GCF_001282135.1_AOG64_RS17800	AAO47607.1	chitinase	GH18
GCF_001282135.1_AOG64_RS20990	BAA24795.1	chitinase	GH18
GCF_001282135.1_AOG64_RS21255	AAO47607.1	chitinase	GH18
GCF_001282135.1_AOG64_RS21265	AAC79667.1	chitinase	GH18
GCF_001292705.1_AC438_RS02815	BAF44076.1	agarase	GH96
GCF_001292705.1_AC438_RS06050	AHA42547.2	cellulase	GH5
GCF_001292705.1_AC438_RS07460	AAC36898.1	cellulase	GH6
GCF_001292705.1_AC438_RS09125	AAA23225.1	cellulase	GH5
GCF_001292705.1_AC438_RS13375	AAC36898.1	cellulase	GH6
GCF_001292705.1_AC438_RS13915	AHA42547.2	cellulase	GH5
GCF_001292705.1_AC438_RS15710	ABB51610.1	cellulase	GH9
GCF_001293025.1_AOQ85_RS07650	BAA33966.1	alginate lyase	PL5
GCF_001293025.1_AOQ85_RS09720	ADY17919.1	agarase	GH50
GCF_001293185.1_VT25_RS01900	BAE86996.1	chitinase	GH19
GCF_001293185.1_VT25_RS01955	AIL54323.1	hyaluronate lyase	PL8
GCF_001293185.1_VT25_RS02505	AAC72236.1	chitinase	GH18
GCF_001293185.1_VT25_RS04305	DAA01334.1	chitinase	GH18
GCF_001293185.1_VT25_RS08260	BAB21607.1	chitinase	GH18
GCF_001293185.1_VT25_RS08565	AAC46383.1	chitinase	GH18
GCF_001293185.1_VT25_RS11180	DAA01334.1	chitinase	GH18
GCF_001293185.1_VT25_RS14220	BAE86996.1	chitinase	GH19
GCF_001293185.1_VT25_RS17930	ACR33067.1	chitinase	GH18
GCF_001293185.1_VT25_RS18870	AAC44673.1	chitinase	GH18
GCF_001293645.1_AAV98_RS19740	BAJ61957.1	carrageenase	GH16
GCF_001296225.1_AC526_RS04880	AAC36898.1	cellulase	GH6
GCF_001296225.1_AC526_RS06095	BAF44076.1	agarase	GH96
GCF_001296225.1_AC526_RS08175	AAC36898.1	cellulase	GH6
GCF_001296225.1_AC526_RS09655	AAA23225.1	cellulase	GH5
GCF_001296225.1_AC526_RS12255	AHA42547.2	cellulase	GH5
GCF_001296225.1_AC526_RS15295	ABB51610.1	cellulase	GH9
GCF_001296225.1_AC526_RS15980	AHA42547.2	cellulase	GH5
GCF_001306175.1_SE16_RS06105	AEH04391.1	cellulase	GH9
GCF_001306175.1_SE16_RS06110	ACM60955.1	cellulase	GH48
GCF_001306175.1_SE16_RS06115	AAA75477.1	cellulase	GH5
GCF_001306175.1_SE16_RS13100	ABG57262.1	chitinase	GH18
GCF_001306175.1_SE16_RS13105	AAO47607.1	chitinase	GH18
GCF_001306415.1_I595_RS14995	AAA23233.1	cellulase	GH5
GCF_001306415.1_I595_RS15215	AEN28574.1	ulvan lyase	PL28
GCF_001306415.1_I595_RS15355	BAQ25533.1	alginate lyase	PL17
GCF_001306415.1_I595_RS15360	BAS53728.1	alginate lyase	PL6
GCF_001306415.1_I595_RS17245	WP_033186995.1	ulvan lyase	PL25
GCF_001307105.1_AKG37_RS12130	ABD64772.1	cellulase	GH48
GCF_001307105.1_AKG37_RS12135	AAQ91573.1	cellulase	GH9
GCF_001409655.1_AYT43_RS03415	BAE86996.1	chitinase	GH19
GCF_001409655.1_AYT43_RS04530	ABG33870.1	chitinase	GH18
GCF_001409655.1_AYT43_RS12515	AAC76556.1	cellulase	GH8
GCF_001409675.1_ARB37_RS03745	AAC76556.1	cellulase	GH8
GCF_001409675.1_ARB37_RS10955	BAE86996.1	chitinase	GH19
GCF_001409675.1_ARB37_RS13525	ABG33870.1	chitinase	GH18
GCF_001409755.1_ARB01_RS00085	BAE86996.1	chitinase	GH19
GCF_001409755.1_ARB01_RS01205	ABG33870.1	chitinase	GH18
GCF_001409755.1_ARB01_RS06675	AAC76556.1	cellulase	GH8
GCF_001410255.1_ARB49_RS02975	BAE86996.1	chitinase	GH19
GCF_001410255.1_ARB49_RS04095	ABG33870.1	chitinase	GH18
GCF_001410255.1_ARB49_RS07190	AAC76556.1	cellulase	GH8
GCF_001410515.1_ARC04_RS00085	BAE86996.1	chitinase	GH19
GCF_001410515.1_ARC04_RS01200	ABG33870.1	chitinase	GH18
GCF_001410515.1_ARC04_RS06695	AAC76556.1	cellulase	GH8
GCF_001410575.1_ARC43_RS00650	AAC76556.1	cellulase	GH8
GCF_001410575.1_ARC43_RS09140	BAE86996.1	chitinase	GH19
GCF_001410575.1_ARC43_RS12500	ABG33870.1	chitinase	GH18
GCF_001411235.1_ARC54_RS00085	BAE86996.1	chitinase	GH19
GCF_001411235.1_ARC54_RS01205	ABG33870.1	chitinase	GH18
GCF_001411235.1_ARC54_RS06390	AAC76556.1	cellulase	GH8
GCF_001418015.1_ASC44_RS00485	BAF35571.1	carrageenase	GH150
GCF_001418015.1_ASC44_RS00515	AGN70890.1	carrageenase	GH82
GCF_001418015.1_ASC44_RS02945	CAZ98266.1	alginate lyase	PL7
GCF_001418015.1_ASC44_RS13555	BAS53728.1	alginate lyase	PL6
GCF_001418015.1_ASC44_RS13560	AXF38165.1	alginate lyase	PL17
GCF_001418015.1_ASC44_RS13585	WP_068827319.1	alginate lyase	PL7
GCF_001418015.1_ASC44_RS14840	BAA04078.1	cellulase	GH8
GCF_001418085.1_ASC41_RS03355	WP_068827319.1	alginate lyase	PL7
GCF_001418085.1_ASC41_RS03385	AXF38165.1	alginate lyase	PL17
GCF_001418085.1_ASC41_RS03390	BAS53728.1	alginate lyase	PL6
GCF_001418085.1_ASC41_RS10205	CAZ95239.1	alginate lyase	PL7
GCF_001418085.1_ASC41_RS12165	BAF35571.1	carrageenase	GH150
GCF_001418085.1_ASC41_RS12195	AGN70890.1	carrageenase	GH82
GCF_001418085.1_ASC41_RS15595	AAA83521.1	cellulase	GH8
GCF_001418105.1_AMD28_RS09680	BAS53728.1	alginate lyase	PL6
GCF_001418105.1_AMD28_RS09685	CAZ98266.1	alginate lyase	PL7
GCF_001418105.1_AMD28_RS09700	CAZ98266.1	alginate lyase	PL7
GCF_001418105.1_AMD28_RS09710	AXF38165.1	alginate lyase	PL17
GCF_001418105.1_AMD28_RS12300	AYF59291.1	fucoidanase	GH107
GCF_001418105.1_AMD28_RS12390	AYF59291.1	fucoidanase	GH107
GCF_001418695.1_AMR76_RS00080	BAF76068.1	chitinase	GH18
GCF_001418695.1_AMR76_RS02565	AAC44673.1	chitinase	GH18
GCF_001418695.1_AMR76_RS09985	BAE86996.1	chitinase	GH19
GCF_001418705.1_AMR75_RS05080	BAF76068.1	chitinase	GH18
GCF_001418705.1_AMR75_RS06025	AAC44673.1	chitinase	GH18
GCF_001418705.1_AMR75_RS13195	BAE86996.1	chitinase	GH19
GCF_001433715.1_AOR13_RS00395	ACN29537.1	cellulase	GH8
GCF_001433715.1_AOR13_RS00845	ATB23536.1	alginate lyase	PL6
GCF_001433715.1_AOR13_RS00855	BAJ62034.1	alginate lyase	PL7
GCF_001433715.1_AOR13_RS00860	AFS36385.1	alginate lyase	PL6
GCF_001433715.1_AOR13_RS00890	WP_066959628.1	alginate lyase	PL7
GCF_001433715.1_AOR13_RS01880	EAP94925.1	alginate lyase	PL7
GCF_001433715.1_AOR13_RS05080	BAQ25533.1	alginate lyase	PL17
GCF_001433715.1_AOR13_RS06635	ACM50513.1	agarase	GH16
GCF_001433715.1_AOR13_RS08925	ABG42142.1	alginate lyase	PL6
GCF_001433715.1_AOR13_RS08950	EAP94925.1	alginate lyase	PL7
GCF_001433715.1_AOR13_RS13110	ACY24809.1	cellulase	GH9
GCF_001433715.1_AOR13_RS14140	BAG48880.1	agarase	GH86
GCF_001433715.1_AOR13_RS14205	ABD81904.1	agarase	GH50
GCF_001433715.1_AOR13_RS14215	AGW43026.1	agarase	GH16
GCF_001433715.1_AOR13_RS14225	AGT98631.1	agarase	GH50
GCF_001433715.1_AOR13_RS15610	ACB87607.2	alginate lyase	PL18
GCF_001440345.1_ASU03_RS00470	AAC79667.1	chitinase	GH18
GCF_001440345.1_ASU03_RS00480	AAO47607.1	chitinase	GH18
GCF_001444405.1_PP2015_RS03295	AAC46383.1	chitinase	GH18
[truncated: 7,336 more rows]
